# Supplementary material for: Microbiome dynamics in the tissue and mucus of acroporid corals differ in relation to host and environmental parameters
Source: PeerJ. 2020 Aug 17;8:e9644. doi: 10.7717/peerj.9644 (PMC7439960; doi:10.7717/peerj.9644)
Supplement: Supplemental Information 2 — The unique sample identifier can be matched with the zOTU abundance table. [file peerj-08-9644-s002.csv]

Sample	Sampling_Date	Season	Depth	Site	Coastal_ID	Host_ID	Compartment	Species	Salinity	TSS	POC	Chla	NH4	NO2_NO3	Chla/Proteins	Chl/Zoox	Zoox/Prot
X36448	2/26/16	Summer	3	Geoffrey Bay	MI_Geoffrey Bay	AC tissue	tissue	Acropora tenuis	NA	0.46	18.01911333	0.313352	NA	0.5032	NA	NA	NA
X36449	2/26/16	Summer	3	Geoffrey Bay	MI_Geoffrey Bay	AC tissue	tissue	Acropora tenuis	NA	1.46	18.01911333	0.313352	NA	1.5032	NA	NA	NA
X36450	2/26/16	Summer	3	Geoffrey Bay	MI_Geoffrey Bay	AC tissue	tissue	Acropora tenuis	NA	2.46	18.01911333	0.313352	NA	2.5032	NA	NA	NA
X36451	3/30/16	Summer	3	Geoffrey Bay	MI_Geoffrey Bay	AC tissue	tissue	Acropora tenuis	35.6942	2.61	12.330059	0.385112	0.3241652	0.4835	19	52	0.36
X36452	3/30/16	Summer	3	Geoffrey Bay	MI_Geoffrey Bay	AC tissue	tissue	Acropora tenuis	35.6942	2.61	12.330059	0.385112	0.3241652	0.4835	0.02	69	299
X36453	3/30/16	Summer	3	Geoffrey Bay	MI_Geoffrey Bay	AC tissue	tissue	Acropora tenuis	35.6942	2.61	12.330059	0.385112	0.3241652	0.4835	28	96	294
X36454	4/22/16	Summer	3	Geoffrey Bay	MI_Geoffrey Bay	AC tissue	tissue	Acropora tenuis	35.6942	255	8.62878836	0.12797955	0.28675961	0.603009831	101	145	695
X36455	4/22/16	Summer	3	Geoffrey Bay	MI_Geoffrey Bay	AC tissue	tissue	Acropora tenuis	35.6942	255	8.62878836	0.12797955	0.28675961	0.603009831	117	194	601
X36456	4/22/16	Summer	3	Geoffrey Bay	MI_Geoffrey Bay	AC tissue	tissue	Acropora tenuis	35.6942	255	8.62878836	0.12797955	0.28675961	0.603009831	54	88	613
X36457	5/2/16	Winter	3	Pioneer Bay	OI_Pioneer Bay	AC tissue	tissue	Acropora tenuis	35.40305	755	10.02793418	0.1870272	0.312282979	0.542519578	0.01	47	205
X36458	5/2/16	Winter	3	Pioneer Bay	OI_Pioneer Bay	AC tissue	tissue	Acropora tenuis	35.40305	755	10.02793418	0.1870272	0.312282979	0.542519578	9	57	155
X36459	5/2/16	Winter	3	Pioneer Bay	OI_Pioneer Bay	AC tissue	tissue	Acropora tenuis	35.40305	755	10.02793418	0.1870272	0.312282979	0.542519578	18	0.11	165
X36460	5/4/16	Winter	3	Channel	OI_Channel	AC tissue	tissue	Acropora tenuis	35.36785	0.39	9.1857299	0.3408777	0.213306449	0.02	17	105	0.16
X36461	5/4/16	Winter	3	Channel	OI_Channel	AC tissue	tissue	Acropora tenuis	35.36785	0.39	9.1857299	0.3408777	0.213306449	0.02	22	106	203
X36462	5/4/16	Winter	3	Channel	OI_Channel	AC tissue	tissue	Acropora tenuis	35.36785	0.39	9.1857299	0.3408777	0.213306449	0.02	28	112	247
X36463	6/8/16	Winter	3	Geoffrey Bay	MI_Geoffrey Bay	AC tissue	tissue	Acropora tenuis	35.6875	715	12.62850403	0.3561768	0.217463685	0.369389805	26	123	213
X36464	6/8/16	Winter	3	Geoffrey Bay	MI_Geoffrey Bay	AC tissue	tissue	Acropora tenuis	35.6875	715	12.62850403	0.3561768	0.217463685	0.369389805	26	104	255
X36465	6/8/16	Winter	3	Geoffrey Bay	MI_Geoffrey Bay	AC tissue	tissue	Acropora tenuis	35.6875	715	12.62850403	0.3561768	0.217463685	0.369389805	26	126	202
X36466	8/1/16	Winter	3	Geoffrey Bay	MI_Geoffrey Bay	AC tissue	tissue	Acropora tenuis	35.518425	695	8.77594771	0.2901672	0.188560307	0.059711557	31	122	0.25
X36467	8/1/16	Winter	3	Geoffrey Bay	MI_Geoffrey Bay	AC tissue	tissue	Acropora tenuis	35.518425	695	8.77594771	0.2901672	0.188560307	0.059711557	0.03	76	399
X36468	8/1/16	Winter	3	Geoffrey Bay	MI_Geoffrey Bay	AC tissue	tissue	Acropora tenuis	35.518425	695	8.77594771	0.2901672	0.188560307	0.059711557	26	68	0.38
X36469	10/10/16	Winter	3	Geoffrey Bay	MI_Geoffrey Bay	AC tissue	tissue	Acropora tenuis	35.919325	1.715	12.87357189	0.534264	0.165678075	0.02	36	102	354
X36470	10/10/16	Winter	3	Geoffrey Bay	MI_Geoffrey Bay	AC tissue	tissue	Acropora tenuis	35.919325	1.715	12.87357189	0.534264	0.165678075	0.02	19	81	235
X36471	10/10/16	Winter	3	Geoffrey Bay	MI_Geoffrey Bay	AC tissue	tissue	Acropora tenuis	35.919325	1.715	12.87357189	0.534264	0.165678075	0.02	25	74	341
X36472	11/9/16	Summer	3	Pioneer Bay	OI_Pioneer Bay	AC tissue	tissue	Acropora tenuis	35.542225	404	13.85915911	0.132888	0.238040826	0.041236828	9	0.08	111
X36473	11/9/16	Summer	3	Pioneer Bay	OI_Pioneer Bay	AC tissue	tissue	Acropora tenuis	35.542225	404	13.85915911	0.132888	0.238040826	0.041236828	11	59	181
X36474	11/9/16	Summer	3	Pioneer Bay	OI_Pioneer Bay	AC tissue	tissue	Acropora tenuis	35.542225	404	13.85915911	0.132888	0.238040826	0.041236828	6	46	123
X36475	11/10/16	Summer	3	Channel	OI_Channel	AC tissue	tissue	Acropora tenuis	35.541625	0.2265	9.51128599	0.164076	0.422284052	0.134819843	12	83	147
X36476	11/10/16	Summer	3	Channel	OI_Channel	AC tissue	tissue	Acropora tenuis	35.541625	0.2265	9.51128599	0.164076	0.422284052	0.134819843	16	0.06	268
X36477	11/10/16	Summer	3	Channel	OI_Channel	AC tissue	tissue	Acropora tenuis	35.541625	0.2265	9.51128599	0.164076	0.422284052	0.134819843	13	53	0.24
X36478	11/22/16	Summer	3	Geoffrey Bay	MI_Geoffrey Bay	AC tissue	tissue	Acropora tenuis	36.2255	1.72	11.36139736	0.321372	0.3072638	0.1886656	19	94	206
X36479	11/22/16	Summer	3	Geoffrey Bay	MI_Geoffrey Bay	AC tissue	tissue	Acropora tenuis	36.2255	1.72	11.36139736	0.321372	0.3072638	0.1886656	44	133	329
X36480	11/22/16	Summer	3	Geoffrey Bay	MI_Geoffrey Bay	AC tissue	tissue	Acropora tenuis	36.2255	1.72	11.36139736	0.321372	0.3072638	0.1886656	19	85	221
X36481	12/21/16	Summer	3	Geoffrey Bay	MI_Geoffrey Bay	AC tissue	tissue	Acropora tenuis	36.3595	0.49	11.08562299	0.301032	0.2333607	0.18321	12	53	0.22
X36482	12/21/16	Summer	3	Geoffrey Bay	MI_Geoffrey Bay	AC tissue	tissue	Acropora tenuis	36.3595	0.49	11.08562299	0.301032	0.2333607	0.18321	18	105	167
X36483	12/21/16	Summer	3	Geoffrey Bay	MI_Geoffrey Bay	AC tissue	tissue	Acropora tenuis	36.3595	0.49	11.08562299	0.301032	0.2333607	0.18321	13	0.07	178
X36484	2/20/17	Summer	3	Geoffrey Bay	MI_Geoffrey Bay	AC tissue	tissue	Acropora tenuis	35.3585	615	12.98268242	0.443412	0.218568	0.969211	16	65	0.24
X36485	2/20/17	Summer	3	Geoffrey Bay	MI_Geoffrey Bay	AC tissue	tissue	Acropora tenuis	35.3585	615	12.98268242	0.443412	0.218568	0.969211	13	73	173
X36486	2/20/17	Summer	3	Geoffrey Bay	MI_Geoffrey Bay	AC tissue	tissue	Acropora tenuis	35.3585	615	12.98268242	0.443412	0.218568	0.969211	12	65	185
X36487	3/18/17	Summer	3	Geoffrey Bay	MI_Geoffrey Bay	AC tissue	tissue	Acropora tenuis	35.34375	0	12.69663439	0.374256	0.3289509	0.5565159	0.01	53	188
X36488	3/18/17	Summer	3	Geoffrey Bay	MI_Geoffrey Bay	AC tissue	tissue	Acropora tenuis	35.34375	0	12.69663439	0.374256	0.3289509	0.5565159	12	72	0.17
X36489	3/18/17	Summer	3	Geoffrey Bay	MI_Geoffrey Bay	AC tissue	tissue	Acropora tenuis	35.34375	0	12.69663439	0.374256	0.3289509	0.5565159	17	68	247
X36490	5/6/17	Winter	3	Pioneer Bay	OI_Pioneer Bay	AC tissue	tissue	Acropora tenuis	34.413	0.42	NA	0.592024	0.1894633	0.3455024	0.01	98	106
X36491	5/6/17	Winter	3	Pioneer Bay	OI_Pioneer Bay	AC tissue	tissue	Acropora tenuis	34.413	0.42	NA	0.592024	0.1894633	0.3455024	3	169	15
X36492	5/6/17	Winter	3	Pioneer Bay	OI_Pioneer Bay	AC tissue	tissue	Acropora tenuis	34.413	0.42	NA	0.592024	0.1894633	0.3455024	12	106	116
X36493	5/8/17	Winter	3	Channel	OI_Channel	AC tissue	tissue	Acropora tenuis	34.626	235	NA	0.2632882	0.2364894	0.3758607	18	83	214
X36494	5/8/17	Winter	3	Channel	OI_Channel	AC tissue	tissue	Acropora tenuis	34.626	235	NA	0.2632882	0.2364894	0.3758607	0.01	82	121
X36495	5/8/17	Winter	3	Channel	OI_Channel	AC tissue	tissue	Acropora tenuis	34.626	235	NA	0.2632882	0.2364894	0.3758607	16	59	268
X36496	4/22/16	Summer	3	Geoffrey Bay	MI_Geoffrey Bay	AM tissue	tissue	Acropora millepora	35.6942	255	8.62878836	0.12797955	0.28675961	0.603009831	23	95	244
X36497	4/22/16	Summer	3	Geoffrey Bay	MI_Geoffrey Bay	AM tissue	tissue	Acropora millepora	35.6942	255	8.62878836	0.12797955	0.28675961	0.603009831	22	102	215
X36498	4/22/16	Summer	3	Geoffrey Bay	MI_Geoffrey Bay	AM tissue	tissue	Acropora millepora	35.6942	255	8.62878836	0.12797955	0.28675961	0.603009831	27	74	363
X36499	5/2/16	Winter	3	Pioneer Bay	OI_Pioneer Bay	AM tissue	tissue	Acropora millepora	35.40305	755	10.02793418	0.1870272	0.312282979	0.542519578	14	72	198
X36500	5/2/16	Winter	3	Pioneer Bay	OI_Pioneer Bay	AM tissue	tissue	Acropora millepora	35.40305	755	10.02793418	0.1870272	0.312282979	0.542519578	36	115	318
X36501	5/2/16	Winter	3	Pioneer Bay	OI_Pioneer Bay	AM tissue	tissue	Acropora millepora	35.40305	755	10.02793418	0.1870272	0.312282979	0.542519578	36	152	0.24
X36502	5/4/16	Winter	3	Channel	OI_Channel	AM tissue	tissue	Acropora millepora	35.36785	0.39	9.1857299	0.3408777	0.213306449	0.02	19	73	266
X36503	5/4/16	Winter	3	Channel	OI_Channel	AM tissue	tissue	Acropora millepora	35.36785	0.39	9.1857299	0.3408777	0.213306449	0.02	28	98	283
X36504	5/4/16	Winter	3	Channel	OI_Channel	AM tissue	tissue	Acropora millepora	35.36785	0.39	9.1857299	0.3408777	0.213306449	0.02	0.03	108	0.28
X36505	6/8/16	Winter	3	Geoffrey Bay	MI_Geoffrey Bay	AM tissue	tissue	Acropora millepora	35.6875	715	12.62850403	0.3561768	0.217463685	0.369389805	32	139	227
X36506	6/8/16	Winter	3	Geoffrey Bay	MI_Geoffrey Bay	AM tissue	tissue	Acropora millepora	35.6875	715	12.62850403	0.3561768	0.217463685	0.369389805	24	92	262
X36507	6/8/16	Winter	3	Geoffrey Bay	MI_Geoffrey Bay	AM tissue	tissue	Acropora millepora	35.6875	715	12.62850403	0.3561768	0.217463685	0.369389805	NA	NA	NA
X36508	8/1/16	Winter	3	Geoffrey Bay	MI_Geoffrey Bay	AM tissue	tissue	Acropora millepora	35.518425	695	8.77594771	0.2901672	0.188560307	0.059711557	29	102	282
X36509	8/1/16	Winter	3	Geoffrey Bay	MI_Geoffrey Bay	AM tissue	tissue	Acropora millepora	35.518425	695	8.77594771	0.2901672	0.188560307	0.059711557	18	73	243
X36510	8/1/16	Winter	3	Geoffrey Bay	MI_Geoffrey Bay	AM tissue	tissue	Acropora millepora	35.518425	695	8.77594771	0.2901672	0.188560307	0.059711557	21	74	284
X36511	10/10/16	Winter	3	Geoffrey Bay	MI_Geoffrey Bay	AM tissue	tissue	Acropora millepora	35.919325	1.715	12.87357189	0.534264	0.165678075	0.02	22	103	215
X36512	10/10/16	Winter	3	Geoffrey Bay	MI_Geoffrey Bay	AM tissue	tissue	Acropora millepora	35.919325	1.715	12.87357189	0.534264	0.165678075	0.02	17	73	236
X36513	10/10/16	Winter	3	Geoffrey Bay	MI_Geoffrey Bay	AM tissue	tissue	Acropora millepora	35.919325	1.715	12.87357189	0.534264	0.165678075	0.02	26	113	232
X36514	11/9/16	Summer	3	Pioneer Bay	OI_Pioneer Bay	AM tissue	tissue	Acropora millepora	35.542225	404	13.85915911	0.132888	0.238040826	0.041236828	14	96	145
X36515	11/9/16	Summer	3	Pioneer Bay	OI_Pioneer Bay	AM tissue	tissue	Acropora millepora	35.542225	404	13.85915911	0.132888	0.238040826	0.041236828	0.02	94	218
X36516	11/9/16	Summer	3	Pioneer Bay	OI_Pioneer Bay	AM tissue	tissue	Acropora millepora	35.542225	404	13.85915911	0.132888	0.238040826	0.041236828	18	72	247
X36517	11/10/16	Summer	3	Channel	OI_Channel	AM tissue	tissue	Acropora millepora	35.541625	0.2265	9.51128599	0.164076	0.422284052	0.134819843	18	58	306
X36518	11/10/16	Summer	3	Channel	OI_Channel	AM tissue	tissue	Acropora millepora	35.541625	0.2265	9.51128599	0.164076	0.422284052	0.134819843	14	58	244
X36519	11/10/16	Summer	3	Channel	OI_Channel	AM tissue	tissue	Acropora millepora	35.541625	0.2265	9.51128599	0.164076	0.422284052	0.134819843	25	84	0.3
X36520	11/22/16	Summer	3	Geoffrey Bay	MI_Geoffrey Bay	AM tissue	tissue	Acropora millepora	36.2255	1.72	11.36139736	0.321372	0.3072638	0.1886656	21	115	186
X36521	11/22/16	Summer	3	Geoffrey Bay	MI_Geoffrey Bay	AM tissue	tissue	Acropora millepora	36.2255	1.72	11.36139736	0.321372	0.3072638	0.1886656	14	0.11	128
X36522	11/22/16	Summer	3	Geoffrey Bay	MI_Geoffrey Bay	AM tissue	tissue	Acropora millepora	36.2255	1.72	11.36139736	0.321372	0.3072638	0.1886656	0.02	101	196
X36523	12/21/16	Summer	3	Geoffrey Bay	MI_Geoffrey Bay	AM tissue	tissue	Acropora millepora	36.3595	0.49	11.08562299	0.301032	0.2333607	0.18321	25	0.09	283
X36524	12/21/16	Summer	3	Geoffrey Bay	MI_Geoffrey Bay	AM tissue	tissue	Acropora millepora	36.3595	0.49	11.08562299	0.301032	0.2333607	0.18321	17	71	239
X36525	12/21/16	Summer	3	Geoffrey Bay	MI_Geoffrey Bay	AM tissue	tissue	Acropora millepora	36.3595	0.49	11.08562299	0.301032	0.2333607	0.18321	29	106	268
X36526	2/20/17	Summer	3	Geoffrey Bay	MI_Geoffrey Bay	AM tissue	tissue	Acropora millepora	35.3585	615	12.98268242	0.443412	0.218568	0.969211	0.02	63	315
X36527	2/20/17	Summer	3	Geoffrey Bay	MI_Geoffrey Bay	AM tissue	tissue	Acropora millepora	35.3585	615	12.98268242	0.443412	0.218568	0.969211	19	104	187
X36528	2/20/17	Summer	3	Geoffrey Bay	MI_Geoffrey Bay	AM tissue	tissue	Acropora millepora	35.3585	615	12.98268242	0.443412	0.218568	0.969211	14	56	254
X36529	3/18/17	Summer	3	Geoffrey Bay	MI_Geoffrey Bay	AM tissue	tissue	Acropora millepora	35.34375	0	12.69663439	0.374256	0.3289509	0.5565159	23	93	252
X36530	3/18/17	Summer	3	Geoffrey Bay	MI_Geoffrey Bay	AM tissue	tissue	Acropora millepora	35.34375	0	12.69663439	0.374256	0.3289509	0.5565159	16	56	284
X36531	3/18/17	Summer	3	Geoffrey Bay	MI_Geoffrey Bay	AM tissue	tissue	Acropora millepora	35.34375	0	12.69663439	0.374256	0.3289509	0.5565159	13	56	236
X36532	5/6/17	Winter	3	Pioneer Bay	OI_Pioneer Bay	AM tissue	tissue	Acropora millepora	34.413	0.42	NA	0.592024	0.1894633	0.3455024	8	69	119
X36533	5/6/17	Winter	3	Pioneer Bay	OI_Pioneer Bay	AM tissue	tissue	Acropora millepora	34.413	0.42	NA	0.592024	0.1894633	0.3455024	11	58	195
X36534	5/6/17	Winter	3	Pioneer Bay	OI_Pioneer Bay	AM tissue	tissue	Acropora millepora	34.413	0.42	NA	0.2632882	0.2364894	0.3758607	2	49	0.04
X36535	5/8/17	Winter	3	Channel	OI_Channel	AM tissue	tissue	Acropora millepora	34.626	235	NA	0.2632882	0.2364894	0.3758607	6	48	131
X36536	5/8/17	Winter	3	Channel	OI_Channel	AM tissue	tissue	Acropora millepora	34.626	235	NA	0.2632882	0.2364894	0.3758607	4	48	89
X36537	5/8/17	Winter	3	Channel	OI_Channel	AM tissue	tissue	Acropora millepora	34.626	235	NA	0.2632882	0.2364894	0.3758607	7	78	95
X36538	2/26/16	Summer	3	Geoffrey Bay	MI_Geoffrey Bay	AC mucus	mucus	Acropora tenuis	NA	1.46	18.01911333	0.313352	NA	1.5032	NA	NA	NA
X36539	2/26/16	Summer	3	Geoffrey Bay	MI_Geoffrey Bay	AC mucus	mucus	Acropora tenuis	NA	2.46	18.01911333	0.313352	NA	2.5032	NA	NA	NA
X36540	3/30/16	Summer	3	Geoffrey Bay	MI_Geoffrey Bay	AC mucus	mucus	Acropora tenuis	35.6942	2.61	12.330059	0.385112	0.3241652	0.4835	19	52	0.36
X36541	3/30/16	Summer	3	Geoffrey Bay	MI_Geoffrey Bay	AC mucus	mucus	Acropora tenuis	35.6942	2.61	12.330059	0.385112	0.3241652	0.4835	0.02	69	299
X36542	4/22/16	Summer	3	Geoffrey Bay	MI_Geoffrey Bay	AC mucus	mucus	Acropora tenuis	35.6942	255	8.62878836	0.12797955	0.28675961	0.603009831	101	145	695
X36543	4/22/16	Summer	3	Geoffrey Bay	MI_Geoffrey Bay	AC mucus	mucus	Acropora tenuis	35.6942	255	8.62878836	0.12797955	0.28675961	0.603009831	117	194	601
X36544	4/22/16	Summer	3	Geoffrey Bay	MI_Geoffrey Bay	AC mucus	mucus	Acropora tenuis	35.6942	255	8.62878836	0.12797955	0.28675961	0.603009831	54	88	613
X36545	5/2/16	Winter	3	Pioneer Bay	OI_Pioneer Bay	AC mucus	mucus	Acropora tenuis	35.40305	755	10.02793418	0.1870272	0.312282979	0.542519578	0.01	47	205
X36546	5/2/16	Winter	3	Pioneer Bay	OI_Pioneer Bay	AC mucus	mucus	Acropora tenuis	35.40305	755	10.02793418	0.1870272	0.312282979	0.542519578	9	57	155
X36547	5/2/16	Winter	3	Pioneer Bay	OI_Pioneer Bay	AC mucus	mucus	Acropora tenuis	35.40305	755	10.02793418	0.1870272	0.312282979	0.542519578	18	0.11	165
X36548	5/4/16	Winter	3	Channel	OI_Channel	AC mucus	mucus	Acropora tenuis	35.36785	0.39	9.1857299	0.3408777	0.213306449	0.02	17	105	0.16
X36549	5/4/16	Winter	3	Channel	OI_Channel	AC mucus	mucus	Acropora tenuis	35.36785	0.39	9.1857299	0.3408777	0.213306449	0.02	22	106	203
X36550	5/4/16	Winter	3	Channel	OI_Channel	AC mucus	mucus	Acropora tenuis	35.36785	0.39	9.1857299	0.3408777	0.213306449	0.02	28	112	247
X36551	6/8/16	Winter	3	Geoffrey Bay	MI_Geoffrey Bay	AC mucus	mucus	Acropora tenuis	35.6875	715	12.62850403	0.3561768	0.217463685	0.369389805	26	123	213
X36552	6/8/16	Winter	3	Geoffrey Bay	MI_Geoffrey Bay	AC mucus	mucus	Acropora tenuis	35.6875	715	12.62850403	0.3561768	0.217463685	0.369389805	26	104	255
X36553	6/8/16	Winter	3	Geoffrey Bay	MI_Geoffrey Bay	AC mucus	mucus	Acropora tenuis	35.6875	715	12.62850403	0.3561768	0.217463685	0.369389805	26	126	202
X36554	8/1/16	Winter	3	Geoffrey Bay	MI_Geoffrey Bay	AC mucus	mucus	Acropora tenuis	35.518425	695	8.77594771	0.2901672	0.188560307	0.059711557	31	122	0.25
X36555	8/1/16	Winter	3	Geoffrey Bay	MI_Geoffrey Bay	AC mucus	mucus	Acropora tenuis	35.518425	695	8.77594771	0.2901672	0.188560307	0.059711557	0.03	76	399
X36556	8/1/16	Winter	3	Geoffrey Bay	MI_Geoffrey Bay	AC mucus	mucus	Acropora tenuis	35.518425	695	8.77594771	0.2901672	0.188560307	0.059711557	26	68	0.38
X36557	10/10/16	Winter	3	Geoffrey Bay	MI_Geoffrey Bay	AC mucus	mucus	Acropora tenuis	35.919325	1.715	12.87357189	0.534264	0.165678075	0.02	36	102	354
X36558	10/10/16	Winter	3	Geoffrey Bay	MI_Geoffrey Bay	AC mucus	mucus	Acropora tenuis	35.919325	1.715	12.87357189	0.534264	0.165678075	0.02	19	81	235
X36559	10/10/16	Winter	3	Geoffrey Bay	MI_Geoffrey Bay	AC mucus	mucus	Acropora tenuis	35.919325	1.715	12.87357189	0.534264	0.165678075	0.02	25	74	341
X36560	11/9/16	Summer	3	Pioneer Bay	OI_Pioneer Bay	AC mucus	mucus	Acropora tenuis	35.542225	404	13.85915911	0.132888	0.238040826	0.041236828	9	0.08	111
X36561	11/9/16	Summer	3	Pioneer Bay	OI_Pioneer Bay	AC mucus	mucus	Acropora tenuis	35.542225	404	13.85915911	0.132888	0.238040826	0.041236828	11	59	181
X36562	11/9/16	Summer	3	Pioneer Bay	OI_Pioneer Bay	AC mucus	mucus	Acropora tenuis	35.542225	404	13.85915911	0.132888	0.238040826	0.041236828	6	46	123
X36563	11/10/16	Summer	3	Channel	OI_Channel	AC mucus	mucus	Acropora tenuis	35.541625	0.2265	9.51128599	0.164076	0.422284052	0.134819843	12	83	147
X36564	11/10/16	Summer	3	Channel	OI_Channel	AC mucus	mucus	Acropora tenuis	35.541625	0.2265	9.51128599	0.164076	0.422284052	0.134819843	16	0.06	268
X36565	11/10/16	Summer	3	Channel	OI_Channel	AC mucus	mucus	Acropora tenuis	35.541625	0.2265	9.51128599	0.164076	0.422284052	0.134819843	13	53	0.24
X36566	11/22/16	Summer	3	Geoffrey Bay	MI_Geoffrey Bay	AC mucus	mucus	Acropora tenuis	36.2255	1.72	11.36139736	0.321372	0.3072638	0.1886656	19	94	206
X36567	11/22/16	Summer	3	Geoffrey Bay	MI_Geoffrey Bay	AC mucus	mucus	Acropora tenuis	36.2255	1.72	11.36139736	0.321372	0.3072638	0.1886656	44	133	329
X36568	11/22/16	Summer	3	Geoffrey Bay	MI_Geoffrey Bay	AC mucus	mucus	Acropora tenuis	36.2255	1.72	11.36139736	0.321372	0.3072638	0.1886656	19	85	221
X36569	12/21/16	Summer	3	Geoffrey Bay	MI_Geoffrey Bay	AC mucus	mucus	Acropora tenuis	36.3595	0.49	11.08562299	0.301032	0.2333607	0.18321	12	53	0.22
X36570	12/21/16	Summer	3	Geoffrey Bay	MI_Geoffrey Bay	AC mucus	mucus	Acropora tenuis	36.3595	0.49	11.08562299	0.301032	0.2333607	0.18321	18	105	167
X36571	12/21/16	Summer	3	Geoffrey Bay	MI_Geoffrey Bay	AC mucus	mucus	Acropora tenuis	36.3595	0.49	11.08562299	0.301032	0.2333607	0.18321	13	0.07	178
X36572	2/20/17	Summer	3	Geoffrey Bay	MI_Geoffrey Bay	AC mucus	mucus	Acropora tenuis	35.3585	615	12.98268242	0.443412	0.218568	0.969211	16	65	0.24
X36573	2/20/17	Summer	3	Geoffrey Bay	MI_Geoffrey Bay	AC mucus	mucus	Acropora tenuis	35.3585	615	12.98268242	0.443412	0.218568	0.969211	13	73	173
X36574	2/20/17	Summer	3	Geoffrey Bay	MI_Geoffrey Bay	AC mucus	mucus	Acropora tenuis	35.3585	615	12.98268242	0.443412	0.218568	0.969211	12	65	185
X36575	3/18/17	Summer	3	Geoffrey Bay	MI_Geoffrey Bay	AC mucus	mucus	Acropora tenuis	35.34375	0	12.69663439	0.374256	0.3289509	0.5565159	0.01	53	188
X36576	3/18/17	Summer	3	Geoffrey Bay	MI_Geoffrey Bay	AC mucus	mucus	Acropora tenuis	35.34375	0	12.69663439	0.374256	0.3289509	0.5565159	12	72	0.17
X36577	3/18/17	Summer	3	Geoffrey Bay	MI_Geoffrey Bay	AC mucus	mucus	Acropora tenuis	35.34375	0	12.69663439	0.374256	0.3289509	0.5565159	17	68	247
X36578	5/6/17	Winter	3	Pioneer Bay	OI_Pioneer Bay	AC mucus	mucus	Acropora tenuis	34.413	0.42	NA	0.592024	0.1894633	0.3455024	0.01	98	106
X36579	5/6/17	Winter	3	Pioneer Bay	OI_Pioneer Bay	AC mucus	mucus	Acropora tenuis	34.413	0.42	NA	0.592024	0.1894633	0.3455024	3	169	15
X36580	5/6/17	Winter	3	Pioneer Bay	OI_Pioneer Bay	AC mucus	mucus	Acropora tenuis	34.413	0.42	NA	0.592024	0.1894633	0.3455024	12	106	116
X36581	5/8/17	Winter	3	Channel	OI_Channel	AC mucus	mucus	Acropora tenuis	34.626	235	NA	0.2632882	0.2364894	0.3758607	18	83	214
X36582	5/8/17	Winter	3	Channel	OI_Channel	AC mucus	mucus	Acropora tenuis	34.626	235	NA	0.2632882	0.2364894	0.3758607	0.01	82	121
X36583	5/8/17	Winter	3	Channel	OI_Channel	AC mucus	mucus	Acropora tenuis	34.626	235	NA	0.2632882	0.2364894	0.3758607	16	59	268
X36584	4/22/16	Summer	3	Geoffrey Bay	MI_Geoffrey Bay	AM mucus	mucus	Acropora millepora	35.6942	255	8.62878836	0.12797955	0.28675961	0.603009831	23	95	244
X36585	4/22/16	Summer	3	Geoffrey Bay	MI_Geoffrey Bay	AM mucus	mucus	Acropora millepora	35.6942	255	8.62878836	0.12797955	0.28675961	0.603009831	22	102	215
X36586	4/22/16	Summer	3	Geoffrey Bay	MI_Geoffrey Bay	AM mucus	mucus	Acropora millepora	35.6942	255	8.62878836	0.12797955	0.28675961	0.603009831	27	74	363
X36587	5/2/16	Winter	3	Pioneer Bay	OI_Pioneer Bay	AM mucus	mucus	Acropora millepora	35.40305	755	10.02793418	0.1870272	0.312282979	0.542519578	14	72	198
X36588	5/2/16	Winter	3	Pioneer Bay	OI_Pioneer Bay	AM mucus	mucus	Acropora millepora	35.40305	755	10.02793418	0.1870272	0.312282979	0.542519578	36	115	318
X36589	5/2/16	Winter	3	Pioneer Bay	OI_Pioneer Bay	AM mucus	mucus	Acropora millepora	35.40305	755	10.02793418	0.1870272	0.312282979	0.542519578	36	152	0.24
X36590	5/4/16	Winter	3	Channel	OI_Channel	AM mucus	mucus	Acropora millepora	35.36785	0.39	9.1857299	0.3408777	0.213306449	0.02	19	73	266
X36591	5/4/16	Winter	3	Channel	OI_Channel	AM mucus	mucus	Acropora millepora	35.36785	0.39	9.1857299	0.3408777	0.213306449	0.02	28	98	283
X36592	5/4/16	Winter	3	Channel	OI_Channel	AM mucus	mucus	Acropora millepora	35.36785	0.39	9.1857299	0.3408777	0.213306449	0.02	0.03	108	0.28
X36593	6/8/16	Winter	3	Geoffrey Bay	MI_Geoffrey Bay	AM mucus	mucus	Acropora millepora	35.6875	715	12.62850403	0.3561768	0.217463685	0.369389805	32	139	227
X36594	6/8/16	Winter	3	Geoffrey Bay	MI_Geoffrey Bay	AM mucus	mucus	Acropora millepora	35.6875	715	12.62850403	0.3561768	0.217463685	0.369389805	24	92	262
X36595	6/8/16	Winter	3	Geoffrey Bay	MI_Geoffrey Bay	AM mucus	mucus	Acropora millepora	35.6875	715	12.62850403	0.3561768	0.217463685	0.369389805	NA	NA	NA
X36596	8/1/16	Winter	3	Geoffrey Bay	MI_Geoffrey Bay	AM mucus	mucus	Acropora millepora	35.518425	695	8.77594771	0.2901672	0.188560307	0.059711557	29	102	282
X36597	8/1/16	Winter	3	Geoffrey Bay	MI_Geoffrey Bay	AM mucus	mucus	Acropora millepora	35.518425	695	8.77594771	0.2901672	0.188560307	0.059711557	18	73	243
X36598	8/1/16	Winter	3	Geoffrey Bay	MI_Geoffrey Bay	AM mucus	mucus	Acropora millepora	35.518425	695	8.77594771	0.2901672	0.188560307	0.059711557	21	74	284
X36599	10/10/16	Winter	3	Geoffrey Bay	MI_Geoffrey Bay	AM mucus	mucus	Acropora millepora	35.919325	1.715	12.87357189	0.534264	0.165678075	0.02	22	103	215
X36600	10/10/16	Winter	3	Geoffrey Bay	MI_Geoffrey Bay	AM mucus	mucus	Acropora millepora	35.919325	1.715	12.87357189	0.534264	0.165678075	0.02	17	73	236
X36601	10/10/16	Winter	3	Geoffrey Bay	MI_Geoffrey Bay	AM mucus	mucus	Acropora millepora	35.919325	1.715	12.87357189	0.534264	0.165678075	0.02	26	113	232
X36602	11/9/16	Summer	3	Pioneer Bay	OI_Pioneer Bay	AM mucus	mucus	Acropora millepora	35.542225	404	13.85915911	0.132888	0.238040826	0.041236828	14	96	145
X36603	11/9/16	Summer	3	Pioneer Bay	OI_Pioneer Bay	AM mucus	mucus	Acropora millepora	35.542225	404	13.85915911	0.132888	0.238040826	0.041236828	0.02	94	218
X36604	11/9/16	Summer	3	Pioneer Bay	OI_Pioneer Bay	AM mucus	mucus	Acropora millepora	35.542225	404	13.85915911	0.132888	0.238040826	0.041236828	18	72	247
X36605	11/10/16	Summer	3	Channel	OI_Channel	AM mucus	mucus	Acropora millepora	35.541625	0.2265	9.51128599	0.164076	0.422284052	0.134819843	18	58	306
X36606	11/10/16	Summer	3	Channel	OI_Channel	AM mucus	mucus	Acropora millepora	35.541625	0.2265	9.51128599	0.164076	0.422284052	0.134819843	14	58	244
X36607	11/10/16	Summer	3	Channel	OI_Channel	AM mucus	mucus	Acropora millepora	35.541625	0.2265	9.51128599	0.164076	0.422284052	0.134819843	25	84	0.3
X36608	11/22/16	Summer	3	Geoffrey Bay	MI_Geoffrey Bay	AM mucus	mucus	Acropora millepora	36.2255	1.72	11.36139736	0.321372	0.3072638	0.1886656	21	115	186
X36609	11/22/16	Summer	3	Geoffrey Bay	MI_Geoffrey Bay	AM mucus	mucus	Acropora millepora	36.2255	1.72	11.36139736	0.321372	0.3072638	0.1886656	14	0.11	128
X36610	11/22/16	Summer	3	Geoffrey Bay	MI_Geoffrey Bay	AM mucus	mucus	Acropora millepora	36.2255	1.72	11.36139736	0.321372	0.3072638	0.1886656	0.02	101	196
X36611	12/21/16	Summer	3	Geoffrey Bay	MI_Geoffrey Bay	AM mucus	mucus	Acropora millepora	36.3595	0.49	11.08562299	0.301032	0.2333607	0.18321	25	0.09	283
X36612	12/21/16	Summer	3	Geoffrey Bay	MI_Geoffrey Bay	AM mucus	mucus	Acropora millepora	36.3595	0.49	11.08562299	0.301032	0.2333607	0.18321	17	71	239
X36613	12/21/16	Summer	3	Geoffrey Bay	MI_Geoffrey Bay	AM mucus	mucus	Acropora millepora	36.3595	0.49	11.08562299	0.301032	0.2333607	0.18321	29	106	268
X36614	2/20/17	Summer	3	Geoffrey Bay	MI_Geoffrey Bay	AM mucus	mucus	Acropora millepora	35.3585	615	12.98268242	0.443412	0.218568	0.969211	0.02	63	315
X36615	2/20/17	Summer	3	Geoffrey Bay	MI_Geoffrey Bay	AM mucus	mucus	Acropora millepora	35.3585	615	12.98268242	0.443412	0.218568	0.969211	19	104	187
X36616	2/20/17	Summer	3	Geoffrey Bay	MI_Geoffrey Bay	AM mucus	mucus	Acropora millepora	35.3585	615	12.98268242	0.443412	0.218568	0.969211	14	56	254
X36617	3/18/17	Summer	3	Geoffrey Bay	MI_Geoffrey Bay	AM mucus	mucus	Acropora millepora	35.34375	0	12.69663439	0.374256	0.3289509	0.5565159	23	93	252
X36618	3/18/17	Summer	3	Geoffrey Bay	MI_Geoffrey Bay	AM mucus	mucus	Acropora millepora	35.34375	0	12.69663439	0.374256	0.3289509	0.5565159	16	56	284
X36619	3/18/17	Summer	3	Geoffrey Bay	MI_Geoffrey Bay	AM mucus	mucus	Acropora millepora	35.34375	0	12.69663439	0.374256	0.3289509	0.5565159	13	56	236
X36620	5/6/17	Winter	3	Pioneer Bay	OI_Pioneer Bay	AM mucus	mucus	Acropora millepora	34.413	0.42	NA	0.592024	0.1894633	0.3455024	8	69	119
X36621	5/6/17	Winter	3	Pioneer Bay	OI_Pioneer Bay	AM mucus	mucus	Acropora millepora	34.413	0.42	NA	0.592024	0.1894633	0.3455024	11	58	195
X36622	5/6/17	Winter	3	Pioneer Bay	OI_Pioneer Bay	AM mucus	mucus	Acropora millepora	34.413	0.42	NA	0.592024	0.1894633	0.3455024	2	49	0.04
X36623	5/8/17	Winter	3	Channel	OI_Channel	AM mucus	mucus	Acropora millepora	34.626	235	NA	0.2632882	0.2364894	0.3758607	6	48	131
X36624	5/8/17	Winter	3	Channel	OI_Channel	AM mucus	mucus	Acropora millepora	34.626	235	NA	0.2632882	0.2364894	0.3758607	4	48	89
X36625	5/8/17	Winter	3	Channel	OI_Channel	AM mucus	mucus	Acropora millepora	34.626	235	NA	0.2632882	0.2364894	0.3758607	7	78	95
X34848	2/26/16	Summer	2	Geoffrey Bay	MI_Geoffrey Bay	seawater	seawater	seawater	NA	0.46	18.01911333	0.313352	NA	0.5032	NA	NA	NA
X34849	2/26/16	Summer	2	Geoffrey Bay	MI_Geoffrey Bay	seawater	seawater	seawater	NA	1.46	18.01911333	0.313352	NA	1.5032	NA	NA	NA
X34850	2/26/16	Summer	2	Geoffrey Bay	MI_Geoffrey Bay	seawater	seawater	seawater	NA	2.46	18.01911333	0.313352	NA	2.5032	NA	NA	NA
X34851	3/30/16	Summer	2	Geoffrey Bay	MI_Geoffrey Bay	seawater	seawater	seawater	35.6942	2.61	12.330059	0.385112	0.3241652	0.4835	NA	NA	NA
X34852	3/30/16	Summer	2	Geoffrey Bay	MI_Geoffrey Bay	seawater	seawater	seawater	35.6942	2.61	12.330059	0.385112	0.3241652	0.4835	NA	NA	NA
X34853	3/30/16	Summer	2	Geoffrey Bay	MI_Geoffrey Bay	seawater	seawater	seawater	35.6942	2.61	12.330059	0.385112	0.3241652	0.4835	NA	NA	NA
X34854	4/22/16	Summer	2	Geoffrey Bay	MI_Geoffrey Bay	seawater	seawater	seawater	35.6942	255	8.62878836	0.12797955	0.28675961	0.603009831	NA	NA	NA
X34855	4/22/16	Summer	2	Geoffrey Bay	MI_Geoffrey Bay	seawater	seawater	seawater	35.6942	255	8.62878836	0.12797955	0.28675961	0.603009831	NA	NA	NA
X34856	4/22/16	Summer	2	Geoffrey Bay	MI_Geoffrey Bay	seawater	seawater	seawater	35.6942	255	8.62878836	0.12797955	0.28675961	0.603009831	NA	NA	NA
X34857	5/2/16	Winter	2	Pioneer Bay	OI_Pioneer Bay	seawater	seawater	seawater	35.40305	755	10.02793418	0.1870272	0.312282979	0.542519578	NA	NA	NA
X34858	5/2/16	Winter	2	Pioneer Bay	OI_Pioneer Bay	seawater	seawater	seawater	35.40305	755	10.02793418	0.1870272	0.312282979	0.542519578	NA	NA	NA
X34859	5/2/16	Winter	2	Pioneer Bay	OI_Pioneer Bay	seawater	seawater	seawater	35.40305	755	10.02793418	0.1870272	0.312282979	0.542519578	NA	NA	NA
X34860	4/2/16	Summer	2	Channel	OI_Channel	seawater	seawater	seawater	35.36785	0.39	9.1857299	0.3408777	0.213306449	0.02	NA	NA	NA
X34861	4/2/16	Summer	2	Channel	OI_Channel	seawater	seawater	seawater	35.36785	0.39	9.1857299	0.3408777	0.213306449	0.02	NA	NA	NA
X34862	4/2/16	Summer	2	Channel	OI_Channel	seawater	seawater	seawater	35.36785	0.39	9.1857299	0.3408777	0.213306449	0.02	NA	NA	NA
X34863	6/8/16	Winter	2	Geoffrey Bay	MI_Geoffrey Bay	seawater	seawater	seawater	35.6875	715	12.62850403	0.3561768	0.217463685	0.369389805	NA	NA	NA
X34864	6/8/16	Winter	2	Geoffrey Bay	MI_Geoffrey Bay	seawater	seawater	seawater	35.6875	715	12.62850403	0.3561768	0.217463685	0.369389805	NA	NA	NA
X34865	6/8/16	Winter	2	Geoffrey Bay	MI_Geoffrey Bay	seawater	seawater	seawater	35.6875	715	12.62850403	0.3561768	0.217463685	0.369389805	NA	NA	NA
X36308	8/1/16	Winter	2	Geoffrey Bay	MI_Geoffrey Bay	seawater	seawater	seawater	35.518425	695	8.77594771	0.2901672	0.188560307	0.059711557	NA	NA	NA
X36309	8/1/16	Winter	2	Geoffrey Bay	MI_Geoffrey Bay	seawater	seawater	seawater	35.518425	695	8.77594771	0.2901672	0.188560307	0.059711557	NA	NA	NA
X36310	8/1/16	Winter	2	Geoffrey Bay	MI_Geoffrey Bay	seawater	seawater	seawater	35.518425	695	8.77594771	0.2901672	0.188560307	0.059711557	NA	NA	NA
X36311	10/10/16	Winter	2	Geoffrey Bay	MI_Geoffrey Bay	seawater	seawater	seawater	35.919325	1.715	12.87357189	0.534264	0.165678075	0.02	NA	NA	NA
X36312	10/10/16	Winter	2	Geoffrey Bay	MI_Geoffrey Bay	seawater	seawater	seawater	35.919325	1.715	12.87357189	0.534264	0.165678075	0.02	NA	NA	NA
X36313	10/10/16	Winter	2	Geoffrey Bay	MI_Geoffrey Bay	seawater	seawater	seawater	35.919325	1.715	12.87357189	0.534264	0.165678075	0.02	NA	NA	NA
X36314	11/9/16	Summer	2	Pioneer Bay	OI_Pioneer Bay	seawater	seawater	seawater	35.542225	404	13.85915911	0.132888	0.238040826	0.041236828	NA	NA	NA
X36315	11/9/16	Summer	2	Pioneer Bay	OI_Pioneer Bay	seawater	seawater	seawater	35.542225	404	13.85915911	0.132888	0.238040826	0.041236828	NA	NA	NA
X36316	11/9/16	Summer	2	Pioneer Bay	OI_Pioneer Bay	seawater	seawater	seawater	35.542225	404	13.85915911	0.132888	0.238040826	0.041236828	NA	NA	NA
X36317	11/10/16	Summer	2	Channel	OI_Channel	seawater	seawater	seawater	35.541625	0.2265	9.51128599	0.164076	0.422284052	0.134819843	NA	NA	NA
X36318	11/10/16	Summer	2	Channel	OI_Channel	seawater	seawater	seawater	35.541625	0.2265	9.51128599	0.164076	0.422284052	0.134819843	NA	NA	NA
X36319	11/10/16	Summer	2	Channel	OI_Channel	seawater	seawater	seawater	35.541625	0.2265	9.51128599	0.164076	0.422284052	0.134819843	NA	NA	NA
X36320	11/22/16	Summer	2	Geoffrey Bay	MI_Geoffrey Bay	seawater	seawater	seawater	36.2255	1.72	11.36139736	0.321372	0.3072638	0.1886656	NA	NA	NA
X36321	11/22/16	Summer	2	Geoffrey Bay	MI_Geoffrey Bay	seawater	seawater	seawater	36.2255	1.72	11.36139736	0.321372	0.3072638	0.1886656	NA	NA	NA
X36322	11/22/16	Summer	2	Geoffrey Bay	MI_Geoffrey Bay	seawater	seawater	seawater	36.2255	1.72	11.36139736	0.321372	0.3072638	0.1886656	NA	NA	NA
X36323	12/21/16	Summer	2	Geoffrey Bay	MI_Geoffrey Bay	seawater	seawater	seawater	36.3595	0.49	11.08562299	0.301032	0.2333607	0.18321	NA	NA	NA
X36324	12/21/16	Summer	2	Geoffrey Bay	MI_Geoffrey Bay	seawater	seawater	seawater	36.3595	0.49	11.08562299	0.301032	0.2333607	0.18321	NA	NA	NA
X36325	12/21/16	Summer	2	Geoffrey Bay	MI_Geoffrey Bay	seawater	seawater	seawater	36.3595	0.49	11.08562299	0.301032	0.2333607	0.18321	NA	NA	NA
X36326	2/20/17	Summer	2	Geoffrey Bay	MI_Geoffrey Bay	seawater	seawater	seawater	35.3585	615	12.98268242	0.443412	0.218568	0.969211	NA	NA	NA
X36327	2/20/17	Summer	2	Geoffrey Bay	MI_Geoffrey Bay	seawater	seawater	seawater	35.3585	615	12.98268242	0.443412	0.218568	0.969211	NA	NA	NA
X36328	2/20/17	Summer	2	Geoffrey Bay	MI_Geoffrey Bay	seawater	seawater	seawater	35.3585	615	12.98268242	0.443412	0.218568	0.969211	NA	NA	NA
X36329	3/18/17	Summer	2	Geoffrey Bay	MI_Geoffrey Bay	seawater	seawater	seawater	35.34375	0	12.69663439	0.374256	0.3289509	0.5565159	NA	NA	NA
X36330	3/18/17	Summer	2	Geoffrey Bay	MI_Geoffrey Bay	seawater	seawater	seawater	35.34375	0	12.69663439	0.374256	0.3289509	0.5565159	NA	NA	NA
X36331	3/18/17	Summer	2	Geoffrey Bay	MI_Geoffrey Bay	seawater	seawater	seawater	35.34375	0	12.69663439	0.374256	0.3289509	0.5565159	NA	NA	NA
X36332	5/8/17	Winter	2	Channel	OI_Channel	seawater	seawater	seawater	34.413	0.42	NA	0.592024	0.1894633	0.3455024	NA	NA	NA
X36333	5/8/17	Winter	2	Channel	OI_Channel	seawater	seawater	seawater	34.413	0.42	NA	0.592024	0.1894633	0.3455024	NA	NA	NA
X36334	5/8/17	Winter	2	Channel	OI_Channel	seawater	seawater	seawater	34.413	0.42	NA	0.592024	0.1894633	0.3455024	NA	NA	NA
X36335	5/6/17	Winter	2	Pioneer Bay	OI_Pioneer Bay	seawater	seawater	seawater	34.626	235	NA	0.2632882	0.2364894	0.3758607	NA	NA	NA
X36336	5/6/17	Winter	2	Pioneer Bay	OI_Pioneer Bay	seawater	seawater	seawater	34.626	235	NA	0.2632882	0.2364894	0.3758607	NA	NA	NA
X36337	5/6/17	Winter	2	Pioneer Bay	OI_Pioneer Bay	seawater	seawater	seawater	34.626	235	NA	0.2632882	0.2364894	0.3758607	NA	NA	NA
