# Supplementary material for: Microbiome dynamics in the tissue and mucus of acroporid corals differ in relation to host and environmental parameters
Source: PeerJ. 2020 Aug 17;8:e9644. doi: 10.7717/peerj.9644 (PMC7439960; doi:10.7717/peerj.9644)
Supplement: Table S5 — Correlation matrix (based on Pearson’s correlation) between the 20 most abundant bacterial families in mucus and tissue of Acropora millepora and environmental/physiological variables. [file peerj-08-9644-s003.xls]

## Sheet: env.taxa.am
Table S5. Correlation matrix (based on Pearson’s correlation) between the 20 most abundant bacterial families in mucus and tissue of Acropora millepora and environmental/physiological variables.
	Taxa	Env	Correlation	Pvalue	Type	AdjPvalue	Significance
1	f__Synechococcaceae	avg_raindays	0.150021	0.48412	tissue	0.48412
2	f__Synechococcaceae	avg_raindays	-0.044144	0.837716	mucus	0.837716
3	f__Synechococcaceae	Salinity	-0.0577305	0.788741	tissue	0.788741
4	f__Synechococcaceae	Salinity	-0.441707	0.0307001	mucus	0.0307001	*
5	f__Synechococcaceae	TSS	-0.455357	0.0253529	tissue	0.0253529	*
6	f__Synechococcaceae	TSS	-0.372158	0.0733215	mucus	0.0733215
7	f__Synechococcaceae	POC	-0.380039	0.0669755	tissue	0.0669755
8	f__Synechococcaceae	POC	0.0442183	0.837447	mucus	0.837447
9	f__Synechococcaceae	Chla	-0.480241	0.0175416	tissue	0.0175416	*
10	f__Synechococcaceae	Chla	0.0268196	0.901001	mucus	0.901001
11	f__Synechococcaceae	NH4	0.317018	0.131196	tissue	0.131196
12	f__Synechococcaceae	NH4	0.0371616	0.863127	mucus	0.863127
13	f__Synechococcaceae	NO2_NO3	0.458235	0.0243273	tissue	0.0243273	*
14	f__Synechococcaceae	NO2_NO3	0.295647	0.160725	mucus	0.160725
15	f__Synechococcaceae	Chla.Proteins	0.229098	0.293025	tissue	0.293025
16	f__Synechococcaceae	Chla.Proteins	0.314287	0.144147	mucus	0.144147
17	f__Synechococcaceae	Chl.Zoox	-0.0763824	0.729046	tissue	0.729046
18	f__Synechococcaceae	Chl.Zoox	-0.0832668	0.705638	mucus	0.705638
19	f__Synechococcaceae	Zoox.Prot	0.279546	0.196417	tissue	0.196417
20	f__Synechococcaceae	Zoox.Prot	0.42043	0.0457658	mucus	0.0457658	*
21	f__Flavobacteriaceae	avg_raindays	0.186415	0.383115	tissue	0.383115
22	f__Flavobacteriaceae	avg_raindays	0.0380437	0.859909	mucus	0.859909
23	f__Flavobacteriaceae	Salinity	-0.329713	0.115628	tissue	0.115628
24	f__Flavobacteriaceae	Salinity	0.048198	0.823033	mucus	0.823033
25	f__Flavobacteriaceae	TSS	-0.191611	0.369752	tissue	0.369752
26	f__Flavobacteriaceae	TSS	0.0553055	0.797431	mucus	0.797431
27	f__Flavobacteriaceae	POC	0.0747315	0.728554	tissue	0.728554
28	f__Flavobacteriaceae	POC	-0.123458	0.565469	mucus	0.565469
29	f__Flavobacteriaceae	Chla	0.0801966	0.709514	tissue	0.709514
30	f__Flavobacteriaceae	Chla	-0.0673437	0.75454	mucus	0.75454
31	f__Flavobacteriaceae	NH4	-0.0423952	0.844067	tissue	0.844067
32	f__Flavobacteriaceae	NH4	-0.203259	0.340794	mucus	0.340794
33	f__Flavobacteriaceae	NO2_NO3	0.0970369	0.651938	tissue	0.651938
34	f__Flavobacteriaceae	NO2_NO3	-0.254798	0.22953	mucus	0.22953
35	f__Flavobacteriaceae	Chla.Proteins	0.0699809	0.751024	tissue	0.751024
36	f__Flavobacteriaceae	Chla.Proteins	-0.026012	0.906217	mucus	0.906217
37	f__Flavobacteriaceae	Chl.Zoox	-0.283467	0.18995	tissue	0.18995
38	f__Flavobacteriaceae	Chl.Zoox	-0.268837	0.214833	mucus	0.214833
39	f__Flavobacteriaceae	Zoox.Prot	0.431997	0.0395406	tissue	0.0395406	*
40	f__Flavobacteriaceae	Zoox.Prot	0.374782	0.0780646	mucus	0.0780646
41	f__Endozoicimonaceae	avg_raindays	-0.22161	0.298006	tissue	0.298006
42	f__Endozoicimonaceae	avg_raindays	-0.055117	0.798108	mucus	0.798108
43	f__Endozoicimonaceae	Salinity	0.389921	0.0596218	tissue	0.0596218
44	f__Endozoicimonaceae	Salinity	-0.0456068	0.832412	mucus	0.832412
45	f__Endozoicimonaceae	TSS	0.308735	0.142137	tissue	0.142137
46	f__Endozoicimonaceae	TSS	0.13021	0.544226	mucus	0.544226
47	f__Endozoicimonaceae	POC	-0.00539301	0.980047	tissue	0.980047
48	f__Endozoicimonaceae	POC	0.27322	0.19643	mucus	0.19643
49	f__Endozoicimonaceae	Chla	0.0725877	0.736066	tissue	0.736066
50	f__Endozoicimonaceae	Chla	0.242939	0.252683	mucus	0.252683
51	f__Endozoicimonaceae	NH4	-0.355512	0.0882164	tissue	0.0882164
52	f__Endozoicimonaceae	NH4	-0.104322	0.627594	mucus	0.627594
53	f__Endozoicimonaceae	NO2_NO3	-0.448337	0.0280004	tissue	0.0280004	*
54	f__Endozoicimonaceae	NO2_NO3	0.0624871	0.771767	mucus	0.771767
55	f__Endozoicimonaceae	Chla.Proteins	0.344783	0.107145	tissue	0.107145
56	f__Endozoicimonaceae	Chla.Proteins	0.322407	0.133515	mucus	0.133515
57	f__Endozoicimonaceae	Chl.Zoox	0.348715	0.102938	tissue	0.102938
58	f__Endozoicimonaceae	Chl.Zoox	0.203579	0.351497	mucus	0.351497
59	f__Endozoicimonaceae	Zoox.Prot	-0.0242056	0.912704	tissue	0.912704
60	f__Endozoicimonaceae	Zoox.Prot	-0.0342133	0.87684	mucus	0.87684
61	p__Proteobacteria_unclassified	avg_raindays	-0.114938	0.592791	tissue	0.592791
62	p__Proteobacteria_unclassified	avg_raindays	0.115549	0.590813	mucus	0.590813
63	p__Proteobacteria_unclassified	Salinity	-0.257425	0.224598	tissue	0.224598
64	p__Proteobacteria_unclassified	Salinity	-0.216153	0.310365	mucus	0.310365
65	p__Proteobacteria_unclassified	TSS	-0.094637	0.660035	tissue	0.660035
66	p__Proteobacteria_unclassified	TSS	0.158996	0.45804	mucus	0.45804
67	p__Proteobacteria_unclassified	POC	0.127839	0.551645	tissue	0.551645
68	p__Proteobacteria_unclassified	POC	0.397701	0.0542841	mucus	0.0542841
69	p__Proteobacteria_unclassified	Chla	0.217017	0.308389	tissue	0.308389
70	p__Proteobacteria_unclassified	Chla	0.378305	0.068334	mucus	0.068334
71	p__Proteobacteria_unclassified	NH4	-0.104177	0.628077	tissue	0.628077
72	p__Proteobacteria_unclassified	NH4	-0.265739	0.209455	mucus	0.209455
73	p__Proteobacteria_unclassified	NO2_NO3	-0.118924	0.579938	tissue	0.579938
74	p__Proteobacteria_unclassified	NO2_NO3	0.177954	0.405453	mucus	0.405453
75	p__Proteobacteria_unclassified	Chla.Proteins	-0.197007	0.36759	tissue	0.36759
76	p__Proteobacteria_unclassified	Chla.Proteins	-0.0201881	0.927152	mucus	0.927152
77	p__Proteobacteria_unclassified	Chl.Zoox	-0.268074	0.216187	tissue	0.216187
78	p__Proteobacteria_unclassified	Chl.Zoox	0.162935	0.457592	mucus	0.457592
79	p__Proteobacteria_unclassified	Zoox.Prot	0.0153351	0.944634	tissue	0.944634
80	p__Proteobacteria_unclassified	Zoox.Prot	-0.20303	0.352824	mucus	0.352824
81	f__Rhodobacteraceae	avg_raindays	0.123535	0.565226	tissue	0.565226
82	f__Rhodobacteraceae	avg_raindays	0.23659	0.265678	mucus	0.265678
83	f__Rhodobacteraceae	Salinity	0.233667	0.271802	tissue	0.271802
84	f__Rhodobacteraceae	Salinity	-0.19921	0.350702	mucus	0.350702
85	f__Rhodobacteraceae	TSS	-0.161071	0.452117	tissue	0.452117
86	f__Rhodobacteraceae	TSS	-0.0138677	0.94872	mucus	0.94872
87	f__Rhodobacteraceae	POC	-0.158575	0.459248	tissue	0.459248
88	f__Rhodobacteraceae	POC	0.304007	0.148665	mucus	0.148665
89	f__Rhodobacteraceae	Chla	-0.200858	0.346648	tissue	0.346648
90	f__Rhodobacteraceae	Chla	0.321015	0.12614	mucus	0.12614
91	f__Rhodobacteraceae	NH4	0.0888379	0.679753	tissue	0.679753
92	f__Rhodobacteraceae	NH4	0.399446	0.0531392	mucus	0.0531392
93	f__Rhodobacteraceae	NO2_NO3	-0.117807	0.583526	tissue	0.583526
94	f__Rhodobacteraceae	NO2_NO3	-0.00756282	0.972022	mucus	0.972022
95	f__Rhodobacteraceae	Chla.Proteins	0.0732065	0.739925	tissue	0.739925
96	f__Rhodobacteraceae	Chla.Proteins	-0.212981	0.329205	mucus	0.329205
97	f__Rhodobacteraceae	Chl.Zoox	-0.110566	0.615504	tissue	0.615504
98	f__Rhodobacteraceae	Chl.Zoox	0.091219	0.678918	mucus	0.678918
99	f__Rhodobacteraceae	Zoox.Prot	0.264019	0.223481	tissue	0.223481
100	f__Rhodobacteraceae	Zoox.Prot	-0.318528	0.138521	mucus	0.138521
101	k__Bacteria_unclassified	avg_raindays	0.300792	0.153225	tissue	0.153225
102	k__Bacteria_unclassified	avg_raindays	-0.279292	0.186273	mucus	0.186273
103	k__Bacteria_unclassified	Salinity	-0.474147	0.0192437	tissue	0.0192437	*
104	k__Bacteria_unclassified	Salinity	0.116102	0.589024	mucus	0.589024
105	k__Bacteria_unclassified	TSS	-0.0515119	0.811073	tissue	0.811073
106	k__Bacteria_unclassified	TSS	0.316252	0.132182	mucus	0.132182
107	k__Bacteria_unclassified	POC	0.481571	0.0171871	tissue	0.0171871	*
108	k__Bacteria_unclassified	POC	0.186824	0.382053	mucus	0.382053
109	k__Bacteria_unclassified	Chla	0.431221	0.03539	tissue	0.03539	*
110	k__Bacteria_unclassified	Chla	0.287941	0.172436	mucus	0.172436
111	k__Bacteria_unclassified	NH4	0.0299018	0.889688	tissue	0.889688
112	k__Bacteria_unclassified	NH4	-0.381716	0.065681	mucus	0.065681
113	k__Bacteria_unclassified	NO2_NO3	0.409418	0.0469529	tissue	0.0469529	*
114	k__Bacteria_unclassified	NO2_NO3	-0.367562	0.0772273	mucus	0.0772273
115	k__Bacteria_unclassified	Chla.Proteins	-0.285158	0.187207	tissue	0.187207
116	k__Bacteria_unclassified	Chla.Proteins	-0.191335	0.381814	mucus	0.381814
117	k__Bacteria_unclassified	Chl.Zoox	-0.079804	0.717381	tissue	0.717381
118	k__Bacteria_unclassified	Chl.Zoox	-0.137911	0.530315	mucus	0.530315
119	k__Bacteria_unclassified	Zoox.Prot	-0.148595	0.498616	tissue	0.498616
120	k__Bacteria_unclassified	Zoox.Prot	-0.0593277	0.78801	mucus	0.78801
121	f__Pirellulaceae	avg_raindays	0.0332596	0.877387	tissue	0.877387
122	f__Pirellulaceae	avg_raindays	0.297348	0.158217	mucus	0.158217
123	f__Pirellulaceae	Salinity	-0.149217	0.486492	tissue	0.486492
124	f__Pirellulaceae	Salinity	0.0634135	0.768473	mucus	0.768473
125	f__Pirellulaceae	TSS	0.020611	0.923844	tissue	0.923844
126	f__Pirellulaceae	TSS	-0.476529	0.018563	mucus	0.018563	*
127	f__Pirellulaceae	POC	-0.137719	0.521045	tissue	0.521045
128	f__Pirellulaceae	POC	-0.316047	0.132447	mucus	0.132447
129	f__Pirellulaceae	Chla	-0.118892	0.580042	tissue	0.580042
130	f__Pirellulaceae	Chla	-0.434722	0.0337648	mucus	0.0337648	*
131	f__Pirellulaceae	NH4	-0.0192039	0.92903	tissue	0.92903
132	f__Pirellulaceae	NH4	0.493714	0.0142113	mucus	0.0142113	*
133	f__Pirellulaceae	NO2_NO3	0.0514671	0.811234	tissue	0.811234
134	f__Pirellulaceae	NO2_NO3	0.431954	0.0350446	mucus	0.0350446	*
135	f__Pirellulaceae	Chla.Proteins	0.020846	0.924785	tissue	0.924785
136	f__Pirellulaceae	Chla.Proteins	-0.245287	0.259281	mucus	0.259281
137	f__Pirellulaceae	Chl.Zoox	-0.12213	0.578802	tissue	0.578802
138	f__Pirellulaceae	Chl.Zoox	-0.112859	0.608154	mucus	0.608154
139	f__Pirellulaceae	Zoox.Prot	0.254587	0.241074	tissue	0.241074
140	f__Pirellulaceae	Zoox.Prot	-0.153237	0.485142	mucus	0.485142
141	f__Comamonadaceae	avg_raindays	-0.279825	0.185399	tissue	0.185399
142	f__Comamonadaceae	avg_raindays	-0.325255	0.120932	mucus	0.120932
143	f__Comamonadaceae	Salinity	0.245948	0.24667	tissue	0.24667
144	f__Comamonadaceae	Salinity	0.131055	0.541594	mucus	0.541594
145	f__Comamonadaceae	TSS	0.238205	0.262333	tissue	0.262333
146	f__Comamonadaceae	TSS	-0.0721716	0.737527	mucus	0.737527
147	f__Comamonadaceae	POC	0.0068459	0.974673	tissue	0.974673
148	f__Comamonadaceae	POC	-0.296414	0.159592	mucus	0.159592
149	f__Comamonadaceae	Chla	-0.0457036	0.832061	tissue	0.832061
150	f__Comamonadaceae	Chla	-0.276766	0.190453	mucus	0.190453
151	f__Comamonadaceae	NH4	0.0562383	0.794086	tissue	0.794086
152	f__Comamonadaceae	NH4	-0.10425	0.627833	mucus	0.627833
153	f__Comamonadaceae	NO2_NO3	0.0245983	0.909166	tissue	0.909166
154	f__Comamonadaceae	NO2_NO3	-0.0205999	0.923885	mucus	0.923885
155	f__Comamonadaceae	Chla.Proteins	0.0514296	0.815725	tissue	0.815725
156	f__Comamonadaceae	Chla.Proteins	0.449169	0.0315479	mucus	0.0315479	*
157	f__Comamonadaceae	Chl.Zoox	0.202521	0.354058	tissue	0.354058
158	f__Comamonadaceae	Chl.Zoox	0.421713	0.0450397	mucus	0.0450397	*
159	f__Comamonadaceae	Zoox.Prot	-0.173503	0.428523	tissue	0.428523
160	f__Comamonadaceae	Zoox.Prot	-0.0903921	0.68168	mucus	0.68168
161	f__Cryomorphaceae	avg_raindays	0.00916782	0.966087	tissue	0.966087
162	f__Cryomorphaceae	avg_raindays	0.279371	0.186142	mucus	0.186142
163	f__Cryomorphaceae	Salinity	-0.284309	0.178156	tissue	0.178156
164	f__Cryomorphaceae	Salinity	0.267127	0.206995	mucus	0.206995
165	f__Cryomorphaceae	TSS	-0.457923	0.0244368	tissue	0.0244368	*
166	f__Cryomorphaceae	TSS	0.0391014	0.856054	mucus	0.856054
167	f__Cryomorphaceae	POC	-0.245951	0.246664	tissue	0.246664
168	f__Cryomorphaceae	POC	0.027349	0.899057	mucus	0.899057
169	f__Cryomorphaceae	Chla	-0.244641	0.24927	tissue	0.24927
170	f__Cryomorphaceae	Chla	-0.0443148	0.837097	mucus	0.837097
171	f__Cryomorphaceae	NH4	0.256185	0.226917	tissue	0.226917
172	f__Cryomorphaceae	NH4	-0.0932048	0.664885	mucus	0.664885
173	f__Cryomorphaceae	NO2_NO3	0.232593	0.274074	tissue	0.274074
174	f__Cryomorphaceae	NO2_NO3	0.00621863	0.976993	mucus	0.976993
175	f__Cryomorphaceae	Chla.Proteins	0.0177754	0.93584	tissue	0.93584
176	f__Cryomorphaceae	Chla.Proteins	-0.124857	0.570285	mucus	0.570285
177	f__Cryomorphaceae	Chl.Zoox	-0.031869	0.885223	tissue	0.885223
178	f__Cryomorphaceae	Chl.Zoox	-0.248047	0.253787	mucus	0.253787
179	f__Cryomorphaceae	Zoox.Prot	0.110504	0.615705	tissue	0.615705
180	f__Cryomorphaceae	Zoox.Prot	0.169829	0.438515	mucus	0.438515
181	f__Bradyrhizobiaceae	avg_raindays	-0.107228	0.617985	tissue	0.617985
182	f__Bradyrhizobiaceae	avg_raindays	-0.308585	0.14234	mucus	0.14234
183	f__Bradyrhizobiaceae	Salinity	0.00203512	0.99247	tissue	0.99247
184	f__Bradyrhizobiaceae	Salinity	-0.13599	0.52634	mucus	0.52634
185	f__Bradyrhizobiaceae	TSS	0.0547548	0.799408	tissue	0.799408
186	f__Bradyrhizobiaceae	TSS	-0.0284115	0.895156	mucus	0.895156
187	f__Bradyrhizobiaceae	POC	0.0963069	0.654397	tissue	0.654397
188	f__Bradyrhizobiaceae	POC	0.152151	0.477863	mucus	0.477863
189	f__Bradyrhizobiaceae	Chla	0.0524461	0.807708	tissue	0.807708
190	f__Bradyrhizobiaceae	Chla	0.190675	0.372139	mucus	0.372139
191	f__Bradyrhizobiaceae	NH4	-0.0581206	0.787345	tissue	0.787345
192	f__Bradyrhizobiaceae	NH4	-0.0494414	0.818541	mucus	0.818541
193	f__Bradyrhizobiaceae	NO2_NO3	0.112083	0.60207	tissue	0.60207
194	f__Bradyrhizobiaceae	NO2_NO3	-0.0801177	0.709788	mucus	0.709788
195	f__Bradyrhizobiaceae	Chla.Proteins	0.0996051	0.651141	tissue	0.651141
196	f__Bradyrhizobiaceae	Chla.Proteins	0.268577	0.215292	mucus	0.215292
197	f__Bradyrhizobiaceae	Chl.Zoox	0.120159	0.584988	tissue	0.584988
198	f__Bradyrhizobiaceae	Chl.Zoox	0.170044	0.437925	mucus	0.437925
199	f__Bradyrhizobiaceae	Zoox.Prot	0.00216181	0.992189	tissue	0.992189
200	f__Bradyrhizobiaceae	Zoox.Prot	-0.0817687	0.71071	mucus	0.71071
201	c__Alphaproteobacteria_unclassified	avg_raindays	0.11462	0.593819	tissue	0.593819
202	c__Alphaproteobacteria_unclassified	avg_raindays	-0.323883	0.122601	mucus	0.122601
203	c__Alphaproteobacteria_unclassified	Salinity	-0.139613	0.515273	tissue	0.515273
204	c__Alphaproteobacteria_unclassified	Salinity	-0.170258	0.426382	mucus	0.426382
205	c__Alphaproteobacteria_unclassified	TSS	0.0193309	0.928562	tissue	0.928562
206	c__Alphaproteobacteria_unclassified	TSS	0.116838	0.586649	mucus	0.586649
207	c__Alphaproteobacteria_unclassified	POC	0.270484	0.201127	tissue	0.201127
208	c__Alphaproteobacteria_unclassified	POC	-0.148305	0.489189	mucus	0.489189
209	c__Alphaproteobacteria_unclassified	Chla	0.180949	0.397464	tissue	0.397464
210	c__Alphaproteobacteria_unclassified	Chla	-0.0391889	0.855735	mucus	0.855735
211	c__Alphaproteobacteria_unclassified	NH4	0.0934432	0.664077	tissue	0.664077
212	c__Alphaproteobacteria_unclassified	NH4	-0.238709	0.261295	mucus	0.261295
213	c__Alphaproteobacteria_unclassified	NO2_NO3	0.317926	0.130035	tissue	0.130035
214	c__Alphaproteobacteria_unclassified	NO2_NO3	-0.183908	0.389658	mucus	0.389658
215	c__Alphaproteobacteria_unclassified	Chla.Proteins	0.159189	0.468137	tissue	0.468137
216	c__Alphaproteobacteria_unclassified	Chla.Proteins	0.140532	0.522454	mucus	0.522454
217	c__Alphaproteobacteria_unclassified	Chl.Zoox	0.376307	0.0767643	tissue	0.0767643
218	c__Alphaproteobacteria_unclassified	Chl.Zoox	-0.00651149	0.976476	mucus	0.976476
219	c__Alphaproteobacteria_unclassified	Zoox.Prot	-0.304086	0.158338	tissue	0.158338
220	c__Alphaproteobacteria_unclassified	Zoox.Prot	0.141568	0.519361	mucus	0.519361
221	f__Sphingomonadaceae	avg_raindays	-0.205767	0.334739	tissue	0.334739
222	f__Sphingomonadaceae	avg_raindays	-0.059059	0.783991	mucus	0.783991
223	f__Sphingomonadaceae	Salinity	0.206496	0.332991	tissue	0.332991
224	f__Sphingomonadaceae	Salinity	0.0940214	0.662118	mucus	0.662118
225	f__Sphingomonadaceae	TSS	0.271547	0.199294	tissue	0.199294
226	f__Sphingomonadaceae	TSS	-0.102494	0.633669	mucus	0.633669
227	f__Sphingomonadaceae	POC	0.199778	0.349301	tissue	0.349301
228	f__Sphingomonadaceae	POC	0.0376801	0.861236	mucus	0.861236
229	f__Sphingomonadaceae	Chla	0.233313	0.27255	tissue	0.27255
230	f__Sphingomonadaceae	Chla	-0.0261473	0.903471	mucus	0.903471
231	f__Sphingomonadaceae	NH4	-0.321291	0.125797	tissue	0.125797
232	f__Sphingomonadaceae	NH4	0.278849	0.187001	mucus	0.187001
233	f__Sphingomonadaceae	NO2_NO3	-0.263806	0.212912	tissue	0.212912
234	f__Sphingomonadaceae	NO2_NO3	0.107335	0.617635	mucus	0.617635
235	f__Sphingomonadaceae	Chla.Proteins	0.106359	0.629089	tissue	0.629089
236	f__Sphingomonadaceae	Chla.Proteins	0.152725	0.486618	mucus	0.486618
237	f__Sphingomonadaceae	Chl.Zoox	0.208136	0.340583	tissue	0.340583
238	f__Sphingomonadaceae	Chl.Zoox	0.325279	0.129893	mucus	0.129893
239	f__Sphingomonadaceae	Zoox.Prot	-0.0974183	0.658343	tissue	0.658343
240	f__Sphingomonadaceae	Zoox.Prot	-0.311201	0.148341	mucus	0.148341
241	f__Hyphomicrobiaceae	avg_raindays	0.209172	0.326625	tissue	0.326625
242	f__Hyphomicrobiaceae	avg_raindays	0.127701	0.552077	mucus	0.552077
243	f__Hyphomicrobiaceae	Salinity	-0.396703	0.054947	tissue	0.054947
244	f__Hyphomicrobiaceae	Salinity	0.138027	0.520106	mucus	0.520106
245	f__Hyphomicrobiaceae	TSS	-0.148403	0.4889	tissue	0.4889
246	f__Hyphomicrobiaceae	TSS	-0.228333	0.283207	mucus	0.283207
247	f__Hyphomicrobiaceae	POC	0.00295869	0.989053	tissue	0.989053
248	f__Hyphomicrobiaceae	POC	-0.231251	0.276931	mucus	0.276931
249	f__Hyphomicrobiaceae	Chla	0.014157	0.947652	tissue	0.947652
250	f__Hyphomicrobiaceae	Chla	-0.29042	0.168606	mucus	0.168606
251	f__Hyphomicrobiaceae	NH4	-0.0736537	0.732328	tissue	0.732328
252	f__Hyphomicrobiaceae	NH4	0.278305	0.187899	mucus	0.187899
253	f__Hyphomicrobiaceae	NO2_NO3	0.26457	0.211541	tissue	0.211541
254	f__Hyphomicrobiaceae	NO2_NO3	0.178745	0.403334	mucus	0.403334
255	f__Hyphomicrobiaceae	Chla.Proteins	-0.216984	0.319978	tissue	0.319978
256	f__Hyphomicrobiaceae	Chla.Proteins	0.0565556	0.797711	mucus	0.797711
257	f__Hyphomicrobiaceae	Chl.Zoox	0.00114616	0.995859	tissue	0.995859
258	f__Hyphomicrobiaceae	Chl.Zoox	0.141005	0.52104	mucus	0.52104
259	f__Hyphomicrobiaceae	Zoox.Prot	-0.216712	0.3206	tissue	0.3206
260	f__Hyphomicrobiaceae	Zoox.Prot	-0.065971	0.764888	mucus	0.764888
261	f__OM60	avg_raindays	-0.164765	0.441672	tissue	0.441672
262	f__OM60	avg_raindays	-0.270309	0.201432	mucus	0.201432
263	f__OM60	Salinity	0.140171	0.513579	tissue	0.513579
264	f__OM60	Salinity	0.10818	0.614852	mucus	0.614852
265	f__OM60	TSS	0.1572	0.463199	tissue	0.463199
266	f__OM60	TSS	0.205035	0.336499	mucus	0.336499
267	f__OM60	POC	0.0498833	0.816946	tissue	0.816946
268	f__OM60	POC	0.177667	0.406221	mucus	0.406221
269	f__OM60	Chla	0.129654	0.545963	tissue	0.545963
270	f__OM60	Chla	0.182728	0.39276	mucus	0.39276
271	f__OM60	NH4	-0.187658	0.379892	tissue	0.379892
272	f__OM60	NH4	-0.212996	0.317656	mucus	0.317656
273	f__OM60	NO2_NO3	-0.372549	0.0729961	tissue	0.0729961
274	f__OM60	NO2_NO3	-0.162458	0.44818	mucus	0.44818
275	f__OM60	Chla.Proteins	-0.149722	0.495329	tissue	0.495329
276	f__OM60	Chla.Proteins	0.259643	0.231534	mucus	0.231534
277	f__OM60	Chl.Zoox	-0.0414791	0.850944	tissue	0.850944
278	f__OM60	Chl.Zoox	0.280978	0.194038	mucus	0.194038
279	f__OM60	Zoox.Prot	-0.0949942	0.666361	tissue	0.666361
280	f__OM60	Zoox.Prot	-0.175852	0.422201	mucus	0.422201
281	f__OCS155	avg_raindays	0.0583851	0.786399	tissue	0.786399
282	f__OCS155	avg_raindays	0.200209	0.348241	mucus	0.348241
283	f__OCS155	Salinity	0.106069	0.621812	tissue	0.621812
284	f__OCS155	Salinity	-0.286884	0.174088	mucus	0.174088
285	f__OCS155	TSS	-0.0972682	0.65116	tissue	0.65116
286	f__OCS155	TSS	-0.276813	0.190375	mucus	0.190375
287	f__OCS155	POC	-0.245204	0.248148	tissue	0.248148
288	f__OCS155	POC	0.056368	0.793621	mucus	0.793621
289	f__OCS155	Chla	-0.260459	0.218989	tissue	0.218989
290	f__OCS155	Chla	-0.0426744	0.843053	mucus	0.843053
291	f__OCS155	NH4	0.240535	0.257554	tissue	0.257554
292	f__OCS155	NH4	0.0523069	0.808209	mucus	0.808209
293	f__OCS155	NO2_NO3	-0.0281718	0.896036	tissue	0.896036
294	f__OCS155	NO2_NO3	0.491194	0.0147912	mucus	0.0147912	*
295	f__OCS155	Chla.Proteins	-0.09408	0.669394	tissue	0.669394
296	f__OCS155	Chla.Proteins	0.234231	0.282043	mucus	0.282043
297	f__OCS155	Chl.Zoox	0.125594	0.567995	tissue	0.567995
298	f__OCS155	Chl.Zoox	-0.173996	0.427192	mucus	0.427192
299	f__OCS155	Zoox.Prot	-0.248021	0.253838	tissue	0.253838
300	f__OCS155	Zoox.Prot	0.351379	0.100157	mucus	0.100157
301	o__Rhizobiales_unclassified	avg_raindays	-0.0960147	0.655382	tissue	0.655382
302	o__Rhizobiales_unclassified	avg_raindays	0.0740762	0.730848	mucus	0.730848
303	o__Rhizobiales_unclassified	Salinity	-0.081115	0.70633	tissue	0.70633
304	o__Rhizobiales_unclassified	Salinity	0.124343	0.562664	mucus	0.562664
305	o__Rhizobiales_unclassified	TSS	-0.290588	0.16835	tissue	0.16835
306	o__Rhizobiales_unclassified	TSS	-0.237275	0.264257	mucus	0.264257
307	o__Rhizobiales_unclassified	POC	-0.185835	0.384623	tissue	0.384623
308	o__Rhizobiales_unclassified	POC	-0.264587	0.21151	mucus	0.21151
309	o__Rhizobiales_unclassified	Chla	-0.159144	0.457618	tissue	0.457618
310	o__Rhizobiales_unclassified	Chla	-0.363281	0.0810058	mucus	0.0810058
311	o__Rhizobiales_unclassified	NH4	0.0252139	0.906902	tissue	0.906902
312	o__Rhizobiales_unclassified	NH4	0.31898	0.128697	mucus	0.128697
313	o__Rhizobiales_unclassified	NO2_NO3	-0.0203763	0.924709	tissue	0.924709
314	o__Rhizobiales_unclassified	NO2_NO3	0.299898	0.15451	mucus	0.15451
315	o__Rhizobiales_unclassified	Chla.Proteins	0.077971	0.723622	tissue	0.723622
316	o__Rhizobiales_unclassified	Chla.Proteins	-0.0661606	0.764231	mucus	0.764231
317	o__Rhizobiales_unclassified	Chl.Zoox	-0.0195186	0.929562	tissue	0.929562
318	o__Rhizobiales_unclassified	Chl.Zoox	0.0853877	0.698477	mucus	0.698477
319	o__Rhizobiales_unclassified	Zoox.Prot	0.209648	0.337007	tissue	0.337007
320	o__Rhizobiales_unclassified	Zoox.Prot	-0.124413	0.571668	mucus	0.571668
321	f__Phyllobacteriaceae	avg_raindays	0.00743804	0.972483	tissue	0.972483
322	f__Phyllobacteriaceae	avg_raindays	-0.233287	0.272605	mucus	0.272605
323	f__Phyllobacteriaceae	Salinity	-0.253249	0.232471	tissue	0.232471
324	f__Phyllobacteriaceae	Salinity	-0.0782566	0.716254	mucus	0.716254
325	f__Phyllobacteriaceae	TSS	0.00700094	0.9741	tissue	0.9741
326	f__Phyllobacteriaceae	TSS	-0.168292	0.431823	mucus	0.431823
327	f__Phyllobacteriaceae	POC	-0.132894	0.535887	tissue	0.535887
328	f__Phyllobacteriaceae	POC	-0.150853	0.481671	mucus	0.481671
329	f__Phyllobacteriaceae	Chla	-0.059862	0.781123	tissue	0.781123
330	f__Phyllobacteriaceae	Chla	-0.169558	0.428315	mucus	0.428315
331	f__Phyllobacteriaceae	NH4	-0.241126	0.256352	tissue	0.256352
332	f__Phyllobacteriaceae	NH4	0.0120371	0.955483	mucus	0.955483
333	f__Phyllobacteriaceae	NO2_NO3	-0.0255585	0.905636	tissue	0.905636
334	f__Phyllobacteriaceae	NO2_NO3	0.171933	0.421778	mucus	0.421778
335	f__Phyllobacteriaceae	Chla.Proteins	-0.13233	0.547242	tissue	0.547242
336	f__Phyllobacteriaceae	Chla.Proteins	0.24765	0.254572	mucus	0.254572
337	f__Phyllobacteriaceae	Chl.Zoox	-0.0589316	0.789395	tissue	0.789395
338	f__Phyllobacteriaceae	Chl.Zoox	-0.0509638	0.817366	mucus	0.817366
339	f__Phyllobacteriaceae	Zoox.Prot	-0.0400642	0.855976	tissue	0.855976
340	f__Phyllobacteriaceae	Zoox.Prot	0.161726	0.46098	mucus	0.46098
341	f__Clostridiaceae	avg_raindays	0.318392	0.129443	tissue	0.129443
342	f__Clostridiaceae	avg_raindays	0.0915816	0.670398	mucus	0.670398
343	f__Clostridiaceae	Salinity	-0.252184	0.234508	tissue	0.234508
344	f__Clostridiaceae	Salinity	0.115316	0.591565	mucus	0.591565
345	f__Clostridiaceae	TSS	0.0438026	0.838955	tissue	0.838955
346	f__Clostridiaceae	TSS	-0.0119057	0.955968	mucus	0.955968
347	f__Clostridiaceae	POC	0.26835	0.204844	tissue	0.204844
348	f__Clostridiaceae	POC	-0.0433863	0.840467	mucus	0.840467
349	f__Clostridiaceae	Chla	0.226195	0.287863	tissue	0.287863
350	f__Clostridiaceae	Chla	-0.117981	0.582969	mucus	0.582969
351	f__Clostridiaceae	NH4	0.0558483	0.795484	tissue	0.795484
352	f__Clostridiaceae	NH4	0.418554	0.0417934	mucus	0.0417934	*
353	f__Clostridiaceae	NO2_NO3	0.277188	0.189751	tissue	0.189751
354	f__Clostridiaceae	NO2_NO3	0.16862	0.430913	mucus	0.430913
355	f__Clostridiaceae	Chla.Proteins	-0.144212	0.511507	tissue	0.511507
356	f__Clostridiaceae	Chla.Proteins	-0.271248	0.210589	mucus	0.210589
357	f__Clostridiaceae	Chl.Zoox	0.201682	0.356097	tissue	0.356097
358	f__Clostridiaceae	Chl.Zoox	-0.00640471	0.976862	mucus	0.976862
359	f__Clostridiaceae	Zoox.Prot	-0.378917	0.0745771	tissue	0.0745771
360	f__Clostridiaceae	Zoox.Prot	-0.319126	0.137741	mucus	0.137741
361	f__Flammeovirgaceae	avg_raindays	-0.0343943	0.873236	tissue	0.873236
362	f__Flammeovirgaceae	avg_raindays	0.194874	0.361501	mucus	0.361501
363	f__Flammeovirgaceae	Salinity	0.265559	0.209775	tissue	0.209775
364	f__Flammeovirgaceae	Salinity	-0.0343377	0.873444	mucus	0.873444
365	f__Flammeovirgaceae	TSS	0.0108737	0.959782	tissue	0.959782
366	f__Flammeovirgaceae	TSS	0.0172044	0.936404	mucus	0.936404
367	f__Flammeovirgaceae	POC	-0.287822	0.172622	tissue	0.172622
368	f__Flammeovirgaceae	POC	0.241961	0.254657	mucus	0.254657
369	f__Flammeovirgaceae	Chla	-0.259686	0.220409	tissue	0.220409
370	f__Flammeovirgaceae	Chla	0.221959	0.297226	mucus	0.297226
371	f__Flammeovirgaceae	NH4	-0.171691	0.422441	tissue	0.422441
372	f__Flammeovirgaceae	NH4	0.313931	0.1352	mucus	0.1352
373	f__Flammeovirgaceae	NO2_NO3	-0.333744	0.110979	tissue	0.110979
374	f__Flammeovirgaceae	NO2_NO3	-0.0282479	0.895756	mucus	0.895756
375	f__Flammeovirgaceae	Chla.Proteins	-0.0992202	0.652407	tissue	0.652407
376	f__Flammeovirgaceae	Chla.Proteins	-0.477096	0.0213367	mucus	0.0213367	*
377	f__Flammeovirgaceae	Chl.Zoox	-0.17747	0.417874	tissue	0.417874
378	f__Flammeovirgaceae	Chl.Zoox	-0.334172	0.119126	mucus	0.119126
379	f__Flammeovirgaceae	Zoox.Prot	0.0933872	0.671696	tissue	0.671696
380	f__Flammeovirgaceae	Zoox.Prot	-0.152526	0.487194	mucus	0.487194
381	f__Burkholderiaceae	avg_raindays	0.0891531	0.678676	tissue	0.678676
382	f__Burkholderiaceae	avg_raindays	0.016593	0.93866	mucus	0.93866
383	f__Burkholderiaceae	Salinity	0.118187	0.582305	tissue	0.582305
384	f__Burkholderiaceae	Salinity	0.24836	0.241919	mucus	0.241919
385	f__Burkholderiaceae	TSS	-0.0325126	0.880121	tissue	0.880121
386	f__Burkholderiaceae	TSS	-0.245391	0.247776	mucus	0.247776
387	f__Burkholderiaceae	POC	-0.0991351	0.64489	tissue	0.64489
388	f__Burkholderiaceae	POC	-0.489743	0.0151338	mucus	0.0151338	*
389	f__Burkholderiaceae	Chla	-0.180316	0.399145	tissue	0.399145
390	f__Burkholderiaceae	Chla	-0.570093	0.00363183	mucus	0.00363183	**
391	f__Burkholderiaceae	NH4	-0.0307024	0.886753	tissue	0.886753
392	f__Burkholderiaceae	NH4	0.19891	0.351443	mucus	0.351443
393	f__Burkholderiaceae	NO2_NO3	0.262977	0.214407	tissue	0.214407
394	f__Burkholderiaceae	NO2_NO3	0.285485	0.17629	mucus	0.17629
395	f__Burkholderiaceae	Chla.Proteins	0.0510709	0.816989	tissue	0.816989
396	f__Burkholderiaceae	Chla.Proteins	0.0851607	0.699242	mucus	0.699242
397	f__Burkholderiaceae	Chl.Zoox	0.258543	0.233587	tissue	0.233587
398	f__Burkholderiaceae	Chl.Zoox	0.188048	0.390198	mucus	0.390198
399	f__Burkholderiaceae	Zoox.Prot	-0.209496	0.337365	tissue	0.337365
400	f__Burkholderiaceae	Zoox.Prot	-0.1283	0.559617	mucus	0.559617
