# Supplementary material for: Microbiome dynamics in the tissue and mucus of acroporid corals differ in relation to host and environmental parameters
Source: PeerJ. 2020 Aug 17;8:e9644. doi: 10.7717/peerj.9644 (PMC7439960; doi:10.7717/peerj.9644)
Supplement: Supplemental Information 6 — The unique zOTU identifier can be matched with the zOTU abundance table. [file peerj-08-9644-s006.csv]

	ASV_ID	kingdom	phylum	class	order	family	genus
AAAGAACGCTGGCGGCATGCCTAACACATGCAAGTCGAACGAATAGTAGCAATACTATGAGTGGCAAACGGGTGAGTAATACGTAGGAATCTGCCCTATAGTATGGAACAACAGTTGGAAACGACTGCTAATACCATATACGCTCCTTCGGGAGGAAAGATTTATCGCTATAGGATGAGCCTGCGCTAAATTAGATTGTTGGTGGGGTAATGGCCTACCAAGTCAATGATTTATAGCTGGTCTGAGAGGACGATCAGCCACACTGGGACTGAGACACGGCCCAGACTCCTACGGGAGGCAGCAGTGAGGAATATTGGACAATGGGCGCAAGCCTGATCCAGCAATGCCGCGTGAACGATGAAGGCCTTAGGGCTGTAAAGTTCTTTCGGTGGGGAAGAA…	AAAGAACGCTGGCGGCATGCCTAACACATGCAAGTCGAACGAATAGTAGCAATACTATGAGTGGCAAACGGGTGAGTAATACGTAGGAATCTGCCCTATAGTATGGAACAACAGTTGGAAACGACTGCTAATACCATATACGCTCCTTCGGGAGGAAAGATTTATCGCTATAGGATGAGCCTGCGCTAAATTAGATTGTTGGTGGGGTAATGGCCTACCAAGTCAATGATTTATAGCTGGTCTGAGAGGACGATCAGCCACACTGGGACTGAGACACGGCCCAGACTCCTACGGGAGGCAGCAGTGAGGAATATTGGACAATGGGCGCAAGCCTGATCCAGCAATGCCGCGTGAACGATGAAGGCCTTAGGGCTGTAAAGTTCTTTCGGTGGGGAAGAA…	k__Bacteria	p__Proteobacteria	p__Proteobacteria_unclassified	p__Proteobacteria_unclassified	p__Proteobacteria_unclassified	p__Proteobacteria_unclassified
AAAGAACGCTGGCGGCATGCTTAACACATGCAAGTCGAACGAACTTGATTTATCAAGTTAGTGGCAAACGGGTGAGTAACACGTAGGAATCTGCCCTATAGTACGGGACAACAGTTGGAAACGACTGCTAATACCGTATATTCTCTTCGGAGGAAAGAATTTCGCTATAGGATGAGCCTGCGCTAGATTAGGTTGTTGGTGGGGTAAAAGCCTACCAAGCCGATGATCTATAGCTGGTCTGAGAGGACGATCAGCCACACTGGGACTGAGATACGGCCCAGACTCCTACGGGAGGCAGCAGTGAGGAATATTGGACAATGGGCGCAAGCCTGATCCAGCAATGCCGCGTGAATGATGAAGGCTTTAGGGTTGTAAAGTTCTTTCGGCGGGGAAGATATT…	AAAGAACGCTGGCGGCATGCTTAACACATGCAAGTCGAACGAACTTGATTTATCAAGTTAGTGGCAAACGGGTGAGTAACACGTAGGAATCTGCCCTATAGTACGGGACAACAGTTGGAAACGACTGCTAATACCGTATATTCTCTTCGGAGGAAAGAATTTCGCTATAGGATGAGCCTGCGCTAGATTAGGTTGTTGGTGGGGTAAAAGCCTACCAAGCCGATGATCTATAGCTGGTCTGAGAGGACGATCAGCCACACTGGGACTGAGATACGGCCCAGACTCCTACGGGAGGCAGCAGTGAGGAATATTGGACAATGGGCGCAAGCCTGATCCAGCAATGCCGCGTGAATGATGAAGGCTTTAGGGTTGTAAAGTTCTTTCGGCGGGGAAGATATT…	k__Bacteria	p__Proteobacteria	c__Alphaproteobacteria	c__Alphaproteobacteria_unclassified	c__Alphaproteobacteria_unclassified	c__Alphaproteobacteria_unclassified
AAAGAACGCTGGCGGCATGCTTAACACATGCAAGTCGAACGAATAAGACCTAAACCTCGGTTTAGGAAACTGTTAGTGGCAGACGGGTGAGTAACACGTAGGAATTTACCTTACAGTAAGGAATAACAGTTAGAAATGACTGCTAATACCTTATACGCTCTTCGGAGGAAAGATTTATCGCTGTAAGATGAGCCTGCGCTAGATTAGATTGTTGGTGGGGTAATGGCCTACCAAGTCGATGATCTATAGCTGGTCTGAGAGGACGATCAGCCACACTGGGACTGAGACACGGCCCAGACTCCTACGGGAGGCAGCAGTGGGGAATATTGGACAATGGGCGCAAGCCTGATCCAGCAATGCCGCGTGAATGATGAAGGCCTTAGGGTTGTAAAGTTCTTT…	AAAGAACGCTGGCGGCATGCTTAACACATGCAAGTCGAACGAATAAGACCTAAACCTCGGTTTAGGAAACTGTTAGTGGCAGACGGGTGAGTAACACGTAGGAATTTACCTTACAGTAAGGAATAACAGTTAGAAATGACTGCTAATACCTTATACGCTCTTCGGAGGAAAGATTTATCGCTGTAAGATGAGCCTGCGCTAGATTAGATTGTTGGTGGGGTAATGGCCTACCAAGTCGATGATCTATAGCTGGTCTGAGAGGACGATCAGCCACACTGGGACTGAGACACGGCCCAGACTCCTACGGGAGGCAGCAGTGGGGAATATTGGACAATGGGCGCAAGCCTGATCCAGCAATGCCGCGTGAATGATGAAGGCCTTAGGGTTGTAAAGTTCTTT…	k__Bacteria	p__Proteobacteria	c__Alphaproteobacteria	c__Alphaproteobacteria_unclassified	c__Alphaproteobacteria_unclassified	c__Alphaproteobacteria_unclassified
AAAGAACGCTGGCGGCATGCTTAACACATGCAAGTCGAACGAATAAGACCTAGCTTGCTAGGAAACTGTTAGTGGCAGACGGGTGAGTAACACGTAGGAATTTACCTTATAGTACGGAACAACAGTTGGAAACGACTGCTAATACCGTATACGCTCCATGGAGGAAAGATTTATCGCTATAAGATAAGCCTGCGTTAGATTAGGTTGTTGGTGAGGTAATGGCTCACCAAGCCGATGATCTATAGCTGGTTTGAGAGGATGATCAGCCACACTGGGACTGAGACACGGCCCAGACTCCTACGGGAGGCAGCAGTGGGGAATATTGGACAATGGGCGCAAGCCTGATCCAGCAATGCCGCGTGAATGATGAAGGCCTTAGGGTTGTAAAATTCTTTCGAT…	AAAGAACGCTGGCGGCATGCTTAACACATGCAAGTCGAACGAATAAGACCTAGCTTGCTAGGAAACTGTTAGTGGCAGACGGGTGAGTAACACGTAGGAATTTACCTTATAGTACGGAACAACAGTTGGAAACGACTGCTAATACCGTATACGCTCCATGGAGGAAAGATTTATCGCTATAAGATAAGCCTGCGTTAGATTAGGTTGTTGGTGAGGTAATGGCTCACCAAGCCGATGATCTATAGCTGGTTTGAGAGGATGATCAGCCACACTGGGACTGAGACACGGCCCAGACTCCTACGGGAGGCAGCAGTGGGGAATATTGGACAATGGGCGCAAGCCTGATCCAGCAATGCCGCGTGAATGATGAAGGCCTTAGGGTTGTAAAATTCTTTCGAT…	k__Bacteria	p__Proteobacteria	c__Alphaproteobacteria	c__Alphaproteobacteria_unclassified	c__Alphaproteobacteria_unclassified	c__Alphaproteobacteria_unclassified
AAAGAACGCTGGCGGCATGCTTAACACATGCAAGTCGAACGAATAGTAGCAATACTATTAGTGGCAAACGGGTGAGTAATACGTAGGAATCTACCCTGTAGTACGGAACAACAGTTGGAAACGACTGCTAATACCGCATACGCTCCTTCGGGAGGAAAGATTTATCGCTATAGGATGAGCCTGCGCTAAATTAGATTGTTGGTGGGGTAATGGCCTACCAAGTCGATGATTTATAGCTGGTCTGAGAGGACGATCAGCCACACTGGAACTTAGAAACGGTCCAGACTCCTACGGGAGGCAGCAGTGAGGAATATTGGACAATGGGCGCAAGCCTGATCCAGCAATGTCGCGTGAATGATGAAGGCCTTAGGGTTGTAAAATTCTTTCGGTAGGGAAGAA…	AAAGAACGCTGGCGGCATGCTTAACACATGCAAGTCGAACGAATAGTAGCAATACTATTAGTGGCAAACGGGTGAGTAATACGTAGGAATCTACCCTGTAGTACGGAACAACAGTTGGAAACGACTGCTAATACCGCATACGCTCCTTCGGGAGGAAAGATTTATCGCTATAGGATGAGCCTGCGCTAAATTAGATTGTTGGTGGGGTAATGGCCTACCAAGTCGATGATTTATAGCTGGTCTGAGAGGACGATCAGCCACACTGGAACTTAGAAACGGTCCAGACTCCTACGGGAGGCAGCAGTGAGGAATATTGGACAATGGGCGCAAGCCTGATCCAGCAATGTCGCGTGAATGATGAAGGCCTTAGGGTTGTAAAATTCTTTCGGTAGGGAAGAA…	k__Bacteria	p__Proteobacteria	c__Alphaproteobacteria	c__Alphaproteobacteria_unclassified	c__Alphaproteobacteria_unclassified	c__Alphaproteobacteria_unclassified
AAAGAACGCTGGCGGCATGCTTAACACATGCAAGTCGAACGAATGAGTTTCTAGCTTGCTAGAGACAAGTTAGTGGCAAACGGGTGAGTAACACGTAGGAATCTGCCCTATAGTACGGGACAACAGTTGGAAACGACTGCTAATACCGTATATTCTCTAAGGAGGAAAGTTTTTCGCTATAGGATGAGCCTGCGCTAGATTAGGTTGTTGGTGGGGTAAAAGCCTACCAAGCCGATGATCTATAGCTGGTCTGAGAGGACGATCAGCCACACTGGGACTGAGATACGGCCCAGACTCCTACGGGAGGCAGCAGTGAGGAATATTGGACAATGGGCGCAAGCCTGATCCAGCAATGCCGCGTGAATGATGAAGGCTTTAGGGTTGTAAAGTTCTTTCGGT…	AAAGAACGCTGGCGGCATGCTTAACACATGCAAGTCGAACGAATGAGTTTCTAGCTTGCTAGAGACAAGTTAGTGGCAAACGGGTGAGTAACACGTAGGAATCTGCCCTATAGTACGGGACAACAGTTGGAAACGACTGCTAATACCGTATATTCTCTAAGGAGGAAAGTTTTTCGCTATAGGATGAGCCTGCGCTAGATTAGGTTGTTGGTGGGGTAAAAGCCTACCAAGCCGATGATCTATAGCTGGTCTGAGAGGACGATCAGCCACACTGGGACTGAGATACGGCCCAGACTCCTACGGGAGGCAGCAGTGAGGAATATTGGACAATGGGCGCAAGCCTGATCCAGCAATGCCGCGTGAATGATGAAGGCTTTAGGGTTGTAAAGTTCTTTCGGT…	k__Bacteria	p__Proteobacteria	c__Alphaproteobacteria	c__Alphaproteobacteria_unclassified	c__Alphaproteobacteria_unclassified	c__Alphaproteobacteria_unclassified
AAAGAACGCTGGCGGCATGCTTAACACATGCAAGTTGAACGAATAGTAGCAATATTATTAGTAGCAAACGGGTGAGTAATACGTAGGAATCTGCCCTATAGTATGGAACAACAGTTGGAAACGACTGCTAATACCATATATTCTCTTTTTTAGAGGAAAGATTTATCGCTATAGGATGAGCCTGCGCTAAATTAGGTTGTTGGTGGGGTAATGGCCTACCAAGCCTATGATTTATAGCTGGTCTGAGAGGACGATCAGCCACACTGGAACTGAGACACGGTCCAGACTCCTACGGGAGGCAGCAGTGAGGAATATTGGACAATGGGCGCAAGCCTGATCCAGCAATGCCGCGTGAATGATGAAGGCCTTAGGGCTGTAAAATTCTTTCGGTAGGGAAGA…	AAAGAACGCTGGCGGCATGCTTAACACATGCAAGTTGAACGAATAGTAGCAATATTATTAGTAGCAAACGGGTGAGTAATACGTAGGAATCTGCCCTATAGTATGGAACAACAGTTGGAAACGACTGCTAATACCATATATTCTCTTTTTTAGAGGAAAGATTTATCGCTATAGGATGAGCCTGCGCTAAATTAGGTTGTTGGTGGGGTAATGGCCTACCAAGCCTATGATTTATAGCTGGTCTGAGAGGACGATCAGCCACACTGGAACTGAGACACGGTCCAGACTCCTACGGGAGGCAGCAGTGAGGAATATTGGACAATGGGCGCAAGCCTGATCCAGCAATGCCGCGTGAATGATGAAGGCCTTAGGGCTGTAAAATTCTTTCGGTAGGGAAGA…	k__Bacteria	p__Proteobacteria	c__Alphaproteobacteria	c__Alphaproteobacteria_unclassified	c__Alphaproteobacteria_unclassified	c__Alphaproteobacteria_unclassified
AACAAACGCTGGCGGCGTACTTAACACATGCAAGTCGAACGAGAAAGGAAGCTTCGGCTTCTGAGTAAAGTGGCGAACGGGTGCGTAACACGTAAGTAATCTACCCTAAACTCTGGAATAACTCCCCGAAAGGGGGGCTAAGACTGGATAGGGTCCTCGAGGTGTAAGCCGCGGGGGGAAAGCAGGCCTCTGTTACAAGCTTGCGGTTTAGGATGAGCTTGCGTCCCATTAGTTTGTTGGTGAGGTAACGGCTCACCAAGACGACGATGGGTAGCTGGTCTGAGAGGATGATCAGTCACACTGGCACTGAGACACGGGCCAGACTCCTACGGGAGGCAGCAGTGGGGAATTTTGCGCAATGGGCGAAAGCCTGACGCAGTAACGCCGCGTGGAGGATGA…	AACAAACGCTGGCGGCGTACTTAACACATGCAAGTCGAACGAGAAAGGAAGCTTCGGCTTCTGAGTAAAGTGGCGAACGGGTGCGTAACACGTAAGTAATCTACCCTAAACTCTGGAATAACTCCCCGAAAGGGGGGCTAAGACTGGATAGGGTCCTCGAGGTGTAAGCCGCGGGGGGAAAGCAGGCCTCTGTTACAAGCTTGCGGTTTAGGATGAGCTTGCGTCCCATTAGTTTGTTGGTGAGGTAACGGCTCACCAAGACGACGATGGGTAGCTGGTCTGAGAGGATGATCAGTCACACTGGCACTGAGACACGGGCCAGACTCCTACGGGAGGCAGCAGTGGGGAATTTTGCGCAATGGGCGAAAGCCTGACGCAGTAACGCCGCGTGGAGGATGA…	k__Bacteria	p__Proteobacteria	c__Deltaproteobacteria	o__[Entotheonellales]	f__[Entotheonellaceae]	f__[Entotheonellaceae]_unclassified
AACAAACGCTGGCGGCGTGCCTAATACATGCAAGTCGAACGAAGAAAGCTCTTCGGAGCAAGTAAGAGTGGCGCACGGGTGAGTAACGCGTGGATAATGTGCCCTGAAGTGGGGAACAACCTATCGAAAGGTAGGCTAATACCGCATAAGACTACAGAGGCTGAGGCTTCAGTGGTTAAAGATTTATCGCTTCAGGATCAGTCCGCGTAAGATTAGCTTGTTGGTGAGGTAATGGCTCACCAAGGCTTCGATCTTTAGCTGGTTTGAGAGGATGATCAGCCACACTGGAACTGAGACACGGTCCAGACTCCTACGGGAGGCAGCAGTAGGGAATATTGCGCAATGGGGGAAACCCTGACGCAGCGACGCCGCGTGTGTGATGAAGGCTCTAGGGTCGTA…	AACAAACGCTGGCGGCGTGCCTAATACATGCAAGTCGAACGAAGAAAGCTCTTCGGAGCAAGTAAGAGTGGCGCACGGGTGAGTAACGCGTGGATAATGTGCCCTGAAGTGGGGAACAACCTATCGAAAGGTAGGCTAATACCGCATAAGACTACAGAGGCTGAGGCTTCAGTGGTTAAAGATTTATCGCTTCAGGATCAGTCCGCGTAAGATTAGCTTGTTGGTGAGGTAATGGCTCACCAAGGCTTCGATCTTTAGCTGGTTTGAGAGGATGATCAGCCACACTGGAACTGAGACACGGTCCAGACTCCTACGGGAGGCAGCAGTAGGGAATATTGCGCAATGGGGGAAACCCTGACGCAGCGACGCCGCGTGTGTGATGAAGGCTCTAGGGTCGTA…	k__Bacteria	p__Proteobacteria	c__Deltaproteobacteria	o__Bdellovibrionales	f__Bdellovibrionaceae	g__Bdellovibrio
AACAAACGCTGGCGGCGTGCCTAATACATGCAAGTCGAACGAAGAAAGTACTTCGGTACAAGTAAGAGTGGCGCACGGGTGAGTAACACGTGGACAACCTGCCCTATAGTGGGGAACAACCTACCGAAAGGTAGGCTAATACCGCATAAGACCACAGTAGCTGCGGCTACAGGGGTTAAAGATTTATCGCTATTGGATGGGTCCGCGCATGATTAGCTTGTTGGTGAGGTAACGGCTCACCAAAGCGACGATCATTAGCTGGTTTGAGAGGATGATCAGCCACACTGGAACTGAGACACGGTCCAGACTCCTACGGGAGGCAGCAGTAGGGAATATTGCGCAATGGGGGAAACCCTGACGCAGCAACGCCGCGTGTGTGATGAAGGCTCTAGGGTCGTA…	AACAAACGCTGGCGGCGTGCCTAATACATGCAAGTCGAACGAAGAAAGTACTTCGGTACAAGTAAGAGTGGCGCACGGGTGAGTAACACGTGGACAACCTGCCCTATAGTGGGGAACAACCTACCGAAAGGTAGGCTAATACCGCATAAGACCACAGTAGCTGCGGCTACAGGGGTTAAAGATTTATCGCTATTGGATGGGTCCGCGCATGATTAGCTTGTTGGTGAGGTAACGGCTCACCAAAGCGACGATCATTAGCTGGTTTGAGAGGATGATCAGCCACACTGGAACTGAGACACGGTCCAGACTCCTACGGGAGGCAGCAGTAGGGAATATTGCGCAATGGGGGAAACCCTGACGCAGCAACGCCGCGTGTGTGATGAAGGCTCTAGGGTCGTA…	k__Bacteria	p__Proteobacteria	c__Deltaproteobacteria	o__Bdellovibrionales	f__Bdellovibrionaceae	g__Bdellovibrio
AACAAACGCTGGCGGCGTGCCTAATACATGCAAGTCGAACGAAGAAAGTCCTTCGGGACGAGTAAGAGTGGCGCACGGGTGAGTAACGCGTGGATAACCTGCCCTTAACTGGGGAACAACCTATCGAAAGGTAGGCTAATACCGCATGAGACCACAGAAGCTGAGGCTTCAGTGGTTAAAGATTTATCGGTTTTGGATGGGTCCGCGTAAGATTAGCTTGTTGGTGAGGTAATGGCTCACCAAGGCTTCGATCTTTAGCTGGTTTGAGAGGATGATCAGCCACACTGGAACTGAGACACGGTCCAGACTCCTACGGGAGGCAGCAGTAGGGAATATTGCGCAATGGGGGAAACCCTGACGCAGCGACGCCGCGTGTGTGATGAAGGCTCTAGGGTCGTA…	AACAAACGCTGGCGGCGTGCCTAATACATGCAAGTCGAACGAAGAAAGTCCTTCGGGACGAGTAAGAGTGGCGCACGGGTGAGTAACGCGTGGATAACCTGCCCTTAACTGGGGAACAACCTATCGAAAGGTAGGCTAATACCGCATGAGACCACAGAAGCTGAGGCTTCAGTGGTTAAAGATTTATCGGTTTTGGATGGGTCCGCGTAAGATTAGCTTGTTGGTGAGGTAATGGCTCACCAAGGCTTCGATCTTTAGCTGGTTTGAGAGGATGATCAGCCACACTGGAACTGAGACACGGTCCAGACTCCTACGGGAGGCAGCAGTAGGGAATATTGCGCAATGGGGGAAACCCTGACGCAGCGACGCCGCGTGTGTGATGAAGGCTCTAGGGTCGTA…	k__Bacteria	p__Proteobacteria	c__Deltaproteobacteria	o__Bdellovibrionales	f__Bdellovibrionaceae	g__Bdellovibrio
AACAAACGCTGGCGGCGTGCCTAATACATGCAAGTCGAACGAGGAAAGCACCTTCGGGTGCCGGTACTAGTGGCGCACGGGTGAGTAACGCGTGGATAATCTGCCCTCTGGCGGGGAATAACTAGTCGAAAGATTAGCTAATACCGCATAAGACCACAGCTTCTGAGGGAGCAGTGGTTAAAGATTTATCACCAGAGGATGAGTCCGCGTCCGATTAGCTTGATGGTGGGGTAACGGCCTACCATAGCGACGATCGGTAGCTGGTCTGAGAGGATGATCAGCCACACTGGAACTGAGACACGGTCCAGACTCCTACGGGAGGCAGCAGTAGGGAATATTGCGCAATGGGGGAAACCCTGACGCAGCGACGCCGCGTGAGTGATGAAGGCCTTCGGGTTG…	AACAAACGCTGGCGGCGTGCCTAATACATGCAAGTCGAACGAGGAAAGCACCTTCGGGTGCCGGTACTAGTGGCGCACGGGTGAGTAACGCGTGGATAATCTGCCCTCTGGCGGGGAATAACTAGTCGAAAGATTAGCTAATACCGCATAAGACCACAGCTTCTGAGGGAGCAGTGGTTAAAGATTTATCACCAGAGGATGAGTCCGCGTCCGATTAGCTTGATGGTGGGGTAACGGCCTACCATAGCGACGATCGGTAGCTGGTCTGAGAGGATGATCAGCCACACTGGAACTGAGACACGGTCCAGACTCCTACGGGAGGCAGCAGTAGGGAATATTGCGCAATGGGGGAAACCCTGACGCAGCGACGCCGCGTGAGTGATGAAGGCCTTCGGGTTG…	k__Bacteria	p__Proteobacteria	c__Deltaproteobacteria	o__Bdellovibrionales	f__Bdellovibrionaceae	g__Bdellovibrio
AACAAACGCTGGCGGCGTGCCTAATACATGCAAGTCGAACGAGGAAATCCCTTCGGGGAGAGTATGAGTGGCGAACGGGTGAGGAACGCGTGGATAATCTGCCCTTCAGTGGGGAACAACCAGGGGAAACTCTGGCTAATACCGCATGAGACCACAGCATCTGCGGATGCAGGGGTCAAAGATTTATCGCTGAAGGATGAGTCCGCGTCCGATTAGCTTGTTGGTGGGGTAAAAGCCTACCAAGGCGACGATCGGTAGCTGGTCTGAGAGGATGATCAGCCACACTGGAACTGAGACACGGTCCAGACTCCTACGGGAGGCAGCAGTAGGGAATATTGCGCAATGGGGGAAACCCTGACGCAGCGACGCCGCGTGAGTGATGAAGGCCTTCGGGTTGTA…	AACAAACGCTGGCGGCGTGCCTAATACATGCAAGTCGAACGAGGAAATCCCTTCGGGGAGAGTATGAGTGGCGAACGGGTGAGGAACGCGTGGATAATCTGCCCTTCAGTGGGGAACAACCAGGGGAAACTCTGGCTAATACCGCATGAGACCACAGCATCTGCGGATGCAGGGGTCAAAGATTTATCGCTGAAGGATGAGTCCGCGTCCGATTAGCTTGTTGGTGGGGTAAAAGCCTACCAAGGCGACGATCGGTAGCTGGTCTGAGAGGATGATCAGCCACACTGGAACTGAGACACGGTCCAGACTCCTACGGGAGGCAGCAGTAGGGAATATTGCGCAATGGGGGAAACCCTGACGCAGCGACGCCGCGTGAGTGATGAAGGCCTTCGGGTTGTA…	k__Bacteria	p__Proteobacteria	c__Deltaproteobacteria	o__Bdellovibrionales	f__Bdellovibrionaceae	g__Bdellovibrio
AACAAACGCTGGCGGCGTGCCTAATACATGCAAGTCGAGCGAGGAAACCCCTTCGGGGGGAGTATGAGCGGCGCACGGGTGAGTAACGCGTGGATAATCTGCCCTTAGGTGGGGAATAACTAGCCGAAAGGTTAGCTAATACCGCATGAGACCACAGTCACTGCGGTGACAGTGGTTAAAGATTTATCGCCTTTGGATGAGTCCGCGTCCGATTAGCTTGATGGTGGGGTAAAAGCCTACCATGGCGACGATCGGTAGCTGGTCTGAGAGGATGATCAGCCACACTGGAACTGAGACACGGTCCAGACTCCTACGGGAGGCAGCAGTAGGGAATATTGCGCAATGGGGGAAACCCTGACGCAGCGACGCCGCGTGAGTGATGAAGGCTTTAGGGTTGTA…	AACAAACGCTGGCGGCGTGCCTAATACATGCAAGTCGAGCGAGGAAACCCCTTCGGGGGGAGTATGAGCGGCGCACGGGTGAGTAACGCGTGGATAATCTGCCCTTAGGTGGGGAATAACTAGCCGAAAGGTTAGCTAATACCGCATGAGACCACAGTCACTGCGGTGACAGTGGTTAAAGATTTATCGCCTTTGGATGAGTCCGCGTCCGATTAGCTTGATGGTGGGGTAAAAGCCTACCATGGCGACGATCGGTAGCTGGTCTGAGAGGATGATCAGCCACACTGGAACTGAGACACGGTCCAGACTCCTACGGGAGGCAGCAGTAGGGAATATTGCGCAATGGGGGAAACCCTGACGCAGCGACGCCGCGTGAGTGATGAAGGCTTTAGGGTTGTA…	k__Bacteria	p__Proteobacteria	c__Deltaproteobacteria	o__Bdellovibrionales	f__Bdellovibrionaceae	g__Bdellovibrio
AACAAACGCTGGCGGTATGCATAAGACATGCAAGTCGAACGCGAGCATACTTGTATGCTTGAGAGTGGCAAACGGGTGAGTAATACATAAGAATCTGCCTATCAGTATGGAATAACAATTGGAAACAGTTGCTAATACCATATACTTTCTACGGAATAAAGATTTATCGCTGATAGATGAGCTTATGCTAGATTAGGTAGTTGGTAGGGTAATGGCCTACCAAGCCGACGATCTATAACTGATTTGAGAGAATGATCAGTCACACTGGGACTGAGACACGGCCCAGACTCCTACGGGAGGCAGCAGTTAGGAATATTGGACAAATGAGCGAAAGCTTGATCCAGCAATACCGCGTGGGTGATGAAGGCCTTTTGGTTGTAAAGCCCTTTTGACAAGGAG…	AACAAACGCTGGCGGTATGCATAAGACATGCAAGTCGAACGCGAGCATACTTGTATGCTTGAGAGTGGCAAACGGGTGAGTAATACATAAGAATCTGCCTATCAGTATGGAATAACAATTGGAAACAGTTGCTAATACCATATACTTTCTACGGAATAAAGATTTATCGCTGATAGATGAGCTTATGCTAGATTAGGTAGTTGGTAGGGTAATGGCCTACCAAGCCGACGATCTATAACTGATTTGAGAGAATGATCAGTCACACTGGGACTGAGACACGGCCCAGACTCCTACGGGAGGCAGCAGTTAGGAATATTGGACAAATGAGCGAAAGCTTGATCCAGCAATACCGCGTGGGTGATGAAGGCCTTTTGGTTGTAAAGCCCTTTTGACAAGGAG…	k__Bacteria	p__Proteobacteria	c__Alphaproteobacteria	c__Alphaproteobacteria_unclassified	c__Alphaproteobacteria_unclassified	c__Alphaproteobacteria_unclassified
AACAAACGCTGGCGGTATGCATAAGACATGCAAGTCGAACGCGAGCATATTTGTATGCTTGAGAGTGGCAAACGGGTGAGTAACACATAAGAATCTGCCTATCAGTATGGAATAACAATTGGAAACAGTTGCTAATACCATATATTTTCTACGGAATAAAGATTTATCGCTGATAGATGAGCTTATGCTAGATTAGGTAGTTGGTGGGGTAATGGCCTACCAAGCCGACGATCTATAACTGATTTGAGAGAATGATCAGTCACACTGGGACTGAGACACGGCCCAGACTCCTACGGGAGGCAGCAGTTAGGAATATTGGACAAATGAGCGAAAGCTTGATCCAGCAATACCGCGTGGGTGATGAAGGCCTTTTGGTTGTAAAGCCCTTTTGACAAGGAG…	AACAAACGCTGGCGGTATGCATAAGACATGCAAGTCGAACGCGAGCATATTTGTATGCTTGAGAGTGGCAAACGGGTGAGTAACACATAAGAATCTGCCTATCAGTATGGAATAACAATTGGAAACAGTTGCTAATACCATATATTTTCTACGGAATAAAGATTTATCGCTGATAGATGAGCTTATGCTAGATTAGGTAGTTGGTGGGGTAATGGCCTACCAAGCCGACGATCTATAACTGATTTGAGAGAATGATCAGTCACACTGGGACTGAGACACGGCCCAGACTCCTACGGGAGGCAGCAGTTAGGAATATTGGACAAATGAGCGAAAGCTTGATCCAGCAATACCGCGTGGGTGATGAAGGCCTTTTGGTTGTAAAGCCCTTTTGACAAGGAG…	k__Bacteria	p__Proteobacteria	c__Alphaproteobacteria	o__Rickettsiales	o__Rickettsiales_unclassified	o__Rickettsiales_unclassified
AACCAAAGCACGGTTCGAGGCATGGGTGACCGTCAGTTGGTCCCTGATCATCAATTCCTAGAGTTGCTGTTGCCCTTGCCCTTGCGGTGCATGGCGATTGTACCTGGAGTCGACCCGTTCGTACGACCGAACAGAAAATGGGTCTACTAGAAGGATCTAGAAGGTGCCTGTGTTTGATGGGGTCATGTCCCATTTTGCGCCGAACGAGTGAAACTCGAAGATCATGGAAGCTCCAGCCTCTTGCAGGTGTGATGCGATGCATGAGGTTCTCATCTCCCATGAGCTACACATTAGCTACACATCAGCTTACACATGCTGGACCAGTCCAGGACAGCAGACTCATGCTGAATCCAGCCCCAAAAAATGGAACGACGGTGGATTGGACCACGAAAACCAGAG…	AACCAAAGCACGGTTCGAGGCATGGGTGACCGTCAGTTGGTCCCTGATCATCAATTCCTAGAGTTGCTGTTGCCCTTGCCCTTGCGGTGCATGGCGATTGTACCTGGAGTCGACCCGTTCGTACGACCGAACAGAAAATGGGTCTACTAGAAGGATCTAGAAGGTGCCTGTGTTTGATGGGGTCATGTCCCATTTTGCGCCGAACGAGTGAAACTCGAAGATCATGGAAGCTCCAGCCTCTTGCAGGTGTGATGCGATGCATGAGGTTCTCATCTCCCATGAGCTACACATTAGCTACACATCAGCTTACACATGCTGGACCAGTCCAGGACAGCAGACTCATGCTGAATCCAGCCCCAAAAAATGGAACGACGGTGGATTGGACCACGAAAACCAGAG…	k__Bacteria	k__Bacteria_unclassified	k__Bacteria_unclassified	k__Bacteria_unclassified	k__Bacteria_unclassified	k__Bacteria_unclassified
AACCATTACAAGGCACACTGTCCTGGCACGCTGCAGCTTGCCATTGTCCTGTGCCGCATCTACAATGATGGACGACACCGCCATGACGGACAGTATGGATGCCTCACAGCAGGTTCTGGCGGCATTCCAACAACTGGCTCCCCTGATGGGTGTGAAGATGGATCCAGATCTCAACCTGCAGCCCAATCCCAATCAGCCGAAACGAGCCAAAAAAGACGTCGTACCGGCAAGAAGGATGGTCAAGCAGGAGGAGGGAACTATCAACCTCCAGGAGACCATTCTGTTGATGGCCAGAATCCTGGTTCGACACGACCAAGCGCTGCAGGAGGCCCAGAGAGAAACAGCCTTCCTTTTCTTTTTCAACAACAAGGCGCCAACCGGGTCACTGAAGTGTCTAGT…	AACCATTACAAGGCACACTGTCCTGGCACGCTGCAGCTTGCCATTGTCCTGTGCCGCATCTACAATGATGGACGACACCGCCATGACGGACAGTATGGATGCCTCACAGCAGGTTCTGGCGGCATTCCAACAACTGGCTCCCCTGATGGGTGTGAAGATGGATCCAGATCTCAACCTGCAGCCCAATCCCAATCAGCCGAAACGAGCCAAAAAAGACGTCGTACCGGCAAGAAGGATGGTCAAGCAGGAGGAGGGAACTATCAACCTCCAGGAGACCATTCTGTTGATGGCCAGAATCCTGGTTCGACACGACCAAGCGCTGCAGGAGGCCCAGAGAGAAACAGCCTTCCTTTTCTTTTTCAACAACAAGGCGCCAACCGGGTCACTGAAGTGTCTAGT…	k__Bacteria	k__Bacteria_unclassified	k__Bacteria_unclassified	k__Bacteria_unclassified	k__Bacteria_unclassified	k__Bacteria_unclassified
AACGAACACTAGCAAAATATATAATCCATGCAAGTCGAACGAGTTTTCGAGGGAGCAATCCTTAGGAGATGTAGTGGCGAACGAGCGAGTAACGCGTAAGAATCTGCCTACTAGTAGGGCATAGATAGAAGAAATTCTATGTAATTCCCTATAAATTGGTGACAACAAAGGCTTAGGCCGCTGGTAGAGGAGCTTGCGTCTGATTAGGTAGTTGGTAAGGTAACAGCTTACCAAGCCTATGATCAGTAGCCGGTTCGAAAGAACGTACGGCCGCGCTGATATTGAGATACGGATCAGATTCCGATAGGAAGCAGCAGGAGAGGATTTTGGGCAATGGGGGAAACCCTGACCCAGTGATTTTGCGTGGGTGATGAAGGTCTACGGACTGTAAAACCCTTT…	AACGAACACTAGCAAAATATATAATCCATGCAAGTCGAACGAGTTTTCGAGGGAGCAATCCTTAGGAGATGTAGTGGCGAACGAGCGAGTAACGCGTAAGAATCTGCCTACTAGTAGGGCATAGATAGAAGAAATTCTATGTAATTCCCTATAAATTGGTGACAACAAAGGCTTAGGCCGCTGGTAGAGGAGCTTGCGTCTGATTAGGTAGTTGGTAAGGTAACAGCTTACCAAGCCTATGATCAGTAGCCGGTTCGAAAGAACGTACGGCCGCGCTGATATTGAGATACGGATCAGATTCCGATAGGAAGCAGCAGGAGAGGATTTTGGGCAATGGGGGAAACCCTGACCCAGTGATTTTGCGTGGGTGATGAAGGTCTACGGACTGTAAAACCCTTT…	k__Bacteria	k__Bacteria_unclassified	k__Bacteria_unclassified	k__Bacteria_unclassified	k__Bacteria_unclassified	k__Bacteria_unclassified
AACGAACACTAGCAAAATATATAATCCATGCAAGTCGAACGAGTTTTCGAGGGGGTAACCTTAAGAAGATGTAGTGGCGAACGAGCGAGTAACGCGTAAGAATCTGCCTACTAGTAGGGCATAGTTAGAAGAAATTCTAAGTAATTCCCTATAAATTGGTGACAACAAAGGCTTCGGCCGCTGGTAGAGGAGCTTGCGTCTGATTAGGTAGTTGGTAAGGTAACAGCTTACCAAGCCTATGATCAGTAGCCGGTTCGAAAGAACGTACGGCCGCGCTGATATTGAGATACGGATCAGATTCCGATAGGAAGCAGCAGGAGAGGATTTTGGACAATGGGGGAAACCCTGATCCAGTGATTTTGCGTGGGTGATGAAGGTCTACGGACTGTAAAGCCCTTT…	AACGAACACTAGCAAAATATATAATCCATGCAAGTCGAACGAGTTTTCGAGGGGGTAACCTTAAGAAGATGTAGTGGCGAACGAGCGAGTAACGCGTAAGAATCTGCCTACTAGTAGGGCATAGTTAGAAGAAATTCTAAGTAATTCCCTATAAATTGGTGACAACAAAGGCTTCGGCCGCTGGTAGAGGAGCTTGCGTCTGATTAGGTAGTTGGTAAGGTAACAGCTTACCAAGCCTATGATCAGTAGCCGGTTCGAAAGAACGTACGGCCGCGCTGATATTGAGATACGGATCAGATTCCGATAGGAAGCAGCAGGAGAGGATTTTGGACAATGGGGGAAACCCTGATCCAGTGATTTTGCGTGGGTGATGAAGGTCTACGGACTGTAAAGCCCTTT…	k__Bacteria	p__Proteobacteria	p__Proteobacteria_unclassified	p__Proteobacteria_unclassified	p__Proteobacteria_unclassified	p__Proteobacteria_unclassified
AACGAACACTAGCAAAATATATAATCCATGCAAGTCGAACGAGTTTTCGAGGGGGTAACCTTAAGAAGATGTAGTGGCGAACGAGCGAGTAACGCGTAAGAATCTGCCTACTAGTAGGGCATAGTTAGAAGAAATTCTAAGTAATTCCCTATAAATTGGTGACAACAAAGGCTTCGGCCGCTGGTAGAGGAGCTTGCGTCTGATTAGGTAGTTGGTAAGGTAACAGCTTACCAAGCCTATGATCAGTAGCCGGTTCGAAAGAACGTACGGCCGCGCTGATATTGAGATACGGATCAGATTCCGATAGGAAGCAGCAGGAGAGGATTTTGGACAATGGGGGAAACCCTGATCCAGTGATTTTGCGTGGGTGATGAAGGTCTACGGACTGTAAAGCCCTTT…	AACGAACACTAGCAAAATATATAATCCATGCAAGTCGAACGAGTTTTCGAGGGGGTAACCTTAAGAAGATGTAGTGGCGAACGAGCGAGTAACGCGTAAGAATCTGCCTACTAGTAGGGCATAGTTAGAAGAAATTCTAAGTAATTCCCTATAAATTGGTGACAACAAAGGCTTCGGCCGCTGGTAGAGGAGCTTGCGTCTGATTAGGTAGTTGGTAAGGTAACAGCTTACCAAGCCTATGATCAGTAGCCGGTTCGAAAGAACGTACGGCCGCGCTGATATTGAGATACGGATCAGATTCCGATAGGAAGCAGCAGGAGAGGATTTTGGACAATGGGGGAAACCCTGATCCAGTGATTTTGCGTGGGTGATGAAGGTCTACGGACTGTAAAGCCCTTT…	k__Bacteria	p__Proteobacteria	p__Proteobacteria_unclassified	p__Proteobacteria_unclassified	p__Proteobacteria_unclassified	p__Proteobacteria_unclassified
AACGAACACTGGCGGCGTGGATTAGGCATGCAAGTCGAGCGGGATTGTCCTTTTTCAATTCTTCGGAAGAGAAGTTGGACATGAGAGCGGCGAACGGGTGAGTAATATATGGGTAATTTGCCAAGAAGTTTGGGATAGCCATCCGAAAGGGTGGGTAATACCAGATGTGCTCGGGTCTCGCATGAGACCTTATGTAAAGGTGGGGATCTTCGGACCTGCCGCTTCTTGATAGGCCCATATCCTATCAGCTTGTTGGTAAGGTAATGGCTTACCAAGGCTTACGGGTAGCCGACCTGAGAGGGTGACCGGCCACACTGGGACTGAGACACTGCCCAGACTCCTACGGGAGGCTGCAGTCGAGAATCATTGTCAATGCACGAAAGTGTGAACATGCGACGC…	AACGAACACTGGCGGCGTGGATTAGGCATGCAAGTCGAGCGGGATTGTCCTTTTTCAATTCTTCGGAAGAGAAGTTGGACATGAGAGCGGCGAACGGGTGAGTAATATATGGGTAATTTGCCAAGAAGTTTGGGATAGCCATCCGAAAGGGTGGGTAATACCAGATGTGCTCGGGTCTCGCATGAGACCTTATGTAAAGGTGGGGATCTTCGGACCTGCCGCTTCTTGATAGGCCCATATCCTATCAGCTTGTTGGTAAGGTAATGGCTTACCAAGGCTTACGGGTAGCCGACCTGAGAGGGTGACCGGCCACACTGGGACTGAGACACTGCCCAGACTCCTACGGGAGGCTGCAGTCGAGAATCATTGTCAATGCACGAAAGTGTGAACATGCGACGC…	k__Bacteria	p__Verrucomicrobia	c__Verruco-5	o__MSBL3	o__MSBL3_unclassified	o__MSBL3_unclassified
AACGAACGCTAACGGTACCCCTTACATATGCAAGTCGAACGAGAATAATGAGTGCTTGCACTTATTATTCTAGTGGCAAACGGGTGAGTAACACGTGAGGATTTACTCCTTAAACCGGGATAACTACGGGAAACTGTAGCTAATACCGGATAATCCATCAAAGAGGGATCTTTGTTGGCAAAGGTTTAGACCGATAAGGAATCTTCTTGCGTCGCGATTGTTGTTGGTAGAGTAATAGCCTACCAAGCTTTGTCGCGTAGCTGGTCTGAGAGGACGGTCAGCCACACTGGGACTGAGACACGGCCCAGACTCCTTCGGGAGGCAGCAATGGGGAATTTTGGACAATGGAGGAAACTCTGATCCAGGGATACCGTGTGAGTGATGAAGGTCTTCGGATCG…	AACGAACGCTAACGGTACCCCTTACATATGCAAGTCGAACGAGAATAATGAGTGCTTGCACTTATTATTCTAGTGGCAAACGGGTGAGTAACACGTGAGGATTTACTCCTTAAACCGGGATAACTACGGGAAACTGTAGCTAATACCGGATAATCCATCAAAGAGGGATCTTTGTTGGCAAAGGTTTAGACCGATAAGGAATCTTCTTGCGTCGCGATTGTTGTTGGTAGAGTAATAGCCTACCAAGCTTTGTCGCGTAGCTGGTCTGAGAGGACGGTCAGCCACACTGGGACTGAGACACGGCCCAGACTCCTTCGGGAGGCAGCAATGGGGAATTTTGGACAATGGAGGAAACTCTGATCCAGGGATACCGTGTGAGTGATGAAGGTCTTCGGATCG…	k__Bacteria	p__Proteobacteria	p__Proteobacteria_unclassified	p__Proteobacteria_unclassified	p__Proteobacteria_unclassified	p__Proteobacteria_unclassified
AACGAACGCTACCGGTACCCCTTACATATGCAAGTCGAACGAGAATAATGAGTGCTTGCACTTATTATTCTAGTGGCAAACGGGTGAGTAACACGTGAGGATTTACTCCTTAAACCGGGATAACTACGGGAAACTGTAGCTAATACCGGATAATCCATCAAAGAGGGATCTTTGTTGGCAAAGGTTTAGACCGATAAGGAATCTTCTTGCGTCGCGATTGTTGTTGGTAGAGTAATAGCCTACCAAGCTTTGTCGCGTAGCTGGTCTGAGAGGACGGTCAGCCACACTGGGACTGAGACACGGCCCAGACTCCTTCGGGAGGCAGCAATGGGGAATTTTGGACAATGGAGGAAACTCTGATCCAGGGATACCGTGTGAGTGATGAAGGTCTTCGGATCG…	AACGAACGCTACCGGTACCCCTTACATATGCAAGTCGAACGAGAATAATGAGTGCTTGCACTTATTATTCTAGTGGCAAACGGGTGAGTAACACGTGAGGATTTACTCCTTAAACCGGGATAACTACGGGAAACTGTAGCTAATACCGGATAATCCATCAAAGAGGGATCTTTGTTGGCAAAGGTTTAGACCGATAAGGAATCTTCTTGCGTCGCGATTGTTGTTGGTAGAGTAATAGCCTACCAAGCTTTGTCGCGTAGCTGGTCTGAGAGGACGGTCAGCCACACTGGGACTGAGACACGGCCCAGACTCCTTCGGGAGGCAGCAATGGGGAATTTTGGACAATGGAGGAAACTCTGATCCAGGGATACCGTGTGAGTGATGAAGGTCTTCGGATCG…	k__Bacteria	k__Bacteria_unclassified	k__Bacteria_unclassified	k__Bacteria_unclassified	k__Bacteria_unclassified	k__Bacteria_unclassified
AACGAACGCTAGCAGCGTGGATTAGGCATGCAAGTCGCGCGCGAAAGTCTTCGGACGAGTAGAGCGGCGAAAGGGTGAGTAACACGTAACCAACGTACCCCTCAGATCGGAATAGCTACTGGAAACGGTGGGTAATACCGAATGGTCCTCGGAGTGGCATCACTCCTGTGGTAAACGGCGGCTTCGGCTGCTGCTGGGGGAGCGGGTTGCGGCCTATCAGCTTGTTGGTGAGGTAACGGCTCACCAAGGCAATGACGGGTAGCGGGTCTGAGAGGATGGTCCGTCACACTGGGACTGAGACACTGCCCAGACTCCTACGGGAGGCTGCAGTCGAGAATCTTCCACAATGGGCGAAAGCCTGATGGAGCGACGCTGCGTGCAGGATGAAGGCCTTAGGGT…	AACGAACGCTAGCAGCGTGGATTAGGCATGCAAGTCGCGCGCGAAAGTCTTCGGACGAGTAGAGCGGCGAAAGGGTGAGTAACACGTAACCAACGTACCCCTCAGATCGGAATAGCTACTGGAAACGGTGGGTAATACCGAATGGTCCTCGGAGTGGCATCACTCCTGTGGTAAACGGCGGCTTCGGCTGCTGCTGGGGGAGCGGGTTGCGGCCTATCAGCTTGTTGGTGAGGTAACGGCTCACCAAGGCAATGACGGGTAGCGGGTCTGAGAGGATGGTCCGTCACACTGGGACTGAGACACTGCCCAGACTCCTACGGGAGGCTGCAGTCGAGAATCTTCCACAATGGGCGAAAGCCTGATGGAGCGACGCTGCGTGCAGGATGAAGGCCTTAGGGT…	k__Bacteria	p__Planctomycetes	c__OM190	o__agg27	o__agg27_unclassified	o__agg27_unclassified
AACGAACGCTAGCAGCGTGGATTAGGCATGCAAGTCGCGCGCGAAAGTCTTCGGACGAGTAGAGCGGCGAAAGGGTGAGTAACACGTAACCAACGTACCCCTCAGATCGGAATAGCTACTGGAAACGGTGGGTAATACCGAATGGTCCTCGGAGTGGCATCACTCCTGTGGTAAACGGCGGCTTCGGCTGCTGCTGGGGGAGCGGGTTGCGGCCTATCAGCTTGTTGGTGAGGTAACGGCTCACCAAGGCAATGACGGGTAGCGGGTCTGAGAGGATGGTCCGTCACACTGGGACTGAGACACTGCCCAGACTCCTACGGGAGGCTGCAGTCGAGAATCTTCCACAATGGGCGAAAGCCTGATGGAGCGACGCTGCGTGCAGGATGAAGGCCTTAGGGT…	AACGAACGCTAGCAGCGTGGATTAGGCATGCAAGTCGCGCGCGAAAGTCTTCGGACGAGTAGAGCGGCGAAAGGGTGAGTAACACGTAACCAACGTACCCCTCAGATCGGAATAGCTACTGGAAACGGTGGGTAATACCGAATGGTCCTCGGAGTGGCATCACTCCTGTGGTAAACGGCGGCTTCGGCTGCTGCTGGGGGAGCGGGTTGCGGCCTATCAGCTTGTTGGTGAGGTAACGGCTCACCAAGGCAATGACGGGTAGCGGGTCTGAGAGGATGGTCCGTCACACTGGGACTGAGACACTGCCCAGACTCCTACGGGAGGCTGCAGTCGAGAATCTTCCACAATGGGCGAAAGCCTGATGGAGCGACGCTGCGTGCAGGATGAAGGCCTTAGGGT…	k__Bacteria	p__Planctomycetes	c__OM190	o__agg27	o__agg27_unclassified	o__agg27_unclassified
AACGAACGCTAGCAGCGTGGATTAGGCATGCAAGTCGCGCGCGAACGTCTTCGGACAAGTAGAGCGGCGAAAGGGTGAGTAACACGTAACCAACGTACCCCTCAGACCGGAATAACCACTGGAAACGGTGGATAATGCCGGATGGTCCAGGGAAGGTCCTCCTTCCCATGGTAAACGGTGGCTTCGGCTGCTGCTGGGGGAGCGGGTTGCGGCCTATCAGCTTGTTGGTGAGGTAACGGCTCACCAAGGCGATGACGGGTAGCGGGTCTGAGAGGATGATCCGTCACACTGGGACTGAGACACTGCCCAGACTCCTACGGGAGGCTGCAGTCGAGAATCTTCCACAATGGGCGAAAGCCTGATGGAGCGACGCTGCGTGCAGGATGAAGGCCTTAGGGT…	AACGAACGCTAGCAGCGTGGATTAGGCATGCAAGTCGCGCGCGAACGTCTTCGGACAAGTAGAGCGGCGAAAGGGTGAGTAACACGTAACCAACGTACCCCTCAGACCGGAATAACCACTGGAAACGGTGGATAATGCCGGATGGTCCAGGGAAGGTCCTCCTTCCCATGGTAAACGGTGGCTTCGGCTGCTGCTGGGGGAGCGGGTTGCGGCCTATCAGCTTGTTGGTGAGGTAACGGCTCACCAAGGCGATGACGGGTAGCGGGTCTGAGAGGATGATCCGTCACACTGGGACTGAGACACTGCCCAGACTCCTACGGGAGGCTGCAGTCGAGAATCTTCCACAATGGGCGAAAGCCTGATGGAGCGACGCTGCGTGCAGGATGAAGGCCTTAGGGT…	k__Bacteria	p__Planctomycetes	c__OM190	o__agg27	o__agg27_unclassified	o__agg27_unclassified
AACGAACGCTAGCAGCGTGGATTAGGCATGCAAGTCGCGCGCGAACGTCTTCGGACAAGTAGAGCGGCGAAAGGGTGAGTAACACGTAACCAACGTACCCCTCAGACCGGAATAACCACTGGAAACGGTGGATAATGCCGGATGGTCCAGGGAAGGTCCTCCTTCCCATGGTAAACGGTGGCTTCGGCTGCTGCTGGGGGAGCGGGTTGCGGCCTATCAGCTTGTTGGTGAGGTAACGGCTCACCAAGGCTATGACGGGTAGCGGGTCTGAGAGGATGATCCGTCACACTGGGACTGAGACACTGCCCAGACTCCTACGGGAGGCTGCAGTCGAGAATCTTCCACAATGGGCGAAAGCCTGATGGAGCGACGCTGCGTGCAGGATGAAGGCCTTAGGGT…	AACGAACGCTAGCAGCGTGGATTAGGCATGCAAGTCGCGCGCGAACGTCTTCGGACAAGTAGAGCGGCGAAAGGGTGAGTAACACGTAACCAACGTACCCCTCAGACCGGAATAACCACTGGAAACGGTGGATAATGCCGGATGGTCCAGGGAAGGTCCTCCTTCCCATGGTAAACGGTGGCTTCGGCTGCTGCTGGGGGAGCGGGTTGCGGCCTATCAGCTTGTTGGTGAGGTAACGGCTCACCAAGGCTATGACGGGTAGCGGGTCTGAGAGGATGATCCGTCACACTGGGACTGAGACACTGCCCAGACTCCTACGGGAGGCTGCAGTCGAGAATCTTCCACAATGGGCGAAAGCCTGATGGAGCGACGCTGCGTGCAGGATGAAGGCCTTAGGGT…	k__Bacteria	p__Planctomycetes	c__OM190	o__agg27	o__agg27_unclassified	o__agg27_unclassified
AACGAACGCTAGCAGCGTGGATTAGGCATGCAAGTCGCGCGCGAACGTCTTCGGACAAGTAGAGCGGCGAAAGGGTGAGTAACACGTAACCAACGTACCCCTCAGACCGGAATAACCACTGGAAACGGTGGATAATGCCGGATGGTCCAGGGAAGGTCCTCCTTCCCATGGTAAACGGTGGCTTCGGCTGCTGCTGGGGGAGCGGGTTGCGGCCTATCAGCTTGTTGGTGAGGTAACGGCTCACCAAGGCTATGACGGGTAGCGGGTCTGAGAGGATGATCCGTCACACTGGGACTGAGACACTGCCCAGACTCCTACGGGAGGCTGCAGTCGAGAATCTTCCACAATGGGCGAAAGCCTGATGGAGCGACGCTGCGTGCAGGATGAAGGCCTTAGGGT…	AACGAACGCTAGCAGCGTGGATTAGGCATGCAAGTCGCGCGCGAACGTCTTCGGACAAGTAGAGCGGCGAAAGGGTGAGTAACACGTAACCAACGTACCCCTCAGACCGGAATAACCACTGGAAACGGTGGATAATGCCGGATGGTCCAGGGAAGGTCCTCCTTCCCATGGTAAACGGTGGCTTCGGCTGCTGCTGGGGGAGCGGGTTGCGGCCTATCAGCTTGTTGGTGAGGTAACGGCTCACCAAGGCTATGACGGGTAGCGGGTCTGAGAGGATGATCCGTCACACTGGGACTGAGACACTGCCCAGACTCCTACGGGAGGCTGCAGTCGAGAATCTTCCACAATGGGCGAAAGCCTGATGGAGCGACGCTGCGTGCAGGATGAAGGCCTTAGGGT…	k__Bacteria	p__Planctomycetes	c__OM190	o__agg27	o__agg27_unclassified	o__agg27_unclassified
AACGAACGCTAGCAGCGTGGATTAGGCATGCAAGTCGCGCGCGAACGTCTTCGGACAAGTAGAGCGGCGAAAGGGTGAGTAACACGTAACCAACGTACCCCTCAGACCGGAATAACCACTGGAAACGGTGGATAATGCCGGATGGTCCAGGGAAGGTCCTCCTTCCCATGGTAAACGGTGGCTTCGGCTGCTGCTGGGGGAGCGGGTTGCGGCCTATCAGCTTGTTGGTGAGGTAACGGCTCACCAAGGCTATGACGGGTAGCGGGTCTGAGAGGATGATCCGTCACACTGGGACTGAGACACTGCCCAGACTCCTACGGGAGGCTGCAGTCGAGAATCTTCCACAATGGGCGAAAGCCTGATGGAGCGACGCTGCGTGCAGGATGAAGGCCTTAGGGT…	AACGAACGCTAGCAGCGTGGATTAGGCATGCAAGTCGCGCGCGAACGTCTTCGGACAAGTAGAGCGGCGAAAGGGTGAGTAACACGTAACCAACGTACCCCTCAGACCGGAATAACCACTGGAAACGGTGGATAATGCCGGATGGTCCAGGGAAGGTCCTCCTTCCCATGGTAAACGGTGGCTTCGGCTGCTGCTGGGGGAGCGGGTTGCGGCCTATCAGCTTGTTGGTGAGGTAACGGCTCACCAAGGCTATGACGGGTAGCGGGTCTGAGAGGATGATCCGTCACACTGGGACTGAGACACTGCCCAGACTCCTACGGGAGGCTGCAGTCGAGAATCTTCCACAATGGGCGAAAGCCTGATGGAGCGACGCTGCGTGCAGGATGAAGGCCTTAGGGT…	k__Bacteria	p__Planctomycetes	c__OM190	o__agg27	o__agg27_unclassified	o__agg27_unclassified
AACGAACGCTAGCAGCGTGGATTAGGCATGCAAGTCGCGCGCGAACGTCTTCGGACAAGTAGAGCGGCGAAAGGGTGAGTAACACGTAACCAACGTACCCCTCAGACCGGAATAACCACTGGAAACGGTGGATAATGCCGGATGGTCCAGGGAAGGTCCTCCTTCCCATGGTAAACGGTGGCTTCGGCTGCTGCTGGGGGAGCGGGTTGCGGCCTATCAGCTTGTTGGTGAGGTAACGGCTCACCAAGGCTATGACGGGTAGCGGGTCTGAGAGGATGATCCGTCACACTGGGACTGAGACACTGCCCAGACTCCTACGGGAGGCTGCAGTCGAGAATCTTCCACAATGGGCGAAAGCCTGATGGAGCGACGCTGCGTGCAGGATGAAGGCCTTAGGGT…	AACGAACGCTAGCAGCGTGGATTAGGCATGCAAGTCGCGCGCGAACGTCTTCGGACAAGTAGAGCGGCGAAAGGGTGAGTAACACGTAACCAACGTACCCCTCAGACCGGAATAACCACTGGAAACGGTGGATAATGCCGGATGGTCCAGGGAAGGTCCTCCTTCCCATGGTAAACGGTGGCTTCGGCTGCTGCTGGGGGAGCGGGTTGCGGCCTATCAGCTTGTTGGTGAGGTAACGGCTCACCAAGGCTATGACGGGTAGCGGGTCTGAGAGGATGATCCGTCACACTGGGACTGAGACACTGCCCAGACTCCTACGGGAGGCTGCAGTCGAGAATCTTCCACAATGGGCGAAAGCCTGATGGAGCGACGCTGCGTGCAGGATGAAGGCCTTAGGGT…	k__Bacteria	p__Planctomycetes	c__OM190	o__agg27	o__agg27_unclassified	o__agg27_unclassified
AACGAACGCTAGCAGTGTGGATTAGGCATGCAAGTCGTGCGCGAAAGCCTTCGGGCGAGTAAAGCGGCGAAAGGGTGAGTAACACGTAACCAACGTACCCCTCAGACCGGGATAACCATCGGAAACGGTGGGTAAGACCGGATGGCCCTACGGGAGCTCATGCTCCTGATGGTAAACGGTGGCTTCGGCTGCTGCTGGGGGAGCGGGTTGCGGCCTATCAGCTTGTTGGTGGGGTAACGGCCTACCAAGGCGATGACGGGTAGCGGGTCTGAGAGGATGATCCGTCACACTGGGACTGAGACACTGCCCAGACTCCTACGGGAGGCTGCAGTCGAGAATCTTCCACAATGGGCGCAAGCCTGATGGAGCGACACTGCGTGCAGGATGAAGGCCTTAGGG…	AACGAACGCTAGCAGTGTGGATTAGGCATGCAAGTCGTGCGCGAAAGCCTTCGGGCGAGTAAAGCGGCGAAAGGGTGAGTAACACGTAACCAACGTACCCCTCAGACCGGGATAACCATCGGAAACGGTGGGTAAGACCGGATGGCCCTACGGGAGCTCATGCTCCTGATGGTAAACGGTGGCTTCGGCTGCTGCTGGGGGAGCGGGTTGCGGCCTATCAGCTTGTTGGTGGGGTAACGGCCTACCAAGGCGATGACGGGTAGCGGGTCTGAGAGGATGATCCGTCACACTGGGACTGAGACACTGCCCAGACTCCTACGGGAGGCTGCAGTCGAGAATCTTCCACAATGGGCGCAAGCCTGATGGAGCGACACTGCGTGCAGGATGAAGGCCTTAGGG…	k__Bacteria	p__Planctomycetes	c__OM190	o__agg27	o__agg27_unclassified	o__agg27_unclassified
AACGAACGCTAGCCGCGTGGATTAGGCATGCAAGTCGCGCGCGAACGTCTTCGGACAAGTAGAGCGGCGAAAGGGTGAGTAACACGTAACCAACGTACCCCTCAGACCGGAATAACCACTGGAAACGGTGGATAATGCCGGATGGTCCAGGGAAGGTCCTCCTTCCCATGGTAAACGGTGGCTTCGGCTGCTGCTGGGGGAGCGGGTTGCGGCCTATCAGCTTGTTGGTGAGGTAACGGCTCACCAAGGCTATGACGGGTAGCGGGTCTGAGAGGATGATCCGTCACACTGGGACTGAGACACTGCCCAGACTCCTACGGGAGGCTGCAGTCGAGAATCTTCCACAATGGGCGAAAGCCTGATGGAGCGACGCTGCGTGCAGGATGAAGGCCTTAGGGT…	AACGAACGCTAGCCGCGTGGATTAGGCATGCAAGTCGCGCGCGAACGTCTTCGGACAAGTAGAGCGGCGAAAGGGTGAGTAACACGTAACCAACGTACCCCTCAGACCGGAATAACCACTGGAAACGGTGGATAATGCCGGATGGTCCAGGGAAGGTCCTCCTTCCCATGGTAAACGGTGGCTTCGGCTGCTGCTGGGGGAGCGGGTTGCGGCCTATCAGCTTGTTGGTGAGGTAACGGCTCACCAAGGCTATGACGGGTAGCGGGTCTGAGAGGATGATCCGTCACACTGGGACTGAGACACTGCCCAGACTCCTACGGGAGGCTGCAGTCGAGAATCTTCCACAATGGGCGAAAGCCTGATGGAGCGACGCTGCGTGCAGGATGAAGGCCTTAGGGT…	k__Bacteria	p__Planctomycetes	c__OM190	o__agg27	o__agg27_unclassified	o__agg27_unclassified
AACGAACGCTAGCGACGCGTTTTAAGCATGCAAGTCGAACGGTAAATCAAAAGCTTGCTTTTGATCTAGAGTGGCGAACTGGTGAGTAACACGTGGGTTATCTGCCTTTGGGATGGGGATAGCCAGTAGAAATACTGGGTAATACCGAATAAATTTACTAATGCAGATTAGTAAAGAAAAGTGCAATTGTACTGCCCAAAGATGAGCCTGCGTCCTATTAGCTAGTTGGTGGGGTAAAAGCCTACCAAGGCGACGATAGGTAGCCGGCCTGAGAGGGTGTACGGCCACATTGGGACTGAGATACGGCCCAGACTCCTACGGGAGGCAGCAGCTAAGAATCTTCCGCAATGGGCGAAAGCCTGACGGAGCGACGTCGCGTGAATGAAGAAGGTCGAGAGA…	AACGAACGCTAGCGACGCGTTTTAAGCATGCAAGTCGAACGGTAAATCAAAAGCTTGCTTTTGATCTAGAGTGGCGAACTGGTGAGTAACACGTGGGTTATCTGCCTTTGGGATGGGGATAGCCAGTAGAAATACTGGGTAATACCGAATAAATTTACTAATGCAGATTAGTAAAGAAAAGTGCAATTGTACTGCCCAAAGATGAGCCTGCGTCCTATTAGCTAGTTGGTGGGGTAAAAGCCTACCAAGGCGACGATAGGTAGCCGGCCTGAGAGGGTGTACGGCCACATTGGGACTGAGATACGGCCCAGACTCCTACGGGAGGCAGCAGCTAAGAATCTTCCGCAATGGGCGAAAGCCTGACGGAGCGACGTCGCGTGAATGAAGAAGGTCGAGAGA…	k__Bacteria	p__Spirochaetes	c__Spirochaetes	o__[Borreliales]	f__[Borreliaceae]	g__Spironema
AACGAACGCTAGCGACGCGTTTTAAGCATGCAAGTCGAACGGTAAATCAAAAGCTTGCTTTTGATCTAGAGTGGCGAACTGGTGAGTAACACGTGGGTTATCTGCCTTTGGGATGGGGATAGCCAGTAGAAATACTGGGTAATACCGAATAAATTTACTAATGCAGATTAGTAAAGAAAAGTGCAATTGTACTGCCTAAAGATGAGCCTGCGTCCTATTAGCTAGTTGGTGGGGTAAAAGCCTACCAAGGCGACGATAGGTAGCCGGCCTGAGAGGGTGTACGGCCACATTGGGACTGAGATACGGCCCAGACTCCTACGGGAGGCAGCAGCTAAGAATCTTCCGCAATGGGCGAAAGCCTGACGGAGCGACGTCGCGTGAATGAAGAAGGTCGAGAGA…	AACGAACGCTAGCGACGCGTTTTAAGCATGCAAGTCGAACGGTAAATCAAAAGCTTGCTTTTGATCTAGAGTGGCGAACTGGTGAGTAACACGTGGGTTATCTGCCTTTGGGATGGGGATAGCCAGTAGAAATACTGGGTAATACCGAATAAATTTACTAATGCAGATTAGTAAAGAAAAGTGCAATTGTACTGCCTAAAGATGAGCCTGCGTCCTATTAGCTAGTTGGTGGGGTAAAAGCCTACCAAGGCGACGATAGGTAGCCGGCCTGAGAGGGTGTACGGCCACATTGGGACTGAGATACGGCCCAGACTCCTACGGGAGGCAGCAGCTAAGAATCTTCCGCAATGGGCGAAAGCCTGACGGAGCGACGTCGCGTGAATGAAGAAGGTCGAGAGA…	k__Bacteria	p__Spirochaetes	c__Spirochaetes	o__[Borreliales]	f__[Borreliaceae]	g__Spironema
AACGAACGCTAGCGCCGCGTTTTAAGCATGCAAGTCGAACGGTAAATCAAAAGCTTGCTTTTGATCTAGAGTGGCGAACTGGTGAGTAACACGTGGGTTATCTGCCTTTGGGATGGGGATAGCCAGTAGAAATACTGGGTAATACCGAATAAATTTACTAATGCAGATTAGTAAAGAAAAGTGCAATTGTACTGCCCAAAGATGAGCCTGCGTCCTATTAGCTAGTTGGTGGGGTAAAAGCCTACCAAGGCGACGATAGGTAGCCGGCCTGAGAGGGTGTACGGCCACATTGGGACTGAGATACGGCCCAGACTCCTACGGGAGGCAGCAGCTAAGAATCTTCCGCAATGGGCGAAAGCCTGACGGAGCGACGTCGCGTGAATGAAGAAGGTCGAGAGA…	AACGAACGCTAGCGCCGCGTTTTAAGCATGCAAGTCGAACGGTAAATCAAAAGCTTGCTTTTGATCTAGAGTGGCGAACTGGTGAGTAACACGTGGGTTATCTGCCTTTGGGATGGGGATAGCCAGTAGAAATACTGGGTAATACCGAATAAATTTACTAATGCAGATTAGTAAAGAAAAGTGCAATTGTACTGCCCAAAGATGAGCCTGCGTCCTATTAGCTAGTTGGTGGGGTAAAAGCCTACCAAGGCGACGATAGGTAGCCGGCCTGAGAGGGTGTACGGCCACATTGGGACTGAGATACGGCCCAGACTCCTACGGGAGGCAGCAGCTAAGAATCTTCCGCAATGGGCGAAAGCCTGACGGAGCGACGTCGCGTGAATGAAGAAGGTCGAGAGA…	k__Bacteria	p__Spirochaetes	c__Spirochaetes	o__[Borreliales]	f__[Borreliaceae]	g__Spironema
AACGAACGCTAGCGGCAGGCCTAACACATGCAAGTCGAACGAACTAAAACTTAGCTTGCTAAATTTTAGTTAGTGGCAGACGGGTGAGTAACACATGAGAATCTACCTGATAGTAAGGAATAACTACCAGAAATGGTGGCTAATACCTTATATACCCTGAGGGGGAAAGATTTATCGCTATCAGATGAGCTTGTGCTAGATTAGCTTGTTGGTAGGGTAATTGCCTACCAAGGCGATGATCTATAGCTGGTCTGAGAGGACGGACAGCCACATTGGAACTGAGATACGGTCTAGACTCCTACGGGAGGCAGCAGTGGGGAATATTGGACAATGAGCGAAAGCTTGATCCAGCTATGCCGCGTGAGTGAAGAAGGCTCTAGGGTTGTAAAACTCTTTCAG…	AACGAACGCTAGCGGCAGGCCTAACACATGCAAGTCGAACGAACTAAAACTTAGCTTGCTAAATTTTAGTTAGTGGCAGACGGGTGAGTAACACATGAGAATCTACCTGATAGTAAGGAATAACTACCAGAAATGGTGGCTAATACCTTATATACCCTGAGGGGGAAAGATTTATCGCTATCAGATGAGCTTGTGCTAGATTAGCTTGTTGGTAGGGTAATTGCCTACCAAGGCGATGATCTATAGCTGGTCTGAGAGGACGGACAGCCACATTGGAACTGAGATACGGTCTAGACTCCTACGGGAGGCAGCAGTGGGGAATATTGGACAATGAGCGAAAGCTTGATCCAGCTATGCCGCGTGAGTGAAGAAGGCTCTAGGGTTGTAAAACTCTTTCAG…	k__Bacteria	p__Proteobacteria	c__Alphaproteobacteria	o__Rickettsiales	o__Rickettsiales_unclassified	o__Rickettsiales_unclassified
AACGAACGCTAGCGGCAGGCCTAACACATGCAAGTCGAACGAACTAAAACTTAGCTTGCTAAATTTTAGTTAGTGGCAGACGGGTGAGTAACACATGAGAATCTACCTGATAGTAAGGAATAACTACCAGAAATGGTGGCTAATACCTTATATACCCTGAGGGGGAAAGATTTATCGCTATCAGATGAGCTTGTGCTAGATTAGCTTGTTGGTAGGGTAATTGCCTACCAAGGCGATGATCTATAGCTGGTCTGAGAGGACGGACAGCCACATTGGAACTGAGATACGGTCTAGACTCCTACGGGAGGCAGCAGTGGGGAATATTGGACAATGAGCGAAAGCTTGATCCAGCTATGCCGCGTGAGTGAAGAAGGCTCTAGGGTTGTAAAACTCTTTCAG…	AACGAACGCTAGCGGCAGGCCTAACACATGCAAGTCGAACGAACTAAAACTTAGCTTGCTAAATTTTAGTTAGTGGCAGACGGGTGAGTAACACATGAGAATCTACCTGATAGTAAGGAATAACTACCAGAAATGGTGGCTAATACCTTATATACCCTGAGGGGGAAAGATTTATCGCTATCAGATGAGCTTGTGCTAGATTAGCTTGTTGGTAGGGTAATTGCCTACCAAGGCGATGATCTATAGCTGGTCTGAGAGGACGGACAGCCACATTGGAACTGAGATACGGTCTAGACTCCTACGGGAGGCAGCAGTGGGGAATATTGGACAATGAGCGAAAGCTTGATCCAGCTATGCCGCGTGAGTGAAGAAGGCTCTAGGGTTGTAAAACTCTTTCAG…	k__Bacteria	p__Proteobacteria	c__Alphaproteobacteria	o__Rickettsiales	o__Rickettsiales_unclassified	o__Rickettsiales_unclassified
AACGAACGCTAGCGGCAGGCCTAACACATGCAAGTCGAACGAACTAAAACTTAGCTTGCTAAATTTTAGTTAGTGGCAGACGGGTGAGTAACACATGAGAATCTACCTGATAGTAAGGAATAACTACCAGAAATGGTGGCTAATACCTTATATACCCTGAGGGGGAAAGATTTATCGCTATCAGATGAGCTTGTGCTAGATTAGCTTGTTGGTAGGGTAATTGCCTACCAAGGCGATGATCTATAGCTGGTCTGAGAGGACGGACAGCCACATTGGAACTGAGATACGGTCTAGACTCCTACGGGAGGCAGCAGTGGGGAATATTGGACAATGAGCGAAAGCTTGATCCAGCTATGCCGCGTGAGTGAAGAAGGCTCTAGGGTTGTAAAACTCTTTCAG…	AACGAACGCTAGCGGCAGGCCTAACACATGCAAGTCGAACGAACTAAAACTTAGCTTGCTAAATTTTAGTTAGTGGCAGACGGGTGAGTAACACATGAGAATCTACCTGATAGTAAGGAATAACTACCAGAAATGGTGGCTAATACCTTATATACCCTGAGGGGGAAAGATTTATCGCTATCAGATGAGCTTGTGCTAGATTAGCTTGTTGGTAGGGTAATTGCCTACCAAGGCGATGATCTATAGCTGGTCTGAGAGGACGGACAGCCACATTGGAACTGAGATACGGTCTAGACTCCTACGGGAGGCAGCAGTGGGGAATATTGGACAATGAGCGAAAGCTTGATCCAGCTATGCCGCGTGAGTGAAGAAGGCTCTAGGGTTGTAAAACTCTTTCAG…	k__Bacteria	p__Proteobacteria	c__Alphaproteobacteria	o__Rickettsiales	o__Rickettsiales_unclassified	o__Rickettsiales_unclassified
AACGAACGCTAGCGGCAGGCCTAACACATGCAAGTCGAACGAACTAAGATTTAGCTTGCTAAATTTTAGTTAGTGGCAGACGGGTGAGTAACACATGAGAATCTACCTGATAGTAAGGAATAACTACCAGAAATGGTGGCTAATACCTTATATACCCTGAGGGGGAAAGATTTATCGCTATCAGATGAGCTTGTGCTAGATTAGCTTGTTGGTAGGGTAATTGCCTACCAAGGCGATGATCTATAGCTGGTCTGAGAGGACGGACAGCCACATTGGAACTGAGATACGGTCTAGACTCCTACGGGAGGCAGCAGTGGGGAATATTGGACAATGAGCGAAAGCTTGATCCAGCCATGCCGCGTGAGTGAAGAAGGCTCTAGGGTTGTAAAACTCTTTCAG…	AACGAACGCTAGCGGCAGGCCTAACACATGCAAGTCGAACGAACTAAGATTTAGCTTGCTAAATTTTAGTTAGTGGCAGACGGGTGAGTAACACATGAGAATCTACCTGATAGTAAGGAATAACTACCAGAAATGGTGGCTAATACCTTATATACCCTGAGGGGGAAAGATTTATCGCTATCAGATGAGCTTGTGCTAGATTAGCTTGTTGGTAGGGTAATTGCCTACCAAGGCGATGATCTATAGCTGGTCTGAGAGGACGGACAGCCACATTGGAACTGAGATACGGTCTAGACTCCTACGGGAGGCAGCAGTGGGGAATATTGGACAATGAGCGAAAGCTTGATCCAGCCATGCCGCGTGAGTGAAGAAGGCTCTAGGGTTGTAAAACTCTTTCAG…	k__Bacteria	p__Proteobacteria	c__Alphaproteobacteria	c__Alphaproteobacteria_unclassified	c__Alphaproteobacteria_unclassified	c__Alphaproteobacteria_unclassified
AACGAACGCTAGCGGCAGGCCTAACACATGCAAGTCGAACGAACTAAGATTTAGCTTGCTAAATTTTAGTTAGTGGCAGACGGGTGAGTAACACATGAGAATCTACCTGATAGTAAGGAATAACTACCAGAAATGGTGGCTAATACCTTATATACCCTGAGGGGGAAAGATTTATCGCTATCAGATGAGCTTGTGCTAGATTAGCTTGTTGGTAGGGTAATTGCCTACCAAGGCGATGATCTATAGCTGGTCTGAGAGGACGGACAGCCACATTGGAACTGAGATACGGTCTAGACTCCTACGGGAGGCAGCAGTGGGGAATATTGGACAATGAGCGAAAGCTTGATCCAGCCATGCCGCGTGAGTGAAGAAGGCTCTAGGGTTGTAAAACTCTTTCAG…	AACGAACGCTAGCGGCAGGCCTAACACATGCAAGTCGAACGAACTAAGATTTAGCTTGCTAAATTTTAGTTAGTGGCAGACGGGTGAGTAACACATGAGAATCTACCTGATAGTAAGGAATAACTACCAGAAATGGTGGCTAATACCTTATATACCCTGAGGGGGAAAGATTTATCGCTATCAGATGAGCTTGTGCTAGATTAGCTTGTTGGTAGGGTAATTGCCTACCAAGGCGATGATCTATAGCTGGTCTGAGAGGACGGACAGCCACATTGGAACTGAGATACGGTCTAGACTCCTACGGGAGGCAGCAGTGGGGAATATTGGACAATGAGCGAAAGCTTGATCCAGCCATGCCGCGTGAGTGAAGAAGGCTCTAGGGTTGTAAAACTCTTTCAG…	k__Bacteria	p__Proteobacteria	c__Alphaproteobacteria	c__Alphaproteobacteria_unclassified	c__Alphaproteobacteria_unclassified	c__Alphaproteobacteria_unclassified
AACGAACGCTAGCGGCAGGCCTAACACATGCAAGTCGAACGAACTAAGATTTAGCTTGCTAAATTTTAGTTAGTGGCAGACGGGTGAGTAACACATGAGAATCTACCTGATAGTAAGGAATAACTACCAGAAATGGTGGCTAATACCTTATATACCCTGAGGGGGAAAGATTTATCGCTATCAGATGAGCTTGTGCTAGATTAGCTTGTTGGTAGGGTAATTGCCTACCAAGGCGATGATCTATAGCTGGTCTGAGAGGACGGACAGCCACATTGGAACTGAGATACGGTCTAGACTCCTACGGGAGGCAGCAGTGGGGAATATTGGACAATGAGCGAAAGCTTGATCCAGCCATGCCGCGTGAGTGAAGAAGGCTCTAGGGTTGTAAAACTCTTTCAG…	AACGAACGCTAGCGGCAGGCCTAACACATGCAAGTCGAACGAACTAAGATTTAGCTTGCTAAATTTTAGTTAGTGGCAGACGGGTGAGTAACACATGAGAATCTACCTGATAGTAAGGAATAACTACCAGAAATGGTGGCTAATACCTTATATACCCTGAGGGGGAAAGATTTATCGCTATCAGATGAGCTTGTGCTAGATTAGCTTGTTGGTAGGGTAATTGCCTACCAAGGCGATGATCTATAGCTGGTCTGAGAGGACGGACAGCCACATTGGAACTGAGATACGGTCTAGACTCCTACGGGAGGCAGCAGTGGGGAATATTGGACAATGAGCGAAAGCTTGATCCAGCCATGCCGCGTGAGTGAAGAAGGCTCTAGGGTTGTAAAACTCTTTCAG…	k__Bacteria	p__Proteobacteria	c__Alphaproteobacteria	c__Alphaproteobacteria_unclassified	c__Alphaproteobacteria_unclassified	c__Alphaproteobacteria_unclassified
AACGAACGCTAGCGGCATGCCTAACACATGCAAGTCGAACGGAATAAAAGCTTGCTTTTATTTAGTGGCAAACGGGTGAGTAAAGTATAGGAATCTACCTTTTGGTGGGGAATAATTCTAGGAAACTAGAACTAATACCGCATAAGCTTAGTAATAAGGAAAGATTTATCGCCATTAGAAGAGCCTATACCAGATTAGGTAGTTGGTAGAGTAAAAGCCTACCAAGCCTGTGATCTGTAGCTGGTCTGAGAGGATGATCAGCCACACTGGAACTGAGACACGGTCCAGACTCCTACGGGAGGCAGCAGTGAGGAATATTGGACAATGGGGGAAACCCTGATCCAGCAATGCCGCGTGAGTGAAGAAGGTCTTCGGATTGTAAATCTCTTTCATCTGTGA…	AACGAACGCTAGCGGCATGCCTAACACATGCAAGTCGAACGGAATAAAAGCTTGCTTTTATTTAGTGGCAAACGGGTGAGTAAAGTATAGGAATCTACCTTTTGGTGGGGAATAATTCTAGGAAACTAGAACTAATACCGCATAAGCTTAGTAATAAGGAAAGATTTATCGCCATTAGAAGAGCCTATACCAGATTAGGTAGTTGGTAGAGTAAAAGCCTACCAAGCCTGTGATCTGTAGCTGGTCTGAGAGGATGATCAGCCACACTGGAACTGAGACACGGTCCAGACTCCTACGGGAGGCAGCAGTGAGGAATATTGGACAATGGGGGAAACCCTGATCCAGCAATGCCGCGTGAGTGAAGAAGGTCTTCGGATTGTAAATCTCTTTCATCTGTGA…	k__Bacteria	p__Proteobacteria	c__Alphaproteobacteria	o__Rickettsiales	f__Rickettsiaceae	g__Orientia
AACGAACGCTAGCGGCATGCCTAACACATGCAAGTCGAACGTGATCACCTTTCGGGGTGTGAAAGTGGCGCACGGGTGAGTAACGCGTGGGTAATCTGCCCTTTGGCTGGGGATAACAGTTTGAAAAGACTGCTAATACCGAATAAGTCGATCTTCTCTGCGGAGAAGAACGGGAAAGGCTTCGGCCACCGAAGGATGAGCCCGCGTATCATTAGGTAGTTGGTGAGGTAATGGCTCACCAAGCCAAAGATGATTAGCTGGTCTGAGAGGATGATCAGCCACACTGGGACTGAGACACGGCCCAGACTCCTACGGGAGGCAGCAGTGGGGAATATTGCGCAATGGAGGAAACTCTGACGCAGCAATGCCGCGTGTGTGAAGAAGGTCTTCGGATTGTAA…	AACGAACGCTAGCGGCATGCCTAACACATGCAAGTCGAACGTGATCACCTTTCGGGGTGTGAAAGTGGCGCACGGGTGAGTAACGCGTGGGTAATCTGCCCTTTGGCTGGGGATAACAGTTTGAAAAGACTGCTAATACCGAATAAGTCGATCTTCTCTGCGGAGAAGAACGGGAAAGGCTTCGGCCACCGAAGGATGAGCCCGCGTATCATTAGGTAGTTGGTGAGGTAATGGCTCACCAAGCCAAAGATGATTAGCTGGTCTGAGAGGATGATCAGCCACACTGGGACTGAGACACGGCCCAGACTCCTACGGGAGGCAGCAGTGGGGAATATTGCGCAATGGAGGAAACTCTGACGCAGCAATGCCGCGTGTGTGAAGAAGGTCTTCGGATTGTAA…	k__Bacteria	p__Proteobacteria	c__Deltaproteobacteria	o__PB19	o__PB19_unclassified	o__PB19_unclassified
AACGAACGCTAGCGGCATGCCTAACACATGCAAGTCGAACGTGATCACTCTTCGGAGTGTGAAAGTGGCGCACGGGTGAGTAACGCGTGGATAATCTGCCCTTTGGTTGGGGATAACAGTTTGAAAAGACTGCTAATACCGAATAAGTCAATCACCTCTGCGGGGGAGATTGGGAAAGGCTTCGGCCGCCGAAGGATGAGTCCGCGTATCATTAGGTAGTTGGTGAGGTAATGGCTCACCAAGCCAAAGATGATTAGCTGGTCTGAGAGGATGATCAGCCACACTGGGACTGAGACACGGCCCAGACTCCTACGGGAGGCAGCAGTGGGGAATATTGCGCAATGGAGGAAACTCTGACGCAGCAATGCCGCGTGTGTGAAGAAGGTCTTCGGATTGTAA…	AACGAACGCTAGCGGCATGCCTAACACATGCAAGTCGAACGTGATCACTCTTCGGAGTGTGAAAGTGGCGCACGGGTGAGTAACGCGTGGATAATCTGCCCTTTGGTTGGGGATAACAGTTTGAAAAGACTGCTAATACCGAATAAGTCAATCACCTCTGCGGGGGAGATTGGGAAAGGCTTCGGCCGCCGAAGGATGAGTCCGCGTATCATTAGGTAGTTGGTGAGGTAATGGCTCACCAAGCCAAAGATGATTAGCTGGTCTGAGAGGATGATCAGCCACACTGGGACTGAGACACGGCCCAGACTCCTACGGGAGGCAGCAGTGGGGAATATTGCGCAATGGAGGAAACTCTGACGCAGCAATGCCGCGTGTGTGAAGAAGGTCTTCGGATTGTAA…	k__Bacteria	p__Proteobacteria	c__Deltaproteobacteria	o__PB19	o__PB19_unclassified	o__PB19_unclassified
AACGAACGCTAGCGGCATGCCTAACACATGCAAGTCGAACGTGATCACTCTTCGGAGTGTGAAAGTGGCGCACGGGTGAGTAACGCGTGGATAATCTGCCCTTTGGTTGGGGATAACAGTTTGAAAAGACTGCTAATACCGAATAAGTCAATCACCTCTGCGGGGGAGATTGGGAAAGGCTTCGGCCGCCGAAGGATGAGTCCGCGTATCATTAGGTAGTTGGTGAGGTAATGGCTCACCAAGCCGAAGATGATTAGCTGGTCTGAGAGGATGATCAGCCACACTGGGACTGAGACACGGCCCAGACTCCTACGGGAGGCAGCAGTGGGGAATATTGCGCAATGGAGGAAACTCTGACGCAGCAATGCCGCGTGTGTGAAGAAGGTCTTCGGATTGTAA…	AACGAACGCTAGCGGCATGCCTAACACATGCAAGTCGAACGTGATCACTCTTCGGAGTGTGAAAGTGGCGCACGGGTGAGTAACGCGTGGATAATCTGCCCTTTGGTTGGGGATAACAGTTTGAAAAGACTGCTAATACCGAATAAGTCAATCACCTCTGCGGGGGAGATTGGGAAAGGCTTCGGCCGCCGAAGGATGAGTCCGCGTATCATTAGGTAGTTGGTGAGGTAATGGCTCACCAAGCCGAAGATGATTAGCTGGTCTGAGAGGATGATCAGCCACACTGGGACTGAGACACGGCCCAGACTCCTACGGGAGGCAGCAGTGGGGAATATTGCGCAATGGAGGAAACTCTGACGCAGCAATGCCGCGTGTGTGAAGAAGGTCTTCGGATTGTAA…	k__Bacteria	p__Proteobacteria	c__Deltaproteobacteria	o__PB19	o__PB19_unclassified	o__PB19_unclassified
AACGAACGCTAGCGGCATGCCTAACACATGCAAGTCGAACGTGATCACTCTTCGGAGTGTGAAAGTGGCGCACGGGTGAGTAACGCGTGGATAATCTGCCCTTTGGTTGGGGATAACAGTTTGAAAAGACTGCTAATACCGAATAAGTCGATCACCTCTGCGGGGGAGATCGGGAAAGGCTTCGGCCGCCGAAGGATGAGTCCGCGTATCATTAGGTAGTTGGTGAGGTAATGGCTCACCAAGCCGAAGATGATTAGCTGGTCTGAGAGGATGATCAGCCACACTGGGACTGAGACACGGCCCAGACTCCTACGGGAGGCAGCAGTGGGGAATATTGCGCAATGGAGGAAACTCTGACGCAGCAATGCCGCGTGTGTGAAGAAGGTCTTCGGATTGTAA…	AACGAACGCTAGCGGCATGCCTAACACATGCAAGTCGAACGTGATCACTCTTCGGAGTGTGAAAGTGGCGCACGGGTGAGTAACGCGTGGATAATCTGCCCTTTGGTTGGGGATAACAGTTTGAAAAGACTGCTAATACCGAATAAGTCGATCACCTCTGCGGGGGAGATCGGGAAAGGCTTCGGCCGCCGAAGGATGAGTCCGCGTATCATTAGGTAGTTGGTGAGGTAATGGCTCACCAAGCCGAAGATGATTAGCTGGTCTGAGAGGATGATCAGCCACACTGGGACTGAGACACGGCCCAGACTCCTACGGGAGGCAGCAGTGGGGAATATTGCGCAATGGAGGAAACTCTGACGCAGCAATGCCGCGTGTGTGAAGAAGGTCTTCGGATTGTAA…	k__Bacteria	p__Proteobacteria	c__Deltaproteobacteria	o__PB19	o__PB19_unclassified	o__PB19_unclassified
AACGAACGCTAGCGGCATGCCTAACACATGCAAGTCGAACGTGATCACTCTTCGGAGTGTGAAAGTGGCGCACGGGTGAGTAACGCGTGGATAATCTGCCCTTTGGTTGGGGATAACAGTTTGAAAAGACTGCTAATACCGAATAAGTCGTCCATCTCTGCGGAGGAGGACGGGAAAGGCTTCGGCCGCCGAAGGATGAGTCCGCGTATCATTAGGTAGTTGGTGAGGTAATGGCTCACCAAGCCAAAGATGATTAGCTGGTCTGAGAGGATGATCAGCCACACTGGGACTGAGACACGGCCCAGACTCCTACGGGAGGCAGCAGTGGGGAATATTGCGCAATGGAGGAAACTCTGACGCAGCAATGCCGCGTGTGTGAAGAAGGTCTTCGGATTGTAA…	AACGAACGCTAGCGGCATGCCTAACACATGCAAGTCGAACGTGATCACTCTTCGGAGTGTGAAAGTGGCGCACGGGTGAGTAACGCGTGGATAATCTGCCCTTTGGTTGGGGATAACAGTTTGAAAAGACTGCTAATACCGAATAAGTCGTCCATCTCTGCGGAGGAGGACGGGAAAGGCTTCGGCCGCCGAAGGATGAGTCCGCGTATCATTAGGTAGTTGGTGAGGTAATGGCTCACCAAGCCAAAGATGATTAGCTGGTCTGAGAGGATGATCAGCCACACTGGGACTGAGACACGGCCCAGACTCCTACGGGAGGCAGCAGTGGGGAATATTGCGCAATGGAGGAAACTCTGACGCAGCAATGCCGCGTGTGTGAAGAAGGTCTTCGGATTGTAA…	k__Bacteria	p__Proteobacteria	c__Deltaproteobacteria	o__PB19	o__PB19_unclassified	o__PB19_unclassified
AACGAACGCTAGCGGCATGCCTCAAACATGCAAGTCGAACGAGAAAGTACCTTCGGGTACAAGTACAGTGGCGCACGGGTGAGTAACACGTAGCTAACCTACCCTTATGCTGGGGATAACTTCGGGAAACCGAAGCTAATACCGAATAGTGAGCAGCTTCTGCGGAAGCTTCTTTAAAGCCTTCGGGCGCGTAGGGACGGGGCTGCGGTACATTAGCTTGATGGTGGGGTAACGGCCTACCATGGCAACGATGTATAGCTGGTCTGAGAGGATGATCAGCCACACTGGGACTGGAACACGGCCCAGACTCCCACGGGAGGCAGCAGTTGGGAATTTTGGACAATGGGGTAACCCCTGATCCAGCAATGCCGCATGTGTGATGAAGGCCCTCGGGTCGTA…	AACGAACGCTAGCGGCATGCCTCAAACATGCAAGTCGAACGAGAAAGTACCTTCGGGTACAAGTACAGTGGCGCACGGGTGAGTAACACGTAGCTAACCTACCCTTATGCTGGGGATAACTTCGGGAAACCGAAGCTAATACCGAATAGTGAGCAGCTTCTGCGGAAGCTTCTTTAAAGCCTTCGGGCGCGTAGGGACGGGGCTGCGGTACATTAGCTTGATGGTGGGGTAACGGCCTACCATGGCAACGATGTATAGCTGGTCTGAGAGGATGATCAGCCACACTGGGACTGGAACACGGCCCAGACTCCCACGGGAGGCAGCAGTTGGGAATTTTGGACAATGGGGTAACCCCTGATCCAGCAATGCCGCATGTGTGATGAAGGCCCTCGGGTCGTA…	k__Bacteria	p__Proteobacteria	c__TA18	o__CV90	o__CV90_unclassified	o__CV90_unclassified
AACGAACGCTAGCGGCATGCCTCAAACATGCAAGTCGAACGAGAAAGTCCACTTCGGTGGGCGAGTACAGTGGCGCACGGGTGCGTAACACGTAGCTAACGTGCCCCCTTGCTGGGGACAACTCCGGGAAACCGGAGCTAATACCGAATAGTCTGATACGGACTGCGGTCTGTATCGGCAAAGCCTTCGGGCGCGAGGGGATCGGGCTGCGGCCCATTAGCTTGATGGTGGGGTAACGGCCTACCATGGCGACGATGGGTAGCTGGTCTGAGAGGATGATCAGCCACACTGGAACTGAAACACGGTCCAGACTCCCACGGGAGGCAGCAGTTGGGAATATTGCACAATGGGGGAAACCCTGATGCAGCAATGCCGCGTGAGTGATGAAGGCTTTCGAGT…	AACGAACGCTAGCGGCATGCCTCAAACATGCAAGTCGAACGAGAAAGTCCACTTCGGTGGGCGAGTACAGTGGCGCACGGGTGCGTAACACGTAGCTAACGTGCCCCCTTGCTGGGGACAACTCCGGGAAACCGGAGCTAATACCGAATAGTCTGATACGGACTGCGGTCTGTATCGGCAAAGCCTTCGGGCGCGAGGGGATCGGGCTGCGGCCCATTAGCTTGATGGTGGGGTAACGGCCTACCATGGCGACGATGGGTAGCTGGTCTGAGAGGATGATCAGCCACACTGGAACTGAAACACGGTCCAGACTCCCACGGGAGGCAGCAGTTGGGAATATTGCACAATGGGGGAAACCCTGATGCAGCAATGCCGCGTGAGTGATGAAGGCTTTCGAGT…	k__Bacteria	p__Proteobacteria	c__TA18	o__CV90	o__CV90_unclassified	o__CV90_unclassified
AACGAACGCTAGCGGCATGCCTCAAACATGCAAGTCGAACGAGAAAGTTCCTTCGGGAACAAGTAAAGTGGCGCACGGGTGCGTAACACGTAGCTAACGTACCCTCTCGCTGGGGATAACTCCGGGAAACCGGAGCTAATACCGAATGATCTGGACTGGTCTGCGGGCCGGTTTGGTAAAGCCTTCGGGCGCGAGGGGAGCGGGCTGCGGCCCATTAGTTTGTTGGTGGGGTAATGGCCTACCAAGACTTCGATGGGTAGCTGGTCTGAGAGGATGATCAGCCACACTGGAACTGAAACACGGTCCAGACTCCCACGGGAGGCAGCAGTTGGGAATATTGCACAATGGGGGAAACCCTGATGCAGCAATGCCGCGTGAGTGAAGAAGGCCCTCGGGTCG…	AACGAACGCTAGCGGCATGCCTCAAACATGCAAGTCGAACGAGAAAGTTCCTTCGGGAACAAGTAAAGTGGCGCACGGGTGCGTAACACGTAGCTAACGTACCCTCTCGCTGGGGATAACTCCGGGAAACCGGAGCTAATACCGAATGATCTGGACTGGTCTGCGGGCCGGTTTGGTAAAGCCTTCGGGCGCGAGGGGAGCGGGCTGCGGCCCATTAGTTTGTTGGTGGGGTAATGGCCTACCAAGACTTCGATGGGTAGCTGGTCTGAGAGGATGATCAGCCACACTGGAACTGAAACACGGTCCAGACTCCCACGGGAGGCAGCAGTTGGGAATATTGCACAATGGGGGAAACCCTGATGCAGCAATGCCGCGTGAGTGAAGAAGGCCCTCGGGTCG…	k__Bacteria	p__Proteobacteria	c__TA18	o__CV90	o__CV90_unclassified	o__CV90_unclassified
AACGAACGCTAGCGGCATGCTTAACACATGCAAGTCGAACGAGAAGCTAACCTTCGGGTTGGTAGAAAGTGGCAAACGGGTGAGTAACGCGTGGATAACGTGCCCATGGGTTGGGGATAACCCGCCGAAAGGCGGGCTAATACCGAATGTGTTCGCGGTGACTTTGGTCTACCGTGAAGAAAGGGACTTGTGCCCGCCCATGGATCGGTCCGCGTTCCATCAGCTAGTTGGTGGGGTAACGGCCTACCAAGGCAACGACGGATAGCCGGCCTGAGAGGGTGATCGGCCACACTGGGACTGAGATACGGCCCAGACTCCTACGGGAGGCAGCAGTGGGGAATATTGGACAATGGGCGAAAGCCTGATCCAGCAATGCCGCGTGAGTGATGAAGGCCTTCG…	AACGAACGCTAGCGGCATGCTTAACACATGCAAGTCGAACGAGAAGCTAACCTTCGGGTTGGTAGAAAGTGGCAAACGGGTGAGTAACGCGTGGATAACGTGCCCATGGGTTGGGGATAACCCGCCGAAAGGCGGGCTAATACCGAATGTGTTCGCGGTGACTTTGGTCTACCGTGAAGAAAGGGACTTGTGCCCGCCCATGGATCGGTCCGCGTTCCATCAGCTAGTTGGTGGGGTAACGGCCTACCAAGGCAACGACGGATAGCCGGCCTGAGAGGGTGATCGGCCACACTGGGACTGAGATACGGCCCAGACTCCTACGGGAGGCAGCAGTGGGGAATATTGGACAATGGGCGAAAGCCTGATCCAGCAATGCCGCGTGAGTGATGAAGGCCTTCG…	k__Bacteria	p__Proteobacteria	p__Proteobacteria_unclassified	p__Proteobacteria_unclassified	p__Proteobacteria_unclassified	p__Proteobacteria_unclassified
AACGAACGCTAGCGGCGCGTTTTAAGCATGCAAGTCGAGCGGTAAGGCTTCCTTCGGGGAGTACACGAGCGGCAAACGGGTGCGTAACACGTAACTACCTACCTTGCAGTGGGGGATAGCCACGGGAAACTGTGGGTAAACCCGCATACGCCCCTTCGGGGGGAAATCTCCGGAGCTGTGAGACGGGGTTGCGGCCCATTAGCTTGATGGCGGGGTAATGGCCCACCATGGCGATGATGGGTAGCCGGCCTGAGAGGGTGACCGGCCACATTGGGACTGAGACACGGCCCAGACTCCTACGGGAGGCAGCAGCTAAGAATCTTCCGCAATGGGCGAAAGCCTGACGGAGCGACGCCGCGTGCATGATGAATGCCCTTCGGGTTGTAAAGTGCTTTTGTA…	AACGAACGCTAGCGGCGCGTTTTAAGCATGCAAGTCGAGCGGTAAGGCTTCCTTCGGGGAGTACACGAGCGGCAAACGGGTGCGTAACACGTAACTACCTACCTTGCAGTGGGGGATAGCCACGGGAAACTGTGGGTAAACCCGCATACGCCCCTTCGGGGGGAAATCTCCGGAGCTGTGAGACGGGGTTGCGGCCCATTAGCTTGATGGCGGGGTAATGGCCCACCATGGCGATGATGGGTAGCCGGCCTGAGAGGGTGACCGGCCACATTGGGACTGAGACACGGCCCAGACTCCTACGGGAGGCAGCAGCTAAGAATCTTCCGCAATGGGCGAAAGCCTGACGGAGCGACGCCGCGTGCATGATGAATGCCCTTCGGGTTGTAAAGTGCTTTTGTA…	k__Bacteria	p__Spirochaetes	c__Spirochaetes	c__Spirochaetes_unclassified	c__Spirochaetes_unclassified	c__Spirochaetes_unclassified
AACGAACGCTAGCGGCGGGCTTAACACATGCAAGTCGAACGAACTCACTTCGGTGAGTGAGTGGCGCACGGGTGAGTAACACGTAGATAACGTGCCCGGGAGCGGGGGATAACAGGCCGAAAGGCCTGCTAATACCGCATAAGACCACGGCCTCCTCGGGGGCAGTGGGAAAAGGTGGGGATCTTCGGACCTGCCACTCCCGGATCGGTCTGCGGCCCATTAGTTAGTAGGTGGGGTAACGGCCCACCTAGACTGTGATGGGTAGCTGGTCTGAGAGGACGATCAGCCACACTGGAACTGAGACACGGTCCAGACTCCTACGGGAGGCAGCAGTGGGGAATATTGCGCAATGGGCGAAAGCCTGACGCAGCCACGCCGCGTGAGTGACGAAGGCCTTCG…	AACGAACGCTAGCGGCGGGCTTAACACATGCAAGTCGAACGAACTCACTTCGGTGAGTGAGTGGCGCACGGGTGAGTAACACGTAGATAACGTGCCCGGGAGCGGGGGATAACAGGCCGAAAGGCCTGCTAATACCGCATAAGACCACGGCCTCCTCGGGGGCAGTGGGAAAAGGTGGGGATCTTCGGACCTGCCACTCCCGGATCGGTCTGCGGCCCATTAGTTAGTAGGTGGGGTAACGGCCCACCTAGACTGTGATGGGTAGCTGGTCTGAGAGGACGATCAGCCACACTGGAACTGAGACACGGTCCAGACTCCTACGGGAGGCAGCAGTGGGGAATATTGCGCAATGGGCGAAAGCCTGACGCAGCCACGCCGCGTGAGTGACGAAGGCCTTCG…	k__Bacteria	p__Proteobacteria	p__Proteobacteria_unclassified	p__Proteobacteria_unclassified	p__Proteobacteria_unclassified	p__Proteobacteria_unclassified
AACGAACGCTAGCGGCGGGCTTAACACATGCAAGTCGAACGAGAACGTCTCTTCGGAGACAAGTAAAGTGGCGCACGGGTGAGTAACACGTAGATAACGTGCCCTGGAGCGGGGGACAACGGGCCGAAAGGCCCGCTAATACCGCATAAGACCACGCTCCCTTCGGGGAAAGTGGGAAAAGGTGGGGATCCTTCGGGACCTGCCACTTCAGGATCGGTCTGCGGCCCATTAGCTTGTTGGTGAGGTAACGGCTCACCAAGGCAGTGATGGGTAGCTGGTCTGAGAGGACGATCAGCCACACTGGAACTGAGACACGGTCCAGACTCCTACGGGAGGCAGCAGTGGGGAATATTGCGCAATGGGCGAAAGCCTGACGCAGCCACGCCGCGTGAGTGACGA…	AACGAACGCTAGCGGCGGGCTTAACACATGCAAGTCGAACGAGAACGTCTCTTCGGAGACAAGTAAAGTGGCGCACGGGTGAGTAACACGTAGATAACGTGCCCTGGAGCGGGGGACAACGGGCCGAAAGGCCCGCTAATACCGCATAAGACCACGCTCCCTTCGGGGAAAGTGGGAAAAGGTGGGGATCCTTCGGGACCTGCCACTTCAGGATCGGTCTGCGGCCCATTAGCTTGTTGGTGAGGTAACGGCTCACCAAGGCAGTGATGGGTAGCTGGTCTGAGAGGACGATCAGCCACACTGGAACTGAGACACGGTCCAGACTCCTACGGGAGGCAGCAGTGGGGAATATTGCGCAATGGGCGAAAGCCTGACGCAGCCACGCCGCGTGAGTGACGA…	k__Bacteria	p__Proteobacteria	c__Deltaproteobacteria	c__Deltaproteobacteria_unclassified	c__Deltaproteobacteria_unclassified	c__Deltaproteobacteria_unclassified
AACGAACGCTAGCGGCGGGCTTAACACATGCAAGTCGAACGCCCCTTCGGGGGAGTGGCGCACGGGTGAGTAACACGTAGGTAACGTACCCTAGAGTGGGGGATAACAGGCCGAAAGGCCTGCTAATACCGCATAAGACCACAGGCCCTTCGGGGCTAGCGGTCAAAGCCGGGGATCTTCGGACCTGGCGCTTTGGGATCGGCCTGCGGCCCATTAGCTTGTAGGTGGGGTAACGGCCCACCTAGGCAGTGATGGGTAGCTGGTTTGAGAGGATGATCAGCCACACTGGGACTGAGACACGGCCCAGACTCCTACGGGAGGCAGCAGTGGGGAATATTGCGCAATGGGCGAAAGCCTGACGCAGCCACGCCGCGTGAGTGACGAAGGCCTTCGGGTTGT…	AACGAACGCTAGCGGCGGGCTTAACACATGCAAGTCGAACGCCCCTTCGGGGGAGTGGCGCACGGGTGAGTAACACGTAGGTAACGTACCCTAGAGTGGGGGATAACAGGCCGAAAGGCCTGCTAATACCGCATAAGACCACAGGCCCTTCGGGGCTAGCGGTCAAAGCCGGGGATCTTCGGACCTGGCGCTTTGGGATCGGCCTGCGGCCCATTAGCTTGTAGGTGGGGTAACGGCCCACCTAGGCAGTGATGGGTAGCTGGTTTGAGAGGATGATCAGCCACACTGGGACTGAGACACGGCCCAGACTCCTACGGGAGGCAGCAGTGGGGAATATTGCGCAATGGGCGAAAGCCTGACGCAGCCACGCCGCGTGAGTGACGAAGGCCTTCGGGTTGT…	k__Bacteria	p__Proteobacteria	p__Proteobacteria_unclassified	p__Proteobacteria_unclassified	p__Proteobacteria_unclassified	p__Proteobacteria_unclassified
AACGAACGCTAGCGGCGTGCCTAACACATGCAAGTCGAACGAGAACCACTTCGGTGGGGAAAGTGGCGCACGGGTGAGTAACGCGTGAATAATCTGCCCTATGGTGGGGGACAACTTTTCGAAAGGAAAGCTAATACCGCATAAGTCGATCACTCCTGCGGGAGTGAACGGGAAAGGTGGGGATCTTCGGACCTGCCGCCATTGGATGAGTTCGCGTACCATTAGGTAGTTGGTGAGGTAATGGCTCACCAAGCCGACGATGGTTAGCTGGTCTGAGAGGACGATCAGCCACACTGGGACTGAGACACGGCCCAGACTCCTACGGGAGGCAGCAGTGGGGAATATTGCGCAATGGGGGAAACCCTGACGCAGCAACGCCGCGTGAGTGATGAAGGTCTT…	AACGAACGCTAGCGGCGTGCCTAACACATGCAAGTCGAACGAGAACCACTTCGGTGGGGAAAGTGGCGCACGGGTGAGTAACGCGTGAATAATCTGCCCTATGGTGGGGGACAACTTTTCGAAAGGAAAGCTAATACCGCATAAGTCGATCACTCCTGCGGGAGTGAACGGGAAAGGTGGGGATCTTCGGACCTGCCGCCATTGGATGAGTTCGCGTACCATTAGGTAGTTGGTGAGGTAATGGCTCACCAAGCCGACGATGGTTAGCTGGTCTGAGAGGACGATCAGCCACACTGGGACTGAGACACGGCCCAGACTCCTACGGGAGGCAGCAGTGGGGAATATTGCGCAATGGGGGAAACCCTGACGCAGCAACGCCGCGTGAGTGATGAAGGTCTT…	k__Bacteria	p__Proteobacteria	c__Deltaproteobacteria	o__PB19	o__PB19_unclassified	o__PB19_unclassified
AACGAACGCTAGCGGCGTGCCTAACACATGCAAGTCGAACGAGAACCACTTCGGTGGGGAAAGTGGCGCACGGGTGAGTAACGCGTGAATAATCTGCCCTATGGTGGGGGACAACTTTTCGAAAGGAAAGCTAATACCGCATAAGTCGATCGCTCCTGCGGGAGTGAACGGGAAAGGTGGGGATCTTCGGACCTGCCGCCATTGGATGAGTTCGCGTACCATTAGGTAGTTGGTGAGGTAATGGCTCACCAAGCCGACGATGGTTAGCTGGTCTGAGAGGACGATCAGCCACACTGGGACTGAGACACGGCCCAGACTCCTACGGGAGGCAGCAGTGGGGAATATTGCGCAATGGGGGAAACCCTGACGCAGCAACGCCGCGTGAGTGATGAAGGTCTT…	AACGAACGCTAGCGGCGTGCCTAACACATGCAAGTCGAACGAGAACCACTTCGGTGGGGAAAGTGGCGCACGGGTGAGTAACGCGTGAATAATCTGCCCTATGGTGGGGGACAACTTTTCGAAAGGAAAGCTAATACCGCATAAGTCGATCGCTCCTGCGGGAGTGAACGGGAAAGGTGGGGATCTTCGGACCTGCCGCCATTGGATGAGTTCGCGTACCATTAGGTAGTTGGTGAGGTAATGGCTCACCAAGCCGACGATGGTTAGCTGGTCTGAGAGGACGATCAGCCACACTGGGACTGAGACACGGCCCAGACTCCTACGGGAGGCAGCAGTGGGGAATATTGCGCAATGGGGGAAACCCTGACGCAGCAACGCCGCGTGAGTGATGAAGGTCTT…	k__Bacteria	p__Proteobacteria	c__Deltaproteobacteria	o__PB19	o__PB19_unclassified	o__PB19_unclassified
AACGAACGCTAGCGGCGTGCCTAACACATGCAAGTCGAACGAGAACCACTTCGGTGGGGAAAGTGGCGCACGGGTGAGTAACGCGTGAATAATCTGCCCTATGGTGGGGGACAACTTTTCGAAAGGAAAGCTAATACCGCATAAGTCGATCGCTCCTGCGGGAGTGAACGGGAAAGGTGGGGATCTTCGGACCTGCCGCCATTGGATGAGTTCGCGTACCATTAGGTAGTTGGTGAGGTAATGGCTCACCAAGCCGACGATGGTTAGCTGGTCTGAGAGGACGATCAGCCACACTGGGACTGAGACACGGCCCAGACTCCTACGGGAGGCAGCAGTGGGGAATATTGCGCAATGGGGGAAACCCTGACGCAGCAACGCCGCGTGAGTGATGAAGGTCTT…	AACGAACGCTAGCGGCGTGCCTAACACATGCAAGTCGAACGAGAACCACTTCGGTGGGGAAAGTGGCGCACGGGTGAGTAACGCGTGAATAATCTGCCCTATGGTGGGGGACAACTTTTCGAAAGGAAAGCTAATACCGCATAAGTCGATCGCTCCTGCGGGAGTGAACGGGAAAGGTGGGGATCTTCGGACCTGCCGCCATTGGATGAGTTCGCGTACCATTAGGTAGTTGGTGAGGTAATGGCTCACCAAGCCGACGATGGTTAGCTGGTCTGAGAGGACGATCAGCCACACTGGGACTGAGACACGGCCCAGACTCCTACGGGAGGCAGCAGTGGGGAATATTGCGCAATGGGGGAAACCCTGACGCAGCAACGCCGCGTGAGTGATGAAGGTCTT…	k__Bacteria	p__Proteobacteria	c__Deltaproteobacteria	o__PB19	o__PB19_unclassified	o__PB19_unclassified
AACGAACGCTAGCGGCGTGCCTAACACATGCAAGTCGAACGAGAACGTACCTTCGGGTACTAGTAAAGTGGCGCACGGGTGAGTAACACGTGGGTAATCTGCCTTAGGGTCTGGGATAACATTCGGAAACGAGTGCTAATACCGGATAAGACCACAAGTATATTTGTGGTAAAAGGAGGGGCTTTCTTCGGAAACCTTTCGCCTTTAGATGAGCCCGCGTTCCATCAGATAGTTGGTAGGGTAATGGCCTACCAAGTCTAAGACGGATAGCTGGTCTGAGAGGATGATCAGCCACACTGGAACTGAGACACGGTCCAGACTCCTACGGGAGGCAGCAGTGGGGAATATTGCGCAATGGGGGCAACCCTGACGCAGCAACGCCGCGTGGGCGATGAAGGT…	AACGAACGCTAGCGGCGTGCCTAACACATGCAAGTCGAACGAGAACGTACCTTCGGGTACTAGTAAAGTGGCGCACGGGTGAGTAACACGTGGGTAATCTGCCTTAGGGTCTGGGATAACATTCGGAAACGAGTGCTAATACCGGATAAGACCACAAGTATATTTGTGGTAAAAGGAGGGGCTTTCTTCGGAAACCTTTCGCCTTTAGATGAGCCCGCGTTCCATCAGATAGTTGGTAGGGTAATGGCCTACCAAGTCTAAGACGGATAGCTGGTCTGAGAGGATGATCAGCCACACTGGAACTGAGACACGGTCCAGACTCCTACGGGAGGCAGCAGTGGGGAATATTGCGCAATGGGGGCAACCCTGACGCAGCAACGCCGCGTGGGCGATGAAGGT…	k__Bacteria	p__Proteobacteria	c__Deltaproteobacteria	c__Deltaproteobacteria_unclassified	c__Deltaproteobacteria_unclassified	c__Deltaproteobacteria_unclassified
AACGAACGCTAGCGGCGTGCCTAACACATGCAAGTCGAACGAGAACGTACCTTCGGGTGCTAGTACAGTGGCGCACGGGTGAGTAACACGTGGATAACCTGCCTTAGGGCCCGGGATAACATTCGGAAACGGATGCTAATACCGGATAAGACCACTAGCAATAGTGGGAAAAGAAGGGGCTTCTTTCGGGAACCTTTCACCTTTAGATGGGTCCGCGTTCCATCAGGTAGTTGGTAGGGTAATGGCCTACCAAGCCTTAGACGGATAGCTGGTCTGAGAGGATGATCAGCCACACTGGAACTGAGACACGGTCCAGACTCCTACGGGAGGCAGCAGTGGGGAATATTGCGCAATGGAGGCAACTCTGACGCAGCAACGCCGCGTGGGTGATGACGGTCC…	AACGAACGCTAGCGGCGTGCCTAACACATGCAAGTCGAACGAGAACGTACCTTCGGGTGCTAGTACAGTGGCGCACGGGTGAGTAACACGTGGATAACCTGCCTTAGGGCCCGGGATAACATTCGGAAACGGATGCTAATACCGGATAAGACCACTAGCAATAGTGGGAAAAGAAGGGGCTTCTTTCGGGAACCTTTCACCTTTAGATGGGTCCGCGTTCCATCAGGTAGTTGGTAGGGTAATGGCCTACCAAGCCTTAGACGGATAGCTGGTCTGAGAGGATGATCAGCCACACTGGAACTGAGACACGGTCCAGACTCCTACGGGAGGCAGCAGTGGGGAATATTGCGCAATGGAGGCAACTCTGACGCAGCAACGCCGCGTGGGTGATGACGGTCC…	k__Bacteria	p__Proteobacteria	c__Deltaproteobacteria	o__Desulfuromonadales	f__Desulfuromonadaceae	f__Desulfuromonadaceae_unclassified
AACGAACGCTAGCGGCGTGCTTAACACATGCAAGTCGAACGAGAACCACTTCGGTGGGGAAAGTGGCGCACGGGTGAGTAACGCGTGAGTAATCTGCCCTTCGGTAGGGGACAACTTTTCGAAAGGAAAGCTAATACCGTATACGTCGACCAACCCCGCGGGGAGGGTCGGGAAAGGTGGGGACCGCAAGGCCTGCCGCCGAGGGATGAGCTCGCGTACCATTAGGTAGTTGGTGAGGTAATGGCTCACCAAGCCGACGATGGTTAGCTGGTCTGAGAGGACGATCAGCCACACTGGGACTGAGACACGGCCCAGACTCCTACGGGAGGCAGCAGTGGGGAATCTTGCGCAATGGGGGAAACCCTGACGCAGCAACGCCGCGTGAGTGATGAAGGTCCT…	AACGAACGCTAGCGGCGTGCTTAACACATGCAAGTCGAACGAGAACCACTTCGGTGGGGAAAGTGGCGCACGGGTGAGTAACGCGTGAGTAATCTGCCCTTCGGTAGGGGACAACTTTTCGAAAGGAAAGCTAATACCGTATACGTCGACCAACCCCGCGGGGAGGGTCGGGAAAGGTGGGGACCGCAAGGCCTGCCGCCGAGGGATGAGCTCGCGTACCATTAGGTAGTTGGTGAGGTAATGGCTCACCAAGCCGACGATGGTTAGCTGGTCTGAGAGGACGATCAGCCACACTGGGACTGAGACACGGCCCAGACTCCTACGGGAGGCAGCAGTGGGGAATCTTGCGCAATGGGGGAAACCCTGACGCAGCAACGCCGCGTGAGTGATGAAGGTCCT…	k__Bacteria	p__Proteobacteria	c__Deltaproteobacteria	c__Deltaproteobacteria_unclassified	c__Deltaproteobacteria_unclassified	c__Deltaproteobacteria_unclassified
AACGAACGCTAGCGGCGTGCTTTAGACATGCAAGTCGAACGAGAAAGATCCTTCGGGACTAAGTAGAGTGGCGCACGGGTGAGTAACACGTGGGTAACGTACCCTCAGGTGGGGAATAACGGGCCGAAAGGCTCGCTAATACCGCATAAGACCACAGCCTCTGCGGGGGCAGGGGTCAAAGGGGGCTGCTTTCGGGCAGCTCTCGCCAGAGGAGCGGCTCGCGGACCATTAGCTTGTTGGTGGGGTAACGGCCTACCAAGGCGACGATGGTTAGCTGGTCTGAGAGGATGATCAGCCACACTGGAACTGGAACACGGTCCAGACTCCTACGGGAGGCAGCAGTCGGGAATATTGCGCAATGGGGGAAACCCTGACGCAGCAACGCCGCGTGGGTGAAGA…	AACGAACGCTAGCGGCGTGCTTTAGACATGCAAGTCGAACGAGAAAGATCCTTCGGGACTAAGTAGAGTGGCGCACGGGTGAGTAACACGTGGGTAACGTACCCTCAGGTGGGGAATAACGGGCCGAAAGGCTCGCTAATACCGCATAAGACCACAGCCTCTGCGGGGGCAGGGGTCAAAGGGGGCTGCTTTCGGGCAGCTCTCGCCAGAGGAGCGGCTCGCGGACCATTAGCTTGTTGGTGGGGTAACGGCCTACCAAGGCGACGATGGTTAGCTGGTCTGAGAGGATGATCAGCCACACTGGAACTGGAACACGGTCCAGACTCCTACGGGAGGCAGCAGTCGGGAATATTGCGCAATGGGGGAAACCCTGACGCAGCAACGCCGCGTGGGTGAAGA…	k__Bacteria	p__Proteobacteria	c__Deltaproteobacteria	o__Desulfobacterales	o__Desulfobacterales_unclassified	o__Desulfobacterales_unclassified
AACGAACGCTAGCGGGATGCCTCAAACATGCAAGTCGAACGAGAAAGCACCTTCGGGTGTGAGTAAAGTGGCGCACGGGTGAGTAACACGTAGCTAACGTCCCCCCTCGCTGGGGATAACTCCGGGAAACCGGAGCTAATACCGAATGATCTGCTACGGTCTGCGGACTGTATCGGTAAAGCCTTCGGGCGCGAGGGGATCGGGCTGCGCAACATTAGCTTGATGGTGGGGTAACGGCCTACCATGGCGACGATGTTTAGCTGGTCTGAGAGGATGATCAGCCACACTGGAACTGAAACACGGTCCAGACTCCCACGGGAGGCAGCAGTTGGGAATATTGGACAATGGGGGGAACCCTGATCCAGCAATCCCGCGTGAGTGATGAAGGCTCTCGGGTCG…	AACGAACGCTAGCGGGATGCCTCAAACATGCAAGTCGAACGAGAAAGCACCTTCGGGTGTGAGTAAAGTGGCGCACGGGTGAGTAACACGTAGCTAACGTCCCCCCTCGCTGGGGATAACTCCGGGAAACCGGAGCTAATACCGAATGATCTGCTACGGTCTGCGGACTGTATCGGTAAAGCCTTCGGGCGCGAGGGGATCGGGCTGCGCAACATTAGCTTGATGGTGGGGTAACGGCCTACCATGGCGACGATGTTTAGCTGGTCTGAGAGGATGATCAGCCACACTGGAACTGAAACACGGTCCAGACTCCCACGGGAGGCAGCAGTTGGGAATATTGGACAATGGGGGGAACCCTGATCCAGCAATCCCGCGTGAGTGATGAAGGCTCTCGGGTCG…	k__Bacteria	p__Proteobacteria	c__TA18	o__CV90	o__CV90_unclassified	o__CV90_unclassified
AACGAACGCTAGCGGGATGCCTCAAACATGCAAGTCGAACGAGAAAGCACTTTCGGGTGCGAGTAAAGTGGCGCACGGGTGCGTAACACGTAGCTAACGTACCCCTTCGCTGGGGATAACTCCGGGAAACCGGAGCTAATACCGAATGATCTATTACGGTCTGCGGACTGTAATGGTAAAGCCCTCGGGCGCGAAGGGATCGGGCTGCGGTCCATTAGTTTGATGGTGGGGTAACGGCCTACCATGACTACGATGGATAGCTGGTCTGAGAGGATGATCAGCCACACTGGAACTGGAACACGGTCCAGACTCCCACGGGAGGCAGCAGTTGGGAATATTGGACAATGGGGTGACCCCTGATCCAGCAATCCCGCGTGAGTGATGAAGGCTCTAGGGTCG…	AACGAACGCTAGCGGGATGCCTCAAACATGCAAGTCGAACGAGAAAGCACTTTCGGGTGCGAGTAAAGTGGCGCACGGGTGCGTAACACGTAGCTAACGTACCCCTTCGCTGGGGATAACTCCGGGAAACCGGAGCTAATACCGAATGATCTATTACGGTCTGCGGACTGTAATGGTAAAGCCCTCGGGCGCGAAGGGATCGGGCTGCGGTCCATTAGTTTGATGGTGGGGTAACGGCCTACCATGACTACGATGGATAGCTGGTCTGAGAGGATGATCAGCCACACTGGAACTGGAACACGGTCCAGACTCCCACGGGAGGCAGCAGTTGGGAATATTGGACAATGGGGTGACCCCTGATCCAGCAATCCCGCGTGAGTGATGAAGGCTCTAGGGTCG…	k__Bacteria	p__Proteobacteria	c__TA18	o__CV90	o__CV90_unclassified	o__CV90_unclassified
AACGAACGCTAGCGGGATGCCTCAAACATGCAAGTCGAACGAGAAAGCTCTCTTCGGAGAGCAAGTACAGTGGCGCACGGGTGAGTAACACGTAGCTAACGTACCCTTTCGCTGGGGATAACTCCGGGAAACCGGAGCTAATACCGAATGATCTGATAGAGACTGCGGTCTTTATTGGTAAAGCCGCAAGGCGCGAAGGGATCGGGCTGCGTTCCATTAGTTTGTTGGTGGGGTAACGGCCTACCAAGGCGACGATGGATAGCTGGTCTGAGAGGATGATCAGTCACACTGGAACTGAAACACGGTCCAGACTCCCACGGGAGGCAGCAGTTGGGAATATTGGACAATGGGCGGAAGCCTGATCCAGCAATCCCGCGTGAGTGATGAAGGCCCTCGGGT…	AACGAACGCTAGCGGGATGCCTCAAACATGCAAGTCGAACGAGAAAGCTCTCTTCGGAGAGCAAGTACAGTGGCGCACGGGTGAGTAACACGTAGCTAACGTACCCTTTCGCTGGGGATAACTCCGGGAAACCGGAGCTAATACCGAATGATCTGATAGAGACTGCGGTCTTTATTGGTAAAGCCGCAAGGCGCGAAGGGATCGGGCTGCGTTCCATTAGTTTGTTGGTGGGGTAACGGCCTACCAAGGCGACGATGGATAGCTGGTCTGAGAGGATGATCAGTCACACTGGAACTGAAACACGGTCCAGACTCCCACGGGAGGCAGCAGTTGGGAATATTGGACAATGGGCGGAAGCCTGATCCAGCAATCCCGCGTGAGTGATGAAGGCCCTCGGGT…	k__Bacteria	p__Proteobacteria	c__TA18	o__CV90	o__CV90_unclassified	o__CV90_unclassified
AACGAACGCTAGCGGGATGCCTCAAACATGCAAGTCGAACGAGAAAGGTCCTTCGGGAACAAGTAAAGTGGCGCACGGGTGCGTAACACGTAGCTAACGTACCTCTTCGCTGGGGATAACTCCGGGAAACCGGAGCTAATACCGAATAGTCTGATACGATCTGCGGATTGTATCGGTAAAGCCTTCGGGCGCGAAGAGATCGGGCTGCGTTCCATTAGCTTGATGGTAGGGTAACGGCCTACCATGGCGACGATGGATAGCTGGTCTGAGAGGATGATCAGCCACACTGGAACTGAAACACGGTCCAGACTCCCACGGGAGGCAGCAGTTGGGAATATTGGACAATGGGGGAAACCCTGATCCAGCAATCCCGCGTGAGTGATGAAGGCCCTCGGGTCG…	AACGAACGCTAGCGGGATGCCTCAAACATGCAAGTCGAACGAGAAAGGTCCTTCGGGAACAAGTAAAGTGGCGCACGGGTGCGTAACACGTAGCTAACGTACCTCTTCGCTGGGGATAACTCCGGGAAACCGGAGCTAATACCGAATAGTCTGATACGATCTGCGGATTGTATCGGTAAAGCCTTCGGGCGCGAAGAGATCGGGCTGCGTTCCATTAGCTTGATGGTAGGGTAACGGCCTACCATGGCGACGATGGATAGCTGGTCTGAGAGGATGATCAGCCACACTGGAACTGAAACACGGTCCAGACTCCCACGGGAGGCAGCAGTTGGGAATATTGGACAATGGGGGAAACCCTGATCCAGCAATCCCGCGTGAGTGATGAAGGCCCTCGGGTCG…	k__Bacteria	p__Proteobacteria	c__TA18	o__CV90	o__CV90_unclassified	o__CV90_unclassified
AACGAACGCTAGCGGGATGCCTCAAACATGCAAGTCGAACGAGAAAGGTCCTTCGGGAACGAGTAAAGTGGCGCACGGGTGCGTAACACGTAGCTAACGTACCTCCTCGCTGGGGATAACTCCGGGAAACCGGGGCTAATACCGAATAGTCTGATACGACCTGCGGGTTGTATCGGTAAAGCCTTCGGGCGCGAGGAGATCGGGCTGCGGTCCATTAGCTTGATGGTAGGGTAACGGCCTACCATGGCGACGATGGATAGCTGGTCTGAGAGGATGATCAGCCACACTGGAACTGACACACGGTCCAGACTCCCACGGGAGGCAGCAGTTGGGAATATTGGACAATGGGGGAAACCCTGATCCAGCAATCCCGCGTGAGTGATGAAGGCCCTCGGGTCG…	AACGAACGCTAGCGGGATGCCTCAAACATGCAAGTCGAACGAGAAAGGTCCTTCGGGAACGAGTAAAGTGGCGCACGGGTGCGTAACACGTAGCTAACGTACCTCCTCGCTGGGGATAACTCCGGGAAACCGGGGCTAATACCGAATAGTCTGATACGACCTGCGGGTTGTATCGGTAAAGCCTTCGGGCGCGAGGAGATCGGGCTGCGGTCCATTAGCTTGATGGTAGGGTAACGGCCTACCATGGCGACGATGGATAGCTGGTCTGAGAGGATGATCAGCCACACTGGAACTGACACACGGTCCAGACTCCCACGGGAGGCAGCAGTTGGGAATATTGGACAATGGGGGAAACCCTGATCCAGCAATCCCGCGTGAGTGATGAAGGCCCTCGGGTCG…	k__Bacteria	p__Proteobacteria	c__TA18	o__CV90	o__CV90_unclassified	o__CV90_unclassified
AACGAACGCTAGCGGGATGCCTCAAACATGCAAGTCGAACGAGAAAGGTCCTTCGGGAACGAGTAAAGTGGCGCACGGGTGCGTAACACGTAGCTAACGTACCTCCTCGCTGGGGATAACTCCGGGAAACCGGGGCTAATACCGAATGATCTAATACGGTCTGCGGGCTGTATTGGTAAAGCCTTAGGGCGCGAGGAGATCGGGCTGCGGTCCATTAGCTTGATGGTAGGGTAACGGCCTACCATGGCGACGATGGATAGCTGGTCTGAGAGGATGATCAGCCACACTGGAACTGACACACGGTCCAGACTCCCACGGGAGGCAGCAGTTGGGAATATTGGACAATGGGGGCAACCCTGATCCAGCAATCCCGCGTGAGTGATGAAGGCCCTCGGGTCG…	AACGAACGCTAGCGGGATGCCTCAAACATGCAAGTCGAACGAGAAAGGTCCTTCGGGAACGAGTAAAGTGGCGCACGGGTGCGTAACACGTAGCTAACGTACCTCCTCGCTGGGGATAACTCCGGGAAACCGGGGCTAATACCGAATGATCTAATACGGTCTGCGGGCTGTATTGGTAAAGCCTTAGGGCGCGAGGAGATCGGGCTGCGGTCCATTAGCTTGATGGTAGGGTAACGGCCTACCATGGCGACGATGGATAGCTGGTCTGAGAGGATGATCAGCCACACTGGAACTGACACACGGTCCAGACTCCCACGGGAGGCAGCAGTTGGGAATATTGGACAATGGGGGCAACCCTGATCCAGCAATCCCGCGTGAGTGATGAAGGCCCTCGGGTCG…	k__Bacteria	p__Proteobacteria	c__TA18	o__CV90	o__CV90_unclassified	o__CV90_unclassified
AACGAACGCTAGCGGGATGCCTCAAACATGCAAGTCGAACGAGAAAGGTCCTTCGGGAACGAGTAAAGTGGCGCACGGGTGCGTAACACGTAGCTAACGTACCTCTTCGCTGGGGATAACTCCGGGAAACCGGGGCTAATACCGAATGATCTAATACGGTCTGCGGACTGTATTGGTAAAGCCTTAGGGCGCGAGGAGATCGGGCTGCGGTCCATTAGCTTGATGGTAGGGTAACGGCCTACCATGGCGACGATGGATAGCTGGTCTGAGAGGATGATCAGCCACACTGGAACTGACACACGGTCCAGACTCCCACGGGAGGCAGCAGTTGGGAATATTGGACAATGGGGGCAACCCTGATCCAGCAATCCCGCGTGAGTGATGAAGGCCCTCGGGTCG…	AACGAACGCTAGCGGGATGCCTCAAACATGCAAGTCGAACGAGAAAGGTCCTTCGGGAACGAGTAAAGTGGCGCACGGGTGCGTAACACGTAGCTAACGTACCTCTTCGCTGGGGATAACTCCGGGAAACCGGGGCTAATACCGAATGATCTAATACGGTCTGCGGACTGTATTGGTAAAGCCTTAGGGCGCGAGGAGATCGGGCTGCGGTCCATTAGCTTGATGGTAGGGTAACGGCCTACCATGGCGACGATGGATAGCTGGTCTGAGAGGATGATCAGCCACACTGGAACTGACACACGGTCCAGACTCCCACGGGAGGCAGCAGTTGGGAATATTGGACAATGGGGGCAACCCTGATCCAGCAATCCCGCGTGAGTGATGAAGGCCCTCGGGTCG…	k__Bacteria	p__Proteobacteria	c__TA18	o__CV90	o__CV90_unclassified	o__CV90_unclassified
AACGAACGCTAGCGGGATGCCTCAAACATGCAAGTCGAACGAGAAAGTACCTTCGGGTGCGAGTACAGTGGCGCACGGGTGCGTAACACGTAGCTAACCTCCCCCTTCGCTGGGGATAACTCCGGGAAACCGGAGCTAATACCGAATGGTCTGAAACGAACTGCGGTTTGTTTCGGTAAAGCCCTCGGGCGCGAAGGGATGGGGCTGCGGTCCATTAGCTTGATGGTGGGGTAAAGGCCTACCATGGCTACGATGGATAGCTGGTCTGAGAGGATGATCAGCCACACTGGAACTGAAACACGGTCCAGACTCCCACGGGAGGCAGCAGTTGGGAATATTGGACAATGGGGGAAACCCTGATCCAGCAATCCCGCGTGAGTGATGAAGGCTCTAGGGTCG…	AACGAACGCTAGCGGGATGCCTCAAACATGCAAGTCGAACGAGAAAGTACCTTCGGGTGCGAGTACAGTGGCGCACGGGTGCGTAACACGTAGCTAACCTCCCCCTTCGCTGGGGATAACTCCGGGAAACCGGAGCTAATACCGAATGGTCTGAAACGAACTGCGGTTTGTTTCGGTAAAGCCCTCGGGCGCGAAGGGATGGGGCTGCGGTCCATTAGCTTGATGGTGGGGTAAAGGCCTACCATGGCTACGATGGATAGCTGGTCTGAGAGGATGATCAGCCACACTGGAACTGAAACACGGTCCAGACTCCCACGGGAGGCAGCAGTTGGGAATATTGGACAATGGGGGAAACCCTGATCCAGCAATCCCGCGTGAGTGATGAAGGCTCTAGGGTCG…	k__Bacteria	p__Proteobacteria	c__TA18	o__CV90	o__CV90_unclassified	o__CV90_unclassified
AACGAACGCTAGCGGGATGCCTCAAACATGCAAGTCGAACGCGAAAGCCCTTCGGGGTAAGTAGAGTGGCGCACGGGTGCGTAACACGTAGCTAACGTGTCCTTTCGCTGGGGACAACTCCGGGAAACCGGAGCTAATACCGAATGAACTGCCCAGGTCTGCGGACCAGGTCGGTAAAGCCGTAAGGCGCGAAAGGAGCGGGCTGCGTCCCATTAGTTTGATGGTGGGGTAACGGCCTACCATGGCGACGATGGGTAGCTGGTCTGAGAGGATGATCAGCCACACTGGAACTGAAACACGGTCCAGACTCCCACGGGAGGCAGCAGTTGGGAATATTGGACAATGGGGGAAACCCTGATCCAGCAATCCCGCGTGAGGGACGAAGGCTCTCGGGTCGTA…	AACGAACGCTAGCGGGATGCCTCAAACATGCAAGTCGAACGCGAAAGCCCTTCGGGGTAAGTAGAGTGGCGCACGGGTGCGTAACACGTAGCTAACGTGTCCTTTCGCTGGGGACAACTCCGGGAAACCGGAGCTAATACCGAATGAACTGCCCAGGTCTGCGGACCAGGTCGGTAAAGCCGTAAGGCGCGAAAGGAGCGGGCTGCGTCCCATTAGTTTGATGGTGGGGTAACGGCCTACCATGGCGACGATGGGTAGCTGGTCTGAGAGGATGATCAGCCACACTGGAACTGAAACACGGTCCAGACTCCCACGGGAGGCAGCAGTTGGGAATATTGGACAATGGGGGAAACCCTGATCCAGCAATCCCGCGTGAGGGACGAAGGCTCTCGGGTCGTA…	k__Bacteria	p__Proteobacteria	c__TA18	o__CV90	o__CV90_unclassified	o__CV90_unclassified
AACGAACGCTAGCGGGATGCCTCAAACATGCAAGTCGTACGAGAAAATTCCTTCGGGAATGAGTAAAGTGGCGCACGGGTGCGTAACACGTAGCTAACGTACCCCTTCGCTGGGGATAACTTCGGGAAACCGAAGCTAATACCGAATGATCTGACAGAGTCTGCGGACTTTGTCGGTAAAGCCGTAAGGCGCGAGGGGATCGGGCTGCGTCCGATTAGTTTGATGGTGGGGTAACGGCCTACCATGGCTACGATCGGTAGCTGGTCTGAGAGGATGATCAGTCACACTGGAACTGGAACACGGTCCAGACTCCCACGGGAGGCAGCAGTTGGGAAGATTGGACAATGGGGGAAACCCTGATCCAGCAATCCCGCGTGAGGGAAGAAGGCTTTCGGGTCG…	AACGAACGCTAGCGGGATGCCTCAAACATGCAAGTCGTACGAGAAAATTCCTTCGGGAATGAGTAAAGTGGCGCACGGGTGCGTAACACGTAGCTAACGTACCCCTTCGCTGGGGATAACTTCGGGAAACCGAAGCTAATACCGAATGATCTGACAGAGTCTGCGGACTTTGTCGGTAAAGCCGTAAGGCGCGAGGGGATCGGGCTGCGTCCGATTAGTTTGATGGTGGGGTAACGGCCTACCATGGCTACGATCGGTAGCTGGTCTGAGAGGATGATCAGTCACACTGGAACTGGAACACGGTCCAGACTCCCACGGGAGGCAGCAGTTGGGAAGATTGGACAATGGGGGAAACCCTGATCCAGCAATCCCGCGTGAGGGAAGAAGGCTTTCGGGTCG…	k__Bacteria	p__Proteobacteria	c__TA18	o__CV90	o__CV90_unclassified	o__CV90_unclassified
AACGAACGCTAGCGGGATGCCTCAAACATGCAAGTCGTACGAGAAAATTCCTTCGGGAATGAGTAAAGTGGCGCACGGGTGCGTAACACGTAGCTAACGTACCCCTTCGCTGGGGATAACTTCGGGAAACCGAAGCTAATACCGAATGATCTGACAGAGTCTGCGGACTTTGTCGGTAAAGCCGTAAGGCGCGAGGGGATCGGGCTGCGTCCGATTAGTTTGATGGTGGGGTAACGGCCTACCATGGCTACGATCGGTAGCTGGTCTGAGAGGATGATCAGTCACACTGGAACTGGAACACGGTCCAGACTCCCACGGGAGGCAGCAGTTGGGAATATTGGACAATGGGGGAAACCCTGATCCAGCAATCCCGCGGGAGGGAAGAAGGCTTTCGGGTCG…	AACGAACGCTAGCGGGATGCCTCAAACATGCAAGTCGTACGAGAAAATTCCTTCGGGAATGAGTAAAGTGGCGCACGGGTGCGTAACACGTAGCTAACGTACCCCTTCGCTGGGGATAACTTCGGGAAACCGAAGCTAATACCGAATGATCTGACAGAGTCTGCGGACTTTGTCGGTAAAGCCGTAAGGCGCGAGGGGATCGGGCTGCGTCCGATTAGTTTGATGGTGGGGTAACGGCCTACCATGGCTACGATCGGTAGCTGGTCTGAGAGGATGATCAGTCACACTGGAACTGGAACACGGTCCAGACTCCCACGGGAGGCAGCAGTTGGGAATATTGGACAATGGGGGAAACCCTGATCCAGCAATCCCGCGGGAGGGAAGAAGGCTTTCGGGTCG…	k__Bacteria	p__Proteobacteria	c__TA18	o__CV90	o__CV90_unclassified	o__CV90_unclassified
AACGAACGCTAGCGGGATGCCTCAAACATGCAAGTCGTACGAGAAAATTCCTTCGGGAATGAGTAAAGTGGCGCACGGGTGCGTAACACGTAGCTAACGTACCCCTTCGCTGGGGATAACTTCGGGAAACCGAAGCTAATACCGAATGATCTGACAGAGTCTGCGGACTTTGTCGGTAAAGCCGTAAGGCGCGAGGGGATCGGGCTGCGTCCGATTAGTTTGATGGTGGGGTAACGGCCTACCATGGCTACGATCGGTAGCTGGTCTGAGAGGATGATCAGTCACACTGGAACTGGAACACGGTCCAGACTCCCACGGGAGGCAGCAGTTGGGAATATTGGACAATGGGGGAAACCCTGATCCAGCAATCCCGCGTGAGGGAAGAAGGCTTTCGGGTCG…	AACGAACGCTAGCGGGATGCCTCAAACATGCAAGTCGTACGAGAAAATTCCTTCGGGAATGAGTAAAGTGGCGCACGGGTGCGTAACACGTAGCTAACGTACCCCTTCGCTGGGGATAACTTCGGGAAACCGAAGCTAATACCGAATGATCTGACAGAGTCTGCGGACTTTGTCGGTAAAGCCGTAAGGCGCGAGGGGATCGGGCTGCGTCCGATTAGTTTGATGGTGGGGTAACGGCCTACCATGGCTACGATCGGTAGCTGGTCTGAGAGGATGATCAGTCACACTGGAACTGGAACACGGTCCAGACTCCCACGGGAGGCAGCAGTTGGGAATATTGGACAATGGGGGAAACCCTGATCCAGCAATCCCGCGTGAGGGAAGAAGGCTTTCGGGTCG…	k__Bacteria	p__Proteobacteria	c__TA18	o__CV90	o__CV90_unclassified	o__CV90_unclassified
AACGAACGCTAGCGGGATGCCTCAAACATGCAAGTCGTACGAGAAAGTCGCTTCGGCGGCGAGTAAAGTGGCGCACGGGTGCGTAACACGTAGCTAACGTACCCCTTCGCTGTGGATAACTCCGGGAAACCGGGGCTAATACAGAATGAGCTGCGAGGGTCTGCGGACTCTTTCGGCAAAGCCGTAAGGCGCGAAGGGATCGGGCTGCGGCCCATTAGCTTGTTGGTAGGGTAACGGCCTACCAAGGCGACGATGGGTAGCTGGTCTGAGAGGATGATCAGCCACACTGGAACTGAAACACGGTCCAGACTCCCACGGGAGGCAGCAGTTGGGAATCTTGCACAATGGGCGAAAGCCTGATGCAGCAATCCCGCGTGAGTGACGAAGGCCCTCGGGTCG…	AACGAACGCTAGCGGGATGCCTCAAACATGCAAGTCGTACGAGAAAGTCGCTTCGGCGGCGAGTAAAGTGGCGCACGGGTGCGTAACACGTAGCTAACGTACCCCTTCGCTGTGGATAACTCCGGGAAACCGGGGCTAATACAGAATGAGCTGCGAGGGTCTGCGGACTCTTTCGGCAAAGCCGTAAGGCGCGAAGGGATCGGGCTGCGGCCCATTAGCTTGTTGGTAGGGTAACGGCCTACCAAGGCGACGATGGGTAGCTGGTCTGAGAGGATGATCAGCCACACTGGAACTGAAACACGGTCCAGACTCCCACGGGAGGCAGCAGTTGGGAATCTTGCACAATGGGCGAAAGCCTGATGCAGCAATCCCGCGTGAGTGACGAAGGCCCTCGGGTCG…	k__Bacteria	p__Proteobacteria	c__TA18	o__CV90	o__CV90_unclassified	o__CV90_unclassified
AACGAACGCTAGCGGGATGCCTCAAACATGCAAGTCGTACGCGAAAGCTCTTCGGAGTGAGTAGAGTGGCGCACGGGTGCGTAACACGTAGCTAACGTGCCTCTTCGCTGGGGACAACTCCGGGAAACCGGAGCTAATACCGAATGAGCTGCGAGAGTCTGCGGACTCTTTCGGCAAAGCCGTAAGGCGCGAAGAGATCGGGCTGCGGCCCATTAGTTTGATGGTGGGGTAACGGCCTACCATGGCGACGATGGGTAGCTGGTCTGAGAGGATGATCAGTCACACTGGAACTGGAACACGGTCCAGACTCCCACGGGAGGCAGCAGTTGGGAATATTGGACAATGGGGGAAACCCTGATCCAGCAATCCCGCGTGGGGGACGAAGGCCCTCGGGTCGTA…	AACGAACGCTAGCGGGATGCCTCAAACATGCAAGTCGTACGCGAAAGCTCTTCGGAGTGAGTAGAGTGGCGCACGGGTGCGTAACACGTAGCTAACGTGCCTCTTCGCTGGGGACAACTCCGGGAAACCGGAGCTAATACCGAATGAGCTGCGAGAGTCTGCGGACTCTTTCGGCAAAGCCGTAAGGCGCGAAGAGATCGGGCTGCGGCCCATTAGTTTGATGGTGGGGTAACGGCCTACCATGGCGACGATGGGTAGCTGGTCTGAGAGGATGATCAGTCACACTGGAACTGGAACACGGTCCAGACTCCCACGGGAGGCAGCAGTTGGGAATATTGGACAATGGGGGAAACCCTGATCCAGCAATCCCGCGTGGGGGACGAAGGCCCTCGGGTCGTA…	k__Bacteria	p__Proteobacteria	c__TA18	o__CV90	o__CV90_unclassified	o__CV90_unclassified
AACGAACGCTAGCGGGATGCCTCAAACATGCAAGTCGTACGCGAAAGGCCCTTCGGGGACGAGTAGAGTGGCGCACGGGTGCGTAACACGTAGCTAACGTACCCTTTCGCTGGGGATAACTCCGGGAAACCGGAGCTAATACCGAATGATCTGATACGGTCTGCGGACTGTATCGGTAAAGCCGTAAGGCGCGAAAGGATCGGGCTGCGTCCCATTAGCTTGATGGTAGGGTAACGGCCTACCATGGCGACGATGGGTAGCTGGTCTGAGAGGATGATCAGCCACACTGGAACTGAAACACGGTCCAGACTCCCACGGGAGGCAGCAGTTGGGAATATTGGACAATGGGGGAAACCCTGATCCAGCAATCCCGCGTGAGTGATGAAGGCCTTCGGGTCG…	AACGAACGCTAGCGGGATGCCTCAAACATGCAAGTCGTACGCGAAAGGCCCTTCGGGGACGAGTAGAGTGGCGCACGGGTGCGTAACACGTAGCTAACGTACCCTTTCGCTGGGGATAACTCCGGGAAACCGGAGCTAATACCGAATGATCTGATACGGTCTGCGGACTGTATCGGTAAAGCCGTAAGGCGCGAAAGGATCGGGCTGCGTCCCATTAGCTTGATGGTAGGGTAACGGCCTACCATGGCGACGATGGGTAGCTGGTCTGAGAGGATGATCAGCCACACTGGAACTGAAACACGGTCCAGACTCCCACGGGAGGCAGCAGTTGGGAATATTGGACAATGGGGGAAACCCTGATCCAGCAATCCCGCGTGAGTGATGAAGGCCTTCGGGTCG…	k__Bacteria	p__Proteobacteria	c__TA18	o__CV90	o__CV90_unclassified	o__CV90_unclassified
AACGAACGCTAGCGGGATGCCTCAAACATGCAAGTCGTACGCGAAAGTCGCCTTCGGGTGGCGAGTAGAGTGGCGCACGGGTGAGTAACACGTAGCTAACGTACCCTTTCGCTGGGGATAACTTCGGGAAACCGAAGCTAATACCGAATGATCTCTTAGGAACCACGGTTCTCTAGAGTAAAGGCGCAAGCCGCGAAAGGATCGGGCTGCGGCCCATTAGTTTGATGGTGGGGTAACGGCCTACCATGGCGACGATGGGTAGCTGGTCTGAGAGGATGATCAGTCACACTGGAACTGGAACACGGTCCAGACTCCCACGGGAGGCAGCAGTTGGGAATATTGCACAATGGAGGAAACTCTGATGCAGCAATCCCGCGTGAGGGACGAAGGCCTTCGGGT…	AACGAACGCTAGCGGGATGCCTCAAACATGCAAGTCGTACGCGAAAGTCGCCTTCGGGTGGCGAGTAGAGTGGCGCACGGGTGAGTAACACGTAGCTAACGTACCCTTTCGCTGGGGATAACTTCGGGAAACCGAAGCTAATACCGAATGATCTCTTAGGAACCACGGTTCTCTAGAGTAAAGGCGCAAGCCGCGAAAGGATCGGGCTGCGGCCCATTAGTTTGATGGTGGGGTAACGGCCTACCATGGCGACGATGGGTAGCTGGTCTGAGAGGATGATCAGTCACACTGGAACTGGAACACGGTCCAGACTCCCACGGGAGGCAGCAGTTGGGAATATTGCACAATGGAGGAAACTCTGATGCAGCAATCCCGCGTGAGGGACGAAGGCCTTCGGGT…	k__Bacteria	p__Proteobacteria	c__TA18	o__CV90	o__CV90_unclassified	o__CV90_unclassified
AACGAACGCTAGCGGGATGCCTCAAACATGCAAGTCGTACGCGAAAGTTACTTCGGTAATGAGTAGAGTGGCGCACGGGTGCGTAACACGTAGCTAACGTACCCCTTCGCTGGGGATAACTCCGGGAAACCGGAGCTAATACCGAATGATCTGATTGAGTCTGCGGACTTAATCGGTAAAGCCGTAAGGCGCGAAGGGATCGGGCTGCGGCCCATTAGTTTGTTGGTGGGGTAACGGCCTACCAAGACTACGATGGGTAGCTGGTCTGAGAGGATGATCAGTCACACTGGAACTGGAACACGGTCCAGACTCCCACGGGAGGCAGCAGTTGGGAATATTGGACAATGGGGTAACCCCTGATCCAGCAATCCCGCGTGGAGGATGAAGGCCCTCGGGTCG…	AACGAACGCTAGCGGGATGCCTCAAACATGCAAGTCGTACGCGAAAGTTACTTCGGTAATGAGTAGAGTGGCGCACGGGTGCGTAACACGTAGCTAACGTACCCCTTCGCTGGGGATAACTCCGGGAAACCGGAGCTAATACCGAATGATCTGATTGAGTCTGCGGACTTAATCGGTAAAGCCGTAAGGCGCGAAGGGATCGGGCTGCGGCCCATTAGTTTGTTGGTGGGGTAACGGCCTACCAAGACTACGATGGGTAGCTGGTCTGAGAGGATGATCAGTCACACTGGAACTGGAACACGGTCCAGACTCCCACGGGAGGCAGCAGTTGGGAATATTGGACAATGGGGTAACCCCTGATCCAGCAATCCCGCGTGGAGGATGAAGGCCCTCGGGTCG…	k__Bacteria	p__Proteobacteria	c__TA18	o__CV90	o__CV90_unclassified	o__CV90_unclassified
AACGAACGCTAGCGGGATGCTTCAAACATGCAAGTCGTACGAGAAAGGCCCTTCGGGGACGAGTAAAGTGGCGCACGGGTGCGTAACACGTAGCTAACGTACCCTTTCGCTGGGGATAACTCCGGGAAACCGGGGCTAATACCGAATGATCTGACACGGTCTGCGGGCTGTGTTGGTAAAGCCGTAAGGCGCGAAAGGATCGGGCTGCGCAACATTAGCTTGTTGGTAGGGTAACGGCCTACCAAGGCGACGATGTTTAGCTGGTCTGAGAGGATGATCAGCCACACTGGAACTGGAACACGGTCCAGACTCCCACGGGAGGCAGCAGTTGGGAATATTGGACAATGGGGGAAACCCTGATCCAGCAATCCCGCGTGAGTGATGAAGGCCTTCGGGTCG…	AACGAACGCTAGCGGGATGCTTCAAACATGCAAGTCGTACGAGAAAGGCCCTTCGGGGACGAGTAAAGTGGCGCACGGGTGCGTAACACGTAGCTAACGTACCCTTTCGCTGGGGATAACTCCGGGAAACCGGGGCTAATACCGAATGATCTGACACGGTCTGCGGGCTGTGTTGGTAAAGCCGTAAGGCGCGAAAGGATCGGGCTGCGCAACATTAGCTTGTTGGTAGGGTAACGGCCTACCAAGGCGACGATGTTTAGCTGGTCTGAGAGGATGATCAGCCACACTGGAACTGGAACACGGTCCAGACTCCCACGGGAGGCAGCAGTTGGGAATATTGGACAATGGGGGAAACCCTGATCCAGCAATCCCGCGTGAGTGATGAAGGCCTTCGGGTCG…	k__Bacteria	p__Proteobacteria	c__TA18	o__CV90	o__CV90_unclassified	o__CV90_unclassified
AACGAACGCTAGCGGGATGCTTCAAACATGCAAGTCGTACGCGAAAGCACTTCGGTGCAAGTAGAGTGGCGCACGGGTGAGTAACACGTAGCTAACGTACCCTTTCGCTGGGGACAACTCCGGGAAACCGGAGCTAATACCGAATGATCTTTTAGGTTCTGCGGAACTTATTGGTAAAGCCTTCGGGCGCGAAAGGATCGGGCTGCGGCGCATTAGCTTGATGGTGGGGTAAAGGCCTACCATGGCGACGATGCGTAGCTGGTCTGAGAGGATGATCAGTCACACTGGAACTGGAACACGGTCCAGACTCCCACGGGAGGCAGCAGTTGGGAATATTGGACAATGGGGGAAACCCTGATCCAGCAATCCCGCGTGAGGGATAAAGGCCTTCGGGTCGTA…	AACGAACGCTAGCGGGATGCTTCAAACATGCAAGTCGTACGCGAAAGCACTTCGGTGCAAGTAGAGTGGCGCACGGGTGAGTAACACGTAGCTAACGTACCCTTTCGCTGGGGACAACTCCGGGAAACCGGAGCTAATACCGAATGATCTTTTAGGTTCTGCGGAACTTATTGGTAAAGCCTTCGGGCGCGAAAGGATCGGGCTGCGGCGCATTAGCTTGATGGTGGGGTAAAGGCCTACCATGGCGACGATGCGTAGCTGGTCTGAGAGGATGATCAGTCACACTGGAACTGGAACACGGTCCAGACTCCCACGGGAGGCAGCAGTTGGGAATATTGGACAATGGGGGAAACCCTGATCCAGCAATCCCGCGTGAGGGATAAAGGCCTTCGGGTCGTA…	k__Bacteria	p__Proteobacteria	c__TA18	o__CV90	o__CV90_unclassified	o__CV90_unclassified
AACGAACGCTAGCGGGATGCTTCAAACATGCAAGTCGTACGCGAAAGCACTTTCGGGTGCAAGTAGAGTGGCGCACGGGTGAGTAACACGTAGCTAACGTACCCTTTCGCTGGGGACAACTCCGGGAAACCGGAGCTAATACCGAATGATCTTTTAGGTTCTGCGGAACTTATTGGTAAAGCCTTCGGGCGCGAAAGGATCGGGCTGCGGCGCATTAGCTTGATGGTGGGGTAAAGGCCTACCATGGCGACGATGCGTAGCTGGTCTGAGAGGATGATCAGTCACACTGGAACTGGAACACGGTCCAGACTCCCACGGGAGGCAGCAGTTGGGAATATTGGACAATGGGGGAAACCCTGATCCAGCAATCCCGCGTGAGGGATGAAGGCCTTCGGGTCG…	AACGAACGCTAGCGGGATGCTTCAAACATGCAAGTCGTACGCGAAAGCACTTTCGGGTGCAAGTAGAGTGGCGCACGGGTGAGTAACACGTAGCTAACGTACCCTTTCGCTGGGGACAACTCCGGGAAACCGGAGCTAATACCGAATGATCTTTTAGGTTCTGCGGAACTTATTGGTAAAGCCTTCGGGCGCGAAAGGATCGGGCTGCGGCGCATTAGCTTGATGGTGGGGTAAAGGCCTACCATGGCGACGATGCGTAGCTGGTCTGAGAGGATGATCAGTCACACTGGAACTGGAACACGGTCCAGACTCCCACGGGAGGCAGCAGTTGGGAATATTGGACAATGGGGGAAACCCTGATCCAGCAATCCCGCGTGAGGGATGAAGGCCTTCGGGTCG…	k__Bacteria	p__Proteobacteria	c__TA18	o__CV90	o__CV90_unclassified	o__CV90_unclassified
AACGAACGCTAGCGGGATGCTTCAAACATGCAAGTCGTACGCGAAAGGCCCTTCGGGGACGAGTAGAGTGGCGCACGGGTGCGTAACACGTAGCTAACGTACCCCTTCGCTGGGGATAACTCCGGGAAACCGGAGCTAATACCGAATGATCTGATACGGTCTGCGGACTGTATCGGTAAAGCCGTAAGGCGCGAAGGGATCGGGCTGCGTCCCATTAGTTTGTTGGTGGGGTAACGGCTCACCAAGGCGACGATGGGTAGCTGGTCTGAGAGGATGATCAGCCACACTGGAACTGGAACACGGTCCAGACTCCCACGGGAGGCAGCAGTTGGGAATATTGGACAATGGGGGGAACCCTGATCCAGCAATCCCGCGTGAGTGATGAAGGCCTTCGGGTCG…	AACGAACGCTAGCGGGATGCTTCAAACATGCAAGTCGTACGCGAAAGGCCCTTCGGGGACGAGTAGAGTGGCGCACGGGTGCGTAACACGTAGCTAACGTACCCCTTCGCTGGGGATAACTCCGGGAAACCGGAGCTAATACCGAATGATCTGATACGGTCTGCGGACTGTATCGGTAAAGCCGTAAGGCGCGAAGGGATCGGGCTGCGTCCCATTAGTTTGTTGGTGGGGTAACGGCTCACCAAGGCGACGATGGGTAGCTGGTCTGAGAGGATGATCAGCCACACTGGAACTGGAACACGGTCCAGACTCCCACGGGAGGCAGCAGTTGGGAATATTGGACAATGGGGGGAACCCTGATCCAGCAATCCCGCGTGAGTGATGAAGGCCTTCGGGTCG…	k__Bacteria	p__Proteobacteria	c__TA18	o__CV90	o__CV90_unclassified	o__CV90_unclassified
AACGAACGCTAGCGGTGTGGATTAGGCATGCAAGTCGTGCGCGAAAGCCTTCGGGCGAGTAAAGCGGCGAAAGGGTGAGTAACACGTAACCAACGTACCCCTCAGATCGGAATAACCTCTGGAAACGGTGGGTAATGCCGAATGGTCCCCCGGAAGACATCTTCCGGCGGGTAAACGGTGCCTTCGGGTGCTGCTGGGGGAGCGGGTTGCGGCCTATCAGCTTGTTGGTGGGGTAACGGCCTACCAAGGCGATGACGGGTAGCGGGTCTGAGAGGATGATCCGTCACACTGGGACTGAGACACTGCCCAGACTCCTACGGGAGGCTGCAGTCGAGAATCTTCCACAATGGGCGAAAGCCTGATGGAGCGACACCGCGTGCAGGATGAAGGCCTTAGGGT…	AACGAACGCTAGCGGTGTGGATTAGGCATGCAAGTCGTGCGCGAAAGCCTTCGGGCGAGTAAAGCGGCGAAAGGGTGAGTAACACGTAACCAACGTACCCCTCAGATCGGAATAACCTCTGGAAACGGTGGGTAATGCCGAATGGTCCCCCGGAAGACATCTTCCGGCGGGTAAACGGTGCCTTCGGGTGCTGCTGGGGGAGCGGGTTGCGGCCTATCAGCTTGTTGGTGGGGTAACGGCCTACCAAGGCGATGACGGGTAGCGGGTCTGAGAGGATGATCCGTCACACTGGGACTGAGACACTGCCCAGACTCCTACGGGAGGCTGCAGTCGAGAATCTTCCACAATGGGCGAAAGCCTGATGGAGCGACACCGCGTGCAGGATGAAGGCCTTAGGGT…	k__Bacteria	p__Planctomycetes	c__OM190	o__agg27	o__agg27_unclassified	o__agg27_unclassified
AACGAACGCTAGCGGTGTGGATTAGGCATGCAAGTCGTGCGCGAAAGCCTTCGGGCGAGTAAAGCGGCGAAAGGGTGAGTAACACGTAACCAACGTACCCCTCAGATCGGAATAACCTCTGGAAACGGTGGGTAATGCCGAATGGTCCCCTGGAAGACATCTTCCGGCGGGTAAACGGTGCCTTCGGGTGCTGCTGGGGGAGCGGGTTGCGGCCTATCAGCTTGTTGGTGGGGTAACGGCCTACCAAGGCGATGACGGGTAGCGGGTCTGAGAGGATGATCCGTCACACTGGGACTGAGACACTGCCCAGACTCCTACGGGAGGCTGCAGTCGAGAATCTTCCACAATGGGCGAAAGCCTGATGGAGCGACACCGCGTGCAGGATGAAGGCCCTAGGGT…	AACGAACGCTAGCGGTGTGGATTAGGCATGCAAGTCGTGCGCGAAAGCCTTCGGGCGAGTAAAGCGGCGAAAGGGTGAGTAACACGTAACCAACGTACCCCTCAGATCGGAATAACCTCTGGAAACGGTGGGTAATGCCGAATGGTCCCCTGGAAGACATCTTCCGGCGGGTAAACGGTGCCTTCGGGTGCTGCTGGGGGAGCGGGTTGCGGCCTATCAGCTTGTTGGTGGGGTAACGGCCTACCAAGGCGATGACGGGTAGCGGGTCTGAGAGGATGATCCGTCACACTGGGACTGAGACACTGCCCAGACTCCTACGGGAGGCTGCAGTCGAGAATCTTCCACAATGGGCGAAAGCCTGATGGAGCGACACCGCGTGCAGGATGAAGGCCCTAGGGT…	k__Bacteria	p__Planctomycetes	c__OM190	o__agg27	o__agg27_unclassified	o__agg27_unclassified
AACGAACGCTAGCGGTGTGGATTAGGCATGCAAGTCGTGCGCGAAAGCCTTCGGGCGAGTAAAGCGGCGAAAGGGTGAGTAACACGTAACCAACGTACCCCTCAGATCGGAATAACCTCTGGAAACGGTGGGTAATGCCGAATGGTCCCCTGGAAGACATCTTCCGGCGGGTAAACGGTGCCTTCGGGTGCTGCTGGGGGAGCGGGTTGCGGCCTATCAGCTTGTTGGTGGGGTAACGGCCTACCAAGGCGATGACGGGTAGCGGGTCTGAGAGGATGATCCGTCACACTGGGACTGAGACACTGCCCAGACTCCTACGGGAGGCTGCAGTCGAGAATCTTCCACAATGGGCGAAAGCCTGATGGAGCGACACCGCGTGCAGGATGAAGGCCCTAGGGT…	AACGAACGCTAGCGGTGTGGATTAGGCATGCAAGTCGTGCGCGAAAGCCTTCGGGCGAGTAAAGCGGCGAAAGGGTGAGTAACACGTAACCAACGTACCCCTCAGATCGGAATAACCTCTGGAAACGGTGGGTAATGCCGAATGGTCCCCTGGAAGACATCTTCCGGCGGGTAAACGGTGCCTTCGGGTGCTGCTGGGGGAGCGGGTTGCGGCCTATCAGCTTGTTGGTGGGGTAACGGCCTACCAAGGCGATGACGGGTAGCGGGTCTGAGAGGATGATCCGTCACACTGGGACTGAGACACTGCCCAGACTCCTACGGGAGGCTGCAGTCGAGAATCTTCCACAATGGGCGAAAGCCTGATGGAGCGACACCGCGTGCAGGATGAAGGCCCTAGGGT…	k__Bacteria	p__Planctomycetes	c__OM190	o__agg27	o__agg27_unclassified	o__agg27_unclassified
AACGAACGCTAGCGGTGTGGATTAGGCATGCAAGTCGTGCGCGAAAGTCTTCGGACGAGTAAAGCGGCGAAAGGGTGAGTAACACGTAACCAACGTACCCCTCAGATCGGAATAACCTCTGGAAACGGTGGGTAATGCCGAATGGTCCGCCGGCAGGCATCTGCTGGACGGTAAACGGTGGCTTCGGCTGCTGCTGGGGGAGCGGGTTGCGGCCTATCAGCTTGTTGGTGGGGTAACGGCCTACCAAGGCGATGACGGGTAGCGGGTCTGAGAGGATGATCCGTCACACTGGGACTGAGACACTGCCCAGACTCCTACGGGAGGCTGCAGTCGAGAATCTTCCACAATGGACGAAAGTCTGATGGAGCGACACCGCGTGCAGGATGAAGGCCCTAGGGT…	AACGAACGCTAGCGGTGTGGATTAGGCATGCAAGTCGTGCGCGAAAGTCTTCGGACGAGTAAAGCGGCGAAAGGGTGAGTAACACGTAACCAACGTACCCCTCAGATCGGAATAACCTCTGGAAACGGTGGGTAATGCCGAATGGTCCGCCGGCAGGCATCTGCTGGACGGTAAACGGTGGCTTCGGCTGCTGCTGGGGGAGCGGGTTGCGGCCTATCAGCTTGTTGGTGGGGTAACGGCCTACCAAGGCGATGACGGGTAGCGGGTCTGAGAGGATGATCCGTCACACTGGGACTGAGACACTGCCCAGACTCCTACGGGAGGCTGCAGTCGAGAATCTTCCACAATGGACGAAAGTCTGATGGAGCGACACCGCGTGCAGGATGAAGGCCCTAGGGT…	k__Bacteria	p__Planctomycetes	c__OM190	o__agg27	o__agg27_unclassified	o__agg27_unclassified
AACGAACGCTAGCGGTGTGGATTAGGCATGCAAGTCGTGCGCGAACGTCTTCGGACAAGTAAAGCGGCGAAAGGGTGAGTAACACGTAACCAACGTACCCCTCAGATTGGAATAACCTCTGGAAACGGTGGGTAATGCCAAATGGTCCGCCGGCAGGCATCTGCCGGACGGTAAACGGCGGCTTCGGCTGTTGCTGAGGGAGCGGGTTGCGGCCTATCAGCTTGTTGGTGGGGTAACGGCCTACCAAGGCGATGACGGGTAGCGGGTCTGAGAGGATGATCCGTCACACTGGGACTGAGACACTGCCCAGACTCCTACGGGAGGCTGCAGTCGAGAATCTTCCACAATGGACGAAAGTCTGATGGAGCGACACCGCGTGCAGGATGAAGGCCCTAGGGT…	AACGAACGCTAGCGGTGTGGATTAGGCATGCAAGTCGTGCGCGAACGTCTTCGGACAAGTAAAGCGGCGAAAGGGTGAGTAACACGTAACCAACGTACCCCTCAGATTGGAATAACCTCTGGAAACGGTGGGTAATGCCAAATGGTCCGCCGGCAGGCATCTGCCGGACGGTAAACGGCGGCTTCGGCTGTTGCTGAGGGAGCGGGTTGCGGCCTATCAGCTTGTTGGTGGGGTAACGGCCTACCAAGGCGATGACGGGTAGCGGGTCTGAGAGGATGATCCGTCACACTGGGACTGAGACACTGCCCAGACTCCTACGGGAGGCTGCAGTCGAGAATCTTCCACAATGGACGAAAGTCTGATGGAGCGACACCGCGTGCAGGATGAAGGCCCTAGGGT…	k__Bacteria	p__Planctomycetes	c__OM190	o__agg27	o__agg27_unclassified	o__agg27_unclassified
AACGAACGCTAGCGGTGTGGATTAGGCATGCAAGTCGTGCGCGAACGTCTTCGGACAAGTAAAGCGGCGAAAGGGTGAGTAACACGTAACCAACGTACCCCTCAGATTGGAATAACCTCTGGAAACGGTGGGTAATGCCAAATGGTCCGCCGGCAGGCATCTGCCGGACGGTAAACGGCGGCTTCGGCTGTTGCTGAGGGAGCGGGTTGCGGCCTATCAGCTTGTTGGTGGGGTAACGGCCTACCAAGGCGATGACGGGTAGCGGGTCTGAGAGGATGATCCGTCACACTGGGACTGAGACACTGCCCAGACTCCTACGGGAGGCTGCAGTCGAGAATCTTCCACAATGGACGAAAGTCTGATGGAGCGACACCGCGTGCAGGATGAAGGCCCTAGGGT…	AACGAACGCTAGCGGTGTGGATTAGGCATGCAAGTCGTGCGCGAACGTCTTCGGACAAGTAAAGCGGCGAAAGGGTGAGTAACACGTAACCAACGTACCCCTCAGATTGGAATAACCTCTGGAAACGGTGGGTAATGCCAAATGGTCCGCCGGCAGGCATCTGCCGGACGGTAAACGGCGGCTTCGGCTGTTGCTGAGGGAGCGGGTTGCGGCCTATCAGCTTGTTGGTGGGGTAACGGCCTACCAAGGCGATGACGGGTAGCGGGTCTGAGAGGATGATCCGTCACACTGGGACTGAGACACTGCCCAGACTCCTACGGGAGGCTGCAGTCGAGAATCTTCCACAATGGACGAAAGTCTGATGGAGCGACACCGCGTGCAGGATGAAGGCCCTAGGGT…	k__Bacteria	p__Planctomycetes	c__OM190	o__agg27	o__agg27_unclassified	o__agg27_unclassified
AACGAACGCTAGCGGTGTGTTTAAGACATGCAAGTTGAACGGAGAGAGATTAGTTTACTAAGATCTTTTAGTGGCGGACGGGTGAGTAACACGTGAGCAACCTACCTCGAAGTGGAGGACAGTCCTGGGAAACTGGGTTTAATACTCCATGTGCATATATGTAAAGGTGCCTTTGGTGCCGCTTCGAGATGGGCTCGCGGCCTATCAGCTAGTTGGTGAGGTAAAGGCTCACCAAGGCGACGACGGGTAGCTGGTCTTAGAGGATGATCAGTCACACTGGAACTGAGACACGGTCCAGACACCTACGGGTGGCAGCAGTCGAGAATAATTCACAATGGACGAAAGTCTGATGGTGCAACACCGCGTGGAGGATGACGGTTTTCGGATTGTAAACTCCTG…	AACGAACGCTAGCGGTGTGTTTAAGACATGCAAGTTGAACGGAGAGAGATTAGTTTACTAAGATCTTTTAGTGGCGGACGGGTGAGTAACACGTGAGCAACCTACCTCGAAGTGGAGGACAGTCCTGGGAAACTGGGTTTAATACTCCATGTGCATATATGTAAAGGTGCCTTTGGTGCCGCTTCGAGATGGGCTCGCGGCCTATCAGCTAGTTGGTGAGGTAAAGGCTCACCAAGGCGACGACGGGTAGCTGGTCTTAGAGGATGATCAGTCACACTGGAACTGAGACACGGTCCAGACACCTACGGGTGGCAGCAGTCGAGAATAATTCACAATGGACGAAAGTCTGATGGTGCAACACCGCGTGGAGGATGACGGTTTTCGGATTGTAAACTCCTG…	k__Bacteria	p__Verrucomicrobia	c__Verrucomicrobiae	o__Verrucomicrobiales	f__Verrucomicrobiaceae	g__Haloferula
AACGAACGCTAGCGGTGTGTTTAAGACATGCAAGTTGAACGGAGAGAGATTAGTTTACTAAGATCTTTTAGTGGCGGACGGGTGAGTAACACGTGAGCAACCTACCTCGAAGTGGAGGACAGTCCTGGGAAACTGGGTTTAATACTCCATGTGCATATATGTAAAGGTGCCTTTGGTGCCGCTTCGAGATGGGCTCGCGGCCTATCAGCTAGTTGGTGAGGTAACGGCTCACCAAGGCGACGACGGGTAGCTGGTCTTAGAGGATGATCAGTCACACTGGAACTGAGACACGGTCCAGACACCTACGGGTGGCAGCAGTCGAGAATAATTCACAATGGACGAAAGTCTGATGGTGCAACACCGCGTGGAGGATGACGGTTTTCGGATTGTAAACTCCTG…	AACGAACGCTAGCGGTGTGTTTAAGACATGCAAGTTGAACGGAGAGAGATTAGTTTACTAAGATCTTTTAGTGGCGGACGGGTGAGTAACACGTGAGCAACCTACCTCGAAGTGGAGGACAGTCCTGGGAAACTGGGTTTAATACTCCATGTGCATATATGTAAAGGTGCCTTTGGTGCCGCTTCGAGATGGGCTCGCGGCCTATCAGCTAGTTGGTGAGGTAACGGCTCACCAAGGCGACGACGGGTAGCTGGTCTTAGAGGATGATCAGTCACACTGGAACTGAGACACGGTCCAGACACCTACGGGTGGCAGCAGTCGAGAATAATTCACAATGGACGAAAGTCTGATGGTGCAACACCGCGTGGAGGATGACGGTTTTCGGATTGTAAACTCCTG…	k__Bacteria	p__Verrucomicrobia	c__Verrucomicrobiae	o__Verrucomicrobiales	f__Verrucomicrobiaceae	g__Haloferula
AACGAACGCTAGCGGTGTGTTTAAGACATGCAAGTTGAACGGAGAGTAAATAGTTTACTATGAGCTCTTAGTGGCGGACGGGTGAGTAACACGTGAGCAACCTACCTCAAAGTGGAGGACAGTCCTGGGAAACTGGGTTTAATACTCCATGTGCATATATGTAAAGGTGCCTTTGGTGCCGCTTTGAGATGGGCTCGCGGCCTATCAGCTAGTTGGTGAGGTAATGGCTCACCAAGGCGACGACGGGTAGCTGGTCTTAGAGGATGATCAGTCACACTGGAACTGAGACACGGTCCAGACACCTACGGGTGGCAGCAGTCGAGAATAATTCACAATGGACGAAAGTCTGATGGTGCAACACCGCGTGGAGGATGACGGTTTTCGGATTGTAAACTCCTG…	AACGAACGCTAGCGGTGTGTTTAAGACATGCAAGTTGAACGGAGAGTAAATAGTTTACTATGAGCTCTTAGTGGCGGACGGGTGAGTAACACGTGAGCAACCTACCTCAAAGTGGAGGACAGTCCTGGGAAACTGGGTTTAATACTCCATGTGCATATATGTAAAGGTGCCTTTGGTGCCGCTTTGAGATGGGCTCGCGGCCTATCAGCTAGTTGGTGAGGTAATGGCTCACCAAGGCGACGACGGGTAGCTGGTCTTAGAGGATGATCAGTCACACTGGAACTGAGACACGGTCCAGACACCTACGGGTGGCAGCAGTCGAGAATAATTCACAATGGACGAAAGTCTGATGGTGCAACACCGCGTGGAGGATGACGGTTTTCGGATTGTAAACTCCTG…	k__Bacteria	p__Verrucomicrobia	c__Verrucomicrobiae	o__Verrucomicrobiales	f__Verrucomicrobiaceae	f__Verrucomicrobiaceae_unclassified
AACGAACGCTAGCGGTGTGTTTAAGACATGCAAGTTGAACGGAGAGTAAATAGTTTACTATGAGCTCTTAGTGGCGGACGGGTGAGTAACACGTGAGCAACCTACCTCAAAGTGGAGGACAGTCCTGGGAAACTGGGTTTAATACTCCATGTGCATATATGTAAAGGTGCCTTTGGTGCCGCTTTGAGATGGGCTCGCGGCCTATCAGCTAGTTGGTGAGGTAATGGCTCACCAAGGCGACGACGGGTAGCTGGTCTTAGAGGATGATCAGTCACACTGGAACTGAGACACGGTCCAGACACCTACGGGTGGCAGCAGTCGAGAATAATTCACAATGGACGAAAGTCTGATGGTGCAACACCGCGTGGAGGATGACGGTTTTCGGATTGTAAACTCCTG…	AACGAACGCTAGCGGTGTGTTTAAGACATGCAAGTTGAACGGAGAGTAAATAGTTTACTATGAGCTCTTAGTGGCGGACGGGTGAGTAACACGTGAGCAACCTACCTCAAAGTGGAGGACAGTCCTGGGAAACTGGGTTTAATACTCCATGTGCATATATGTAAAGGTGCCTTTGGTGCCGCTTTGAGATGGGCTCGCGGCCTATCAGCTAGTTGGTGAGGTAATGGCTCACCAAGGCGACGACGGGTAGCTGGTCTTAGAGGATGATCAGTCACACTGGAACTGAGACACGGTCCAGACACCTACGGGTGGCAGCAGTCGAGAATAATTCACAATGGACGAAAGTCTGATGGTGCAACACCGCGTGGAGGATGACGGTTTTCGGATTGTAAACTCCTG…	k__Bacteria	p__Verrucomicrobia	c__Verrucomicrobiae	o__Verrucomicrobiales	f__Verrucomicrobiaceae	f__Verrucomicrobiaceae_unclassified
AACGAACGCTAGTGGTTAGCTTAACACATGCAAGTCGAACGGAAATTTTTTCCGTGGCGAACGGGTGCGTAATATTCAGGTATCTGCCTGAAGGTGAGGTCCAAGGCCTACGGTGGAAGTTCTGCTTCCATTATGGTTGAATCCCTCATAGAGAAAGTTCCTCCGGGAATGCCTTCAGATGAGCCTGAAGAGGATTAGGTAGTTGGTGAGGTAAGGGCTCACCAAGCCCAGGATCCTTAGCGGGTTTGAGAGAATGATCCGCCACACTGGAACTGAGACACGGTCCAGACTCTTTTTGAGGCAGCAGTGAGGAATATTGGACAATGGACGAAAGTCTGATCCAGCTAAACCACATGGGTGATCCCAAAGGAAGGCTTCGGTGCCGTAAAGCCCTTTTCT…	AACGAACGCTAGTGGTTAGCTTAACACATGCAAGTCGAACGGAAATTTTTTCCGTGGCGAACGGGTGCGTAATATTCAGGTATCTGCCTGAAGGTGAGGTCCAAGGCCTACGGTGGAAGTTCTGCTTCCATTATGGTTGAATCCCTCATAGAGAAAGTTCCTCCGGGAATGCCTTCAGATGAGCCTGAAGAGGATTAGGTAGTTGGTGAGGTAAGGGCTCACCAAGCCCAGGATCCTTAGCGGGTTTGAGAGAATGATCCGCCACACTGGAACTGAGACACGGTCCAGACTCTTTTTGAGGCAGCAGTGAGGAATATTGGACAATGGACGAAAGTCTGATCCAGCTAAACCACATGGGTGATCCCAAAGGAAGGCTTCGGTGCCGTAAAGCCCTTTTCT…	k__Bacteria	k__Bacteria_unclassified	k__Bacteria_unclassified	k__Bacteria_unclassified	k__Bacteria_unclassified	k__Bacteria_unclassified
AACGAACGCTATCGGTATGCTTAACACATGCAAGTCGAACGGACTAATTGGGGCTCGCTCCAATTAGTTAGTGGCAGACGGGTGAGTAACACGTGGGAATCTGCCCATCAGTACGGAATAACTTTTAGAAATAAAAGCTAATACCGTATATTCTCTACGGAGGAAAGATTTATCGCTGATGGATGAGCCCTCGTCAGATTAGGTAGTTGGTGAGGTAATGGCTCACCAAGCCTACGATCTGTAGCTGGTCTGAGAGGATGATCAGCCACACTGGGACTGAGACACGGCCCAGACTCCTACGGGAGGCAGCAGTGGGGAATATTGGACAATGGGCGAAAGCCTGATCCAGCAATACCGAGTGAGTGATGAAGGCCCTAGGGTTGTAAAGCTCTTTTAGCA…	AACGAACGCTATCGGTATGCTTAACACATGCAAGTCGAACGGACTAATTGGGGCTCGCTCCAATTAGTTAGTGGCAGACGGGTGAGTAACACGTGGGAATCTGCCCATCAGTACGGAATAACTTTTAGAAATAAAAGCTAATACCGTATATTCTCTACGGAGGAAAGATTTATCGCTGATGGATGAGCCCTCGTCAGATTAGGTAGTTGGTGAGGTAATGGCTCACCAAGCCTACGATCTGTAGCTGGTCTGAGAGGATGATCAGCCACACTGGGACTGAGACACGGCCCAGACTCCTACGGGAGGCAGCAGTGGGGAATATTGGACAATGGGCGAAAGCCTGATCCAGCAATACCGAGTGAGTGATGAAGGCCCTAGGGTTGTAAAGCTCTTTTAGCA…	k__Bacteria	p__Proteobacteria	c__Alphaproteobacteria	o__Rickettsiales	f__Rickettsiaceae	g__Rickettsia
AACGAACGCTCGCAGCGTGGATTAGGCATGCAAGTCGTGCGCGAAAGTCTTCGGACGAGTAAAGCGGCGAAAGGGTGAGTAACACGTAACCAACGTACCCCTTAGATCGGGATAACCACTGGAAACGGTGGGTAATACCGAATGGTCCCCGGATTGGCATCTTTCCGGCGGTAAACGGTGGCTTCGGCTGCTGCTGAGGGAGCGGGTTGCGGCCTATCAGCTAGTTGGTGGGGTAAAGGCCTACCAAGGCAATGACGGGTAGCGGGTCTGAGAGGATGATCCGTCACACTGGGACTGAGACACTGCCCAGACTCCTACGGGAGGCTGCAGTCGAGAATCTTCCACAATGGGCGAAAGCCTGATGGAGCGACGCTGCGTGCAGGATGAAGGCCTTAGGGT…	AACGAACGCTCGCAGCGTGGATTAGGCATGCAAGTCGTGCGCGAAAGTCTTCGGACGAGTAAAGCGGCGAAAGGGTGAGTAACACGTAACCAACGTACCCCTTAGATCGGGATAACCACTGGAAACGGTGGGTAATACCGAATGGTCCCCGGATTGGCATCTTTCCGGCGGTAAACGGTGGCTTCGGCTGCTGCTGAGGGAGCGGGTTGCGGCCTATCAGCTAGTTGGTGGGGTAAAGGCCTACCAAGGCAATGACGGGTAGCGGGTCTGAGAGGATGATCCGTCACACTGGGACTGAGACACTGCCCAGACTCCTACGGGAGGCTGCAGTCGAGAATCTTCCACAATGGGCGAAAGCCTGATGGAGCGACGCTGCGTGCAGGATGAAGGCCTTAGGGT…	k__Bacteria	p__Planctomycetes	c__OM190	o__agg27	o__agg27_unclassified	o__agg27_unclassified
AACGAACGCTCGCAGCGTGGATTAGGCATGCAAGTCGTGCGCGAAAGTCTTCGGACGAGTAAAGCGGCGAAAGGGTGAGTAACACGTAACCAACGTACCCCTTAGATCGGGATAACCACTGGAAACGGTGGGTAATACCGAATGGTCCCCGGATTGGCATCTTTCCGGCGGTAAACGGTGGCTTCGGCTGCTGCTGAGGGAGCGGGTTGCGGCCTATCAGCTAGTTGGTGGGGTAAAGGCCTACCAAGGCAATGACGGGTAGCGGGTCTGAGAGGATGATCCGTCACACTGGGACTGAGACACTGCCCAGACTCCTACGGGAGGCTGCAGTCGAGAATCTTCCACAATGGGCGAAAGCCTGATGGAGCGACGCTGCGTGCAGGATGAAGGCCTTAGGGT…	AACGAACGCTCGCAGCGTGGATTAGGCATGCAAGTCGTGCGCGAAAGTCTTCGGACGAGTAAAGCGGCGAAAGGGTGAGTAACACGTAACCAACGTACCCCTTAGATCGGGATAACCACTGGAAACGGTGGGTAATACCGAATGGTCCCCGGATTGGCATCTTTCCGGCGGTAAACGGTGGCTTCGGCTGCTGCTGAGGGAGCGGGTTGCGGCCTATCAGCTAGTTGGTGGGGTAAAGGCCTACCAAGGCAATGACGGGTAGCGGGTCTGAGAGGATGATCCGTCACACTGGGACTGAGACACTGCCCAGACTCCTACGGGAGGCTGCAGTCGAGAATCTTCCACAATGGGCGAAAGCCTGATGGAGCGACGCTGCGTGCAGGATGAAGGCCTTAGGGT…	k__Bacteria	p__Planctomycetes	c__OM190	o__agg27	o__agg27_unclassified	o__agg27_unclassified
AACGAACGCTGACGGCGTGCTTAACACATGCAAGTCGCACGAGAACGTTCACCTTCGGGTGAATCAGTAAAGTGGCGCACGGGTGAGTAACGCGTGGATAATCTGCCTTCAAGACGGGAATAACATTGCGAAAGCGATGCTAATACCGGATAAGCTCACGATTTGATTGGTTGTGGGAAAAGATGGCCTAGTCTATGCTATCGCTTGAAGATGAGTCCGCGTACCATTAGCTTGTTGGTAGGGTAATGGCCTACCAAGGCATCGATGGTTAGCTGGCCTGAGAGGGCGGCCAGCCACACTGGAACTGAGACACGGTCCAGACTCCTACGGGAGGCAGCAGTGGGGAATATTGCGCAATGGGGGAAACCCTGACGCAGCGACGCCGTGTGAGTGATGAAG…	AACGAACGCTGACGGCGTGCTTAACACATGCAAGTCGCACGAGAACGTTCACCTTCGGGTGAATCAGTAAAGTGGCGCACGGGTGAGTAACGCGTGGATAATCTGCCTTCAAGACGGGAATAACATTGCGAAAGCGATGCTAATACCGGATAAGCTCACGATTTGATTGGTTGTGGGAAAAGATGGCCTAGTCTATGCTATCGCTTGAAGATGAGTCCGCGTACCATTAGCTTGTTGGTAGGGTAATGGCCTACCAAGGCATCGATGGTTAGCTGGCCTGAGAGGGCGGCCAGCCACACTGGAACTGAGACACGGTCCAGACTCCTACGGGAGGCAGCAGTGGGGAATATTGCGCAATGGGGGAAACCCTGACGCAGCGACGCCGTGTGAGTGATGAAG…	k__Bacteria	p__Proteobacteria	c__Deltaproteobacteria	o__Desulfobacterales	f__Desulfobacteraceae	g__Desulfonema
AACGAACGCTGACGGCGTGCTTAACACATGCAAGTCGCACGAGAACGTTCACCTTCGGGTGAATCAGTAAAGTGGCGCACGGGTGAGTAACGCGTGGATAATCTGCCTTCAAGACGGGAATAACATTGCGAAAGCGATGCTAATACCGGATAAGCTCACGATTTGATTGGTTGTGGGAAAAGATGGCCTAGTCTATGCTATCGCTTGAAGATGAGTCCGCGTACCATTAGCTTGTTGGTAGGGTAATGGCCTACCAAGGCTTCGATGGTTAGCTGGCCTGAGAGGGCGGCCAGCCACACTGGAACTGAGACACGGTCCAGACTCCTACGGGAGGCAGCAGTGGGGAATATTGCGCAATGGGGGAAACCCTGACGCAGCGACGCCGTGTGAGTGATGAAG…	AACGAACGCTGACGGCGTGCTTAACACATGCAAGTCGCACGAGAACGTTCACCTTCGGGTGAATCAGTAAAGTGGCGCACGGGTGAGTAACGCGTGGATAATCTGCCTTCAAGACGGGAATAACATTGCGAAAGCGATGCTAATACCGGATAAGCTCACGATTTGATTGGTTGTGGGAAAAGATGGCCTAGTCTATGCTATCGCTTGAAGATGAGTCCGCGTACCATTAGCTTGTTGGTAGGGTAATGGCCTACCAAGGCTTCGATGGTTAGCTGGCCTGAGAGGGCGGCCAGCCACACTGGAACTGAGACACGGTCCAGACTCCTACGGGAGGCAGCAGTGGGGAATATTGCGCAATGGGGGAAACCCTGACGCAGCGACGCCGTGTGAGTGATGAAG…	k__Bacteria	p__Proteobacteria	c__Deltaproteobacteria	o__Desulfobacterales	f__Desulfobacteraceae	g__Desulfonema
AACGAACGCTGACGGCGTGCTTCAGACATGCAAGTCGTGCGAGAAAGTCACCTTCGGGTGGCGAGTAAAGCGGCGCACGGGTGAGTAACGCGTGGATAATCTACCCAAGGGTCTGGAATAACATCGGGAAACTGGTGCTAATGCCGGATAAGACCACGATGACTTCGGTCGATGTGGAAAAAGGTGGCCTCTCCTTGGAAGCTACCGCCCGTGGATGAGTCCGCGTCCCATTAGCTTGTTGGTGAGGTAACGGCTCACCAAGGCCGCGATGGGTAGCTGGTCTGAGAGGATGATCAGCCACACTGGAACTGAGACACGGTCCAGACTCCTACGGGAGGCAGCAGTCGGGAATTTTGGGCAATGGGCGAAAGCCTGACCCAGCAACGCCGTGTGAGCGAT…	AACGAACGCTGACGGCGTGCTTCAGACATGCAAGTCGTGCGAGAAAGTCACCTTCGGGTGGCGAGTAAAGCGGCGCACGGGTGAGTAACGCGTGGATAATCTACCCAAGGGTCTGGAATAACATCGGGAAACTGGTGCTAATGCCGGATAAGACCACGATGACTTCGGTCGATGTGGAAAAAGGTGGCCTCTCCTTGGAAGCTACCGCCCGTGGATGAGTCCGCGTCCCATTAGCTTGTTGGTGAGGTAACGGCTCACCAAGGCCGCGATGGGTAGCTGGTCTGAGAGGATGATCAGCCACACTGGAACTGAGACACGGTCCAGACTCCTACGGGAGGCAGCAGTCGGGAATTTTGGGCAATGGGCGAAAGCCTGACCCAGCAACGCCGTGTGAGCGAT…	k__Bacteria	p__Proteobacteria	c__Deltaproteobacteria	o__NB1-j	f__JTB38	f__JTB38_unclassified
AACGAACGCTGATGGCATGCCTAATACATGCAAGTCGAACGAGAAAGTACCTTCGGGTGCGAGTACAGTGGCGCACGGGTGAGTAACGCGTGGGTAACCTGCCTAGTGGCGGGGGACAACCTCGGGAAACTGGGGCTAATACCGCATAAGCTAGTAATAGGAAAGGTGGCCTCTACTTGTAAGCTACCACCACTAGAGGGGCCCGCGTAGCATTAGCTTGTTGGTGGGGTAATGGCCTACCAAGGCGATGATGCTTAGCTGGTCTGAGAGGATGATCAGCCACACTGGAACTGAGACACGGTCCAGACTCCTACGGGAGGCAGCAGTAGGGAATATTGCGCAATGGGGGAAACCCTGACGCAGCAATGCCATGTGAGGGAGGAAGGGTTTCGGCTCGTA…	AACGAACGCTGATGGCATGCCTAATACATGCAAGTCGAACGAGAAAGTACCTTCGGGTGCGAGTACAGTGGCGCACGGGTGAGTAACGCGTGGGTAACCTGCCTAGTGGCGGGGGACAACCTCGGGAAACTGGGGCTAATACCGCATAAGCTAGTAATAGGAAAGGTGGCCTCTACTTGTAAGCTACCACCACTAGAGGGGCCCGCGTAGCATTAGCTTGTTGGTGGGGTAATGGCCTACCAAGGCGATGATGCTTAGCTGGTCTGAGAGGATGATCAGCCACACTGGAACTGAGACACGGTCCAGACTCCTACGGGAGGCAGCAGTAGGGAATATTGCGCAATGGGGGAAACCCTGACGCAGCAATGCCATGTGAGGGAGGAAGGGTTTCGGCTCGTA…	k__Bacteria	p__Proteobacteria	c__Deltaproteobacteria	o__Bdellovibrionales	f__Bacteriovoracaceae	f__Bacteriovoracaceae_unclassified
AACGAACGCTGATGGCGTGCCTCATACATGCAAGTCGAGCGGGAAGTAGGTGCTTGCACCTATGGAGAGCGGCGAACGGGTGAGTAACACGTAAATAATCTGCCCTACAGTTGGGGATAACCATTCTAACGGATGGCTAATACCGAATATTGTTTTTCTTTGCATGAAGAGATAACGAAAGGATTTATTCGCTGTAGGATGAGTTTGCGTCTGATTAGTTAGTTGGTGGGGTAACGGCCTACCAAGGCAGCGATCAGTAGCCGGCCTGAGAGGGTGAACGGCCACATTGGGACTGAGATACGGCCCAGACTCCTACGGGAGGCAGCAGTAGGGAATTTTGCGCAATGGAGGCAACTCTGACGCAGCAACGCCATGTGAGGGATGACGCATTTAGGTGTG…	AACGAACGCTGATGGCGTGCCTCATACATGCAAGTCGAGCGGGAAGTAGGTGCTTGCACCTATGGAGAGCGGCGAACGGGTGAGTAACACGTAAATAATCTGCCCTACAGTTGGGGATAACCATTCTAACGGATGGCTAATACCGAATATTGTTTTTCTTTGCATGAAGAGATAACGAAAGGATTTATTCGCTGTAGGATGAGTTTGCGTCTGATTAGTTAGTTGGTGGGGTAACGGCCTACCAAGGCAGCGATCAGTAGCCGGCCTGAGAGGGTGAACGGCCACATTGGGACTGAGATACGGCCCAGACTCCTACGGGAGGCAGCAGTAGGGAATTTTGCGCAATGGAGGCAACTCTGACGCAGCAACGCCATGTGAGGGATGACGCATTTAGGTGTG…	k__Bacteria	p__Fibrobacteres	c__Fibrobacteria	o__Ucp1540	o__Ucp1540_unclassified	o__Ucp1540_unclassified
AACGAACGCTGATGGCGTGCCTTATACATGCAAGTCGAGGGTGAAGCTAGTGCTTGCACTAGTGGAAACCGGCGAACGGGTGAGTAACAAGTGAGTAACCTGCCCCCCAGTTGGGGATAACCATTCTAACGAGTGGCTAATACCGAATATCGTAAACTTTCGCATGTTTGTTTACAAAAGGCTTCGGTCGTTGGGGGATGGACTCGCTTCTGATTAGCTAGTTGGTGAGGTAACTGCTCACCAAGGCGACGATCAGTAGCCGGCCTGAGAGGGTGATCGGCCACATTGGGACTGAGATACGGCCCAGACTCCTACGGGAGGCAGCAGTAGGGAATTTTGCGCAATGGACGAAAGTCTGACGCAGCAACGCCATGTGTGGGATGACGCATCTAGGTGTGT…	AACGAACGCTGATGGCGTGCCTTATACATGCAAGTCGAGGGTGAAGCTAGTGCTTGCACTAGTGGAAACCGGCGAACGGGTGAGTAACAAGTGAGTAACCTGCCCCCCAGTTGGGGATAACCATTCTAACGAGTGGCTAATACCGAATATCGTAAACTTTCGCATGTTTGTTTACAAAAGGCTTCGGTCGTTGGGGGATGGACTCGCTTCTGATTAGCTAGTTGGTGAGGTAACTGCTCACCAAGGCGACGATCAGTAGCCGGCCTGAGAGGGTGATCGGCCACATTGGGACTGAGATACGGCCCAGACTCCTACGGGAGGCAGCAGTAGGGAATTTTGCGCAATGGACGAAAGTCTGACGCAGCAACGCCATGTGTGGGATGACGCATCTAGGTGTGT…	k__Bacteria	k__Bacteria_unclassified	k__Bacteria_unclassified	k__Bacteria_unclassified	k__Bacteria_unclassified	k__Bacteria_unclassified
AACGAACGCTGATGGCGTGCCTTATACATGCAAGTCGAGGGTGAAGCTAGTGCTTGCACTAGTGGAAACCGGCGAACGGGTGAGTAACAAGTGAGTAACCTGCCCCCCAGTTGGGGATAACCATTCTAACGAGTGGCTAATACCGAATATCGTAAACTTTCGCATGTTTGTTTACAAAAGGCTTCGGTCGTTGGGGGATGGACTCGCTTCTGATTAGCTAGTTGGTGAGGTAACTGCTCACCAAGGCGACGATCAGTAGCCGGCCTGAGAGGGTGATCGGCCACATTGGGACTGAGATACGGCCCAGACTCCTACGGGAGGCAGCAGTAGGGAATTTTGCGCAATGGACGAAAGTCTGACGCAGCAACGCCATGTGTGGGATGACGCATCTAGGTGTGT…	AACGAACGCTGATGGCGTGCCTTATACATGCAAGTCGAGGGTGAAGCTAGTGCTTGCACTAGTGGAAACCGGCGAACGGGTGAGTAACAAGTGAGTAACCTGCCCCCCAGTTGGGGATAACCATTCTAACGAGTGGCTAATACCGAATATCGTAAACTTTCGCATGTTTGTTTACAAAAGGCTTCGGTCGTTGGGGGATGGACTCGCTTCTGATTAGCTAGTTGGTGAGGTAACTGCTCACCAAGGCGACGATCAGTAGCCGGCCTGAGAGGGTGATCGGCCACATTGGGACTGAGATACGGCCCAGACTCCTACGGGAGGCAGCAGTAGGGAATTTTGCGCAATGGACGAAAGTCTGACGCAGCAACGCCATGTGTGGGATGACGCATCTAGGTGTGT…	k__Bacteria	k__Bacteria_unclassified	k__Bacteria_unclassified	k__Bacteria_unclassified	k__Bacteria_unclassified	k__Bacteria_unclassified
AACGAACGCTGGAGGCGTGCCTAATACATGCAAGTCGAGCGATAAAGCTCCTTCGGGAGTGATTAAAGCGGCGCACGGGTGAGTAACACGTAGATAATCTACCTCGGAGTGGGGAATAACTAAGGGAAACTTTAGCTAATACCGCATACGTTCTCTCTATTAGTTTAGAGAGAGGAAAGGGGGCTTCGGCTCCCGCCCTGAGATGAGTCTGCGTCCCATTAGCTTGTTGGTAAGGTAAAGGCTTACCAAGGCTACGATGGGTAGCGGGTCTGAGAGGATTGCCCGCCACACTGGGACTGAAACACGGCCCAGACTCCTACGGGAGGCAGCAGTAGGGAATATTGCGCAATGGAGGAAACTCTGACGCAGCGACGCCTCGTGAGTGACGAAGGCCTTCGG…	AACGAACGCTGGAGGCGTGCCTAATACATGCAAGTCGAGCGATAAAGCTCCTTCGGGAGTGATTAAAGCGGCGCACGGGTGAGTAACACGTAGATAATCTACCTCGGAGTGGGGAATAACTAAGGGAAACTTTAGCTAATACCGCATACGTTCTCTCTATTAGTTTAGAGAGAGGAAAGGGGGCTTCGGCTCCCGCCCTGAGATGAGTCTGCGTCCCATTAGCTTGTTGGTAAGGTAAAGGCTTACCAAGGCTACGATGGGTAGCGGGTCTGAGAGGATTGCCCGCCACACTGGGACTGAAACACGGCCCAGACTCCTACGGGAGGCAGCAGTAGGGAATATTGCGCAATGGAGGAAACTCTGACGCAGCGACGCCTCGTGAGTGACGAAGGCCTTCGG…	k__Bacteria	p__Proteobacteria	c__Deltaproteobacteria	c__Deltaproteobacteria_unclassified	c__Deltaproteobacteria_unclassified	c__Deltaproteobacteria_unclassified
AACGAACGCTGGAGGCGTGCCTAATACATGCAAGTCGAGCGATAAAGCTCCTTCGGGAGTGATTAAAGCGGCGCACGGGTGAGTAACACGTAGATAATCTACCTCGGAGTGGGGAATAACTAAGGGAAACTTTAGCTAATACCGCATACGTTCTCTCTATTCGTTTAGAGAGAGGAAAGGGGGCTTCGGCTCCCGCCCTGAGATGAGTCTGCGTCCCATTAGCTTGTTGGTAAGGTAAAGGCTTACCAAGGCGACGATGGGTAGCGGGTCTGAGAGGATTGCCCGCCACACTGGGACTGAAACACGGCCCAGACTCCTACGGGAGGCAGCAGTAGGGAATATTGCGCAATGGAGGAAACTCTGACGCAGCGACGCCTCGTGAGTGACGAAGGCCCTCGG…	AACGAACGCTGGAGGCGTGCCTAATACATGCAAGTCGAGCGATAAAGCTCCTTCGGGAGTGATTAAAGCGGCGCACGGGTGAGTAACACGTAGATAATCTACCTCGGAGTGGGGAATAACTAAGGGAAACTTTAGCTAATACCGCATACGTTCTCTCTATTCGTTTAGAGAGAGGAAAGGGGGCTTCGGCTCCCGCCCTGAGATGAGTCTGCGTCCCATTAGCTTGTTGGTAAGGTAAAGGCTTACCAAGGCGACGATGGGTAGCGGGTCTGAGAGGATTGCCCGCCACACTGGGACTGAAACACGGCCCAGACTCCTACGGGAGGCAGCAGTAGGGAATATTGCGCAATGGAGGAAACTCTGACGCAGCGACGCCTCGTGAGTGACGAAGGCCCTCGG…	k__Bacteria	p__Proteobacteria	c__Deltaproteobacteria	c__Deltaproteobacteria_unclassified	c__Deltaproteobacteria_unclassified	c__Deltaproteobacteria_unclassified
AACGAACGCTGGAGGCGTGCTTAACACATGCAAGTCGTACGGACTCTTCGGAGTTAGTGGCGGACGGGTGAGTAATACATAGATGATCTGCCCTGTAGAGGGGGATAACTGAGCGAAAGTTCAGCTAATACCGCGTAATATTCTACGGAAGGAAAGGAAGCAATTCGCTATAGGATGAGTCTATGCATGATTAGCTAGTTGGTGGGGTAAAGGCTTACCAAGGCTACGATCATTAGCTGGTCTAAGAGGACGATCAGCCACATTGGGACTGAGACACGGCCCAGACTTCTACGGAAGGCAGCAGTGGGGAATTTTCCGCAATGGGGGCAACCCTGACGGAGCGACGCCTCGTGGGTGAAGAAGTCTTTAGGGATGTAAAGCCCTGTCAGTAGGGACGAA…	AACGAACGCTGGAGGCGTGCTTAACACATGCAAGTCGTACGGACTCTTCGGAGTTAGTGGCGGACGGGTGAGTAATACATAGATGATCTGCCCTGTAGAGGGGGATAACTGAGCGAAAGTTCAGCTAATACCGCGTAATATTCTACGGAAGGAAAGGAAGCAATTCGCTATAGGATGAGTCTATGCATGATTAGCTAGTTGGTGGGGTAAAGGCTTACCAAGGCTACGATCATTAGCTGGTCTAAGAGGACGATCAGCCACATTGGGACTGAGACACGGCCCAGACTTCTACGGAAGGCAGCAGTGGGGAATTTTCCGCAATGGGGGCAACCCTGACGGAGCGACGCCTCGTGGGTGAAGAAGTCTTTAGGGATGTAAAGCCCTGTCAGTAGGGACGAA…	k__Bacteria	p__Cyanobacteria	p__Cyanobacteria_unclassified	p__Cyanobacteria_unclassified	p__Cyanobacteria_unclassified	p__Cyanobacteria_unclassified
AACGAACGCTGGCGGAAGGCTTAACACATGCAAGTCGAGCGCACCTTCGGGTGAGCGGCAGACGGGTGAGTAACGCGTGGGAATATACTCAGTACTACGGAATAACACAGAGAAATTTGTGCTAATACCGTATACGCCCTTCGGGGGAAAGATTTATCGGTATTGGATTAGCCCGCGTTTGATTAGCTTGTTGGTGGGGTAACGGCTCACCAAGGCTACGATCAATAGCTGGTCTGAGAGGATGATCAGCCACACTGGGACTGAGACACGGCCCAGACTCCTACGGGAGGCAGCAGTGGGGAATATTGGACAATGGGCGCAAGCCTGATCCAGCCATTCCGCGTGAGTGATGACGGCCCTAGGGTTGTAAAGCTCTTTCAACGGTGAAGATAATGACGG…	AACGAACGCTGGCGGAAGGCTTAACACATGCAAGTCGAGCGCACCTTCGGGTGAGCGGCAGACGGGTGAGTAACGCGTGGGAATATACTCAGTACTACGGAATAACACAGAGAAATTTGTGCTAATACCGTATACGCCCTTCGGGGGAAAGATTTATCGGTATTGGATTAGCCCGCGTTTGATTAGCTTGTTGGTGGGGTAACGGCTCACCAAGGCTACGATCAATAGCTGGTCTGAGAGGATGATCAGCCACACTGGGACTGAGACACGGCCCAGACTCCTACGGGAGGCAGCAGTGGGGAATATTGGACAATGGGCGCAAGCCTGATCCAGCCATTCCGCGTGAGTGATGACGGCCCTAGGGTTGTAAAGCTCTTTCAACGGTGAAGATAATGACGG…	k__Bacteria	p__Proteobacteria	c__Alphaproteobacteria	o__Rhizobiales	f__Phyllobacteriaceae	f__Phyllobacteriaceae_unclassified
AACGAACGCTGGCGGAAGGCTTAACACATGCAAGTCGAGCGCTCACTTCGGTGGGAGCGGCAGACGGGTGAGTAACGCGTGGGGATCTACCCAGTACTAGGGAATAACACAGAGAAATTTGTGCTAATGCCTTATACGCCCTTCGGGGGAAAGATTTATCGGTATTGGATGAACCCGCGTCTGATTAGCTAGTTGGTGAGGTAATGGCTCACCAAGGCTACGATCAGTAGCTGGTCTGAGAGGATGATCAGCCACACTGGGACTGAGACACGGCCCAGACTCCTACGGGAGGCAGCAGTGGGGAATATTGGACAATGGGCGCAAGCCTGATCCAGCCATTCCGCGTGAGTGATGACGGCCCTAGGGTTGTAAAGCTCTTTCAACGGTGAAGATAATGAC…	AACGAACGCTGGCGGAAGGCTTAACACATGCAAGTCGAGCGCTCACTTCGGTGGGAGCGGCAGACGGGTGAGTAACGCGTGGGGATCTACCCAGTACTAGGGAATAACACAGAGAAATTTGTGCTAATGCCTTATACGCCCTTCGGGGGAAAGATTTATCGGTATTGGATGAACCCGCGTCTGATTAGCTAGTTGGTGAGGTAATGGCTCACCAAGGCTACGATCAGTAGCTGGTCTGAGAGGATGATCAGCCACACTGGGACTGAGACACGGCCCAGACTCCTACGGGAGGCAGCAGTGGGGAATATTGGACAATGGGCGCAAGCCTGATCCAGCCATTCCGCGTGAGTGATGACGGCCCTAGGGTTGTAAAGCTCTTTCAACGGTGAAGATAATGAC…	k__Bacteria	p__Proteobacteria	c__Alphaproteobacteria	o__Rhizobiales	f__Phyllobacteriaceae	f__Phyllobacteriaceae_unclassified
AACGAACGCTGGCGGAGTGCTTAAGACATGCAAGTCGAGCGAGAAAGTCACCTTCGGGTGACGAGTAGAGCGGCGAACGGGTGAGTAACGCGTGGATAATCTGCCTTTTGGTCTGGGACAACCCCGGGAAACTGGGGCTAATACCGGATAAGACTACGATTCCTTCGGGTTTCGTGGAAAAAGATGGCCTCTTCTTGAAAGCTGTCGCCAGAAGATGAGTCCGCGTTCCATTAGCTTGTTGGTGAGGTAACGGCTCACCAAGGCCACGATGGATAGCTGGTCTGAGAGGATGATCAGCCACACTGGAACTGAGACACGGTCCAGACTCCTACGGGAGGCAGCAGTCGGGAATCTTGGGCAATGGGCGAAAGCCTGACCCAGCAACTCCGCGTGAGGGAT…	AACGAACGCTGGCGGAGTGCTTAAGACATGCAAGTCGAGCGAGAAAGTCACCTTCGGGTGACGAGTAGAGCGGCGAACGGGTGAGTAACGCGTGGATAATCTGCCTTTTGGTCTGGGACAACCCCGGGAAACTGGGGCTAATACCGGATAAGACTACGATTCCTTCGGGTTTCGTGGAAAAAGATGGCCTCTTCTTGAAAGCTGTCGCCAGAAGATGAGTCCGCGTTCCATTAGCTTGTTGGTGAGGTAACGGCTCACCAAGGCCACGATGGATAGCTGGTCTGAGAGGATGATCAGCCACACTGGAACTGAGACACGGTCCAGACTCCTACGGGAGGCAGCAGTCGGGAATCTTGGGCAATGGGCGAAAGCCTGACCCAGCAACTCCGCGTGAGGGAT…	k__Bacteria	p__Proteobacteria	c__Deltaproteobacteria	o__NB1-j	f__JTB38	f__JTB38_unclassified
AACGAACGCTGGCGGAGTGCTTAAGACATGCAAGTCGTACGAGAACGTGACCTTCGGGTCGCTAGTAAAGTGGCGCACGGGTGAGTAACGCGTGGGTAATCTGCCCTTTGGTCTGGGATAACCCCGGGAAACCGGAGCTAATACCGGATAAGACCACGATGACCTCGGTCGATGTGGGAAAAGATGGCCTCTTCTTGAAAGCTATCGCCGATGGATGAGCCCGCGTCGCATTAGCTTGTTGGTGGGGTAACGGCCTACCAAGGCTACGATGCGTAGCTGGTCTGAGAGGATGATCAGCCACACTGGAACTGAGACACGGTCCAGACTCCTACGGGAGGCAGCAGTCGGGAATATTGGACAATGGGGGAAACCCTGATCCAGCAACTCCGCGTGAGGGAT…	AACGAACGCTGGCGGAGTGCTTAAGACATGCAAGTCGTACGAGAACGTGACCTTCGGGTCGCTAGTAAAGTGGCGCACGGGTGAGTAACGCGTGGGTAATCTGCCCTTTGGTCTGGGATAACCCCGGGAAACCGGAGCTAATACCGGATAAGACCACGATGACCTCGGTCGATGTGGGAAAAGATGGCCTCTTCTTGAAAGCTATCGCCGATGGATGAGCCCGCGTCGCATTAGCTTGTTGGTGGGGTAACGGCCTACCAAGGCTACGATGCGTAGCTGGTCTGAGAGGATGATCAGCCACACTGGAACTGAGACACGGTCCAGACTCCTACGGGAGGCAGCAGTCGGGAATATTGGACAATGGGGGAAACCCTGATCCAGCAACTCCGCGTGAGGGAT…	k__Bacteria	p__Proteobacteria	c__Deltaproteobacteria	o__NB1-j	f__JTB38	f__JTB38_unclassified
AACGAACGCTGGCGGAGTGCTTAAGACATGCAAGTCGTACGCGAAAGGCACCTTCGGGTGACGAGTAGAGTGGCGCACGGGTGAGTAACGCGTGGGTAATCTGCCCTCAGGTCTGGGACAACTTCGGGAAACTGAAGCTAATACCGGATGAGACTTCGAAGCCCTCGGGCTTTGCGGAAAAAGATGGCCTCTTCTTGAAAGCTATCGCCTGTGGATGAGCCCGCGTCCCATTAGCTTGTTGGTGAGGTAAAAGCTCACCAAGGCATCGATGGGTAGCTGGTCTGAGAGGATGATCAGCCACACTGGAACTGAGACACGGTCCAGACTCCTACGGGAGGCAGCAGTCGGGAATATTGGGCAATGGGCGCAAGCCTGACCCAGCAACTCCGCGTGAGGGAT…	AACGAACGCTGGCGGAGTGCTTAAGACATGCAAGTCGTACGCGAAAGGCACCTTCGGGTGACGAGTAGAGTGGCGCACGGGTGAGTAACGCGTGGGTAATCTGCCCTCAGGTCTGGGACAACTTCGGGAAACTGAAGCTAATACCGGATGAGACTTCGAAGCCCTCGGGCTTTGCGGAAAAAGATGGCCTCTTCTTGAAAGCTATCGCCTGTGGATGAGCCCGCGTCCCATTAGCTTGTTGGTGAGGTAAAAGCTCACCAAGGCATCGATGGGTAGCTGGTCTGAGAGGATGATCAGCCACACTGGAACTGAGACACGGTCCAGACTCCTACGGGAGGCAGCAGTCGGGAATATTGGGCAATGGGCGCAAGCCTGACCCAGCAACTCCGCGTGAGGGAT…	k__Bacteria	p__Proteobacteria	c__Deltaproteobacteria	o__NB1-j	f__JTB38	f__JTB38_unclassified
AACGAACGCTGGCGGAGTGCTTCAGACATGCAAGTCGTACGAGAAACTCTCCTTCGGGAGAGGAGTACAGTGGCGCACGGGTGAGTAACGCGTGGATAATCTGCCTTCGGGTTTGGGACAACTCCGGGAAACTGGAGCTAATACCGAATGAGACCACAGAGCCCCCGGGCTCAGCGGTCAAAGATGGCCTCTTCTTGAAAGCTATCGCCCGAAGATGAGTCCGCGTCCCATTAGCTTGTTGGTGAGGTAACGGCTCACCAAGGCACCGATGGGTAGCTGGTCTGAGAGGATGATCAGCCACACTGGAACTGAGACACGGTCCAGACTCCTACGGGAGGCAGCAGTCCGGAATCTTGGGCAATGGGGGAAACCCTGACCCAGCAACTCCGCGTGAGGGAT…	AACGAACGCTGGCGGAGTGCTTCAGACATGCAAGTCGTACGAGAAACTCTCCTTCGGGAGAGGAGTACAGTGGCGCACGGGTGAGTAACGCGTGGATAATCTGCCTTCGGGTTTGGGACAACTCCGGGAAACTGGAGCTAATACCGAATGAGACCACAGAGCCCCCGGGCTCAGCGGTCAAAGATGGCCTCTTCTTGAAAGCTATCGCCCGAAGATGAGTCCGCGTCCCATTAGCTTGTTGGTGAGGTAACGGCTCACCAAGGCACCGATGGGTAGCTGGTCTGAGAGGATGATCAGCCACACTGGAACTGAGACACGGTCCAGACTCCTACGGGAGGCAGCAGTCCGGAATCTTGGGCAATGGGGGAAACCCTGACCCAGCAACTCCGCGTGAGGGAT…	k__Bacteria	p__Proteobacteria	c__Deltaproteobacteria	o__NB1-j	f__JTB38	f__JTB38_unclassified
AACGAACGCTGGCGGAGTGCTTCAGACATGCAAGTCGTACGAGAAACTCTCCTTCGGGAGAGGAGTACAGTGGCGCACGGGTGAGTAACGCGTGGATAATCTGCCTTCGGGTTTGGGACAACTCCGGGAAACTGGAGCTAATACCGAATGAGACCACAGAGCCTCCGGGCTCAGCGGTCAAAGATGGCCTCTTCTTGAAAGCTATCGCCCGAAGATGAGTCCGCGTCCCATTAGCTTGTTGGTGAGGTAACGGCTCACCAAGGCACCGATGGGTAGCTGGTCTGAGAGGATGATCAGCCACACTGGAACTGAGACACGGTCCAGACTCCTACGGGAGGCAGCAGTCCGGAATCTTGGGCAATGGGGGCAACCCTGACCCAGCAACTCCGCGTGAGGGAT…	AACGAACGCTGGCGGAGTGCTTCAGACATGCAAGTCGTACGAGAAACTCTCCTTCGGGAGAGGAGTACAGTGGCGCACGGGTGAGTAACGCGTGGATAATCTGCCTTCGGGTTTGGGACAACTCCGGGAAACTGGAGCTAATACCGAATGAGACCACAGAGCCTCCGGGCTCAGCGGTCAAAGATGGCCTCTTCTTGAAAGCTATCGCCCGAAGATGAGTCCGCGTCCCATTAGCTTGTTGGTGAGGTAACGGCTCACCAAGGCACCGATGGGTAGCTGGTCTGAGAGGATGATCAGCCACACTGGAACTGAGACACGGTCCAGACTCCTACGGGAGGCAGCAGTCCGGAATCTTGGGCAATGGGGGCAACCCTGACCCAGCAACTCCGCGTGAGGGAT…	k__Bacteria	p__Proteobacteria	c__Deltaproteobacteria	o__NB1-j	f__JTB38	f__JTB38_unclassified
AACGAACGCTGGCGGCAAGCCTAACACATGCAAGTCGAACGAGAACGTACCTTCGGGTACTAGTATAGTGGCGCACGGGTGAGTAACGCGTGGGAATGTACCCTTTAGTACGGAATAGCCCCGGGAAACTGGGATTAATACCGTATACGCCCTTCGGGGGAAAGATTTATCGCTAAAGGATCAGCCCGCGTGACATTAGTTAGTTGGTGGGGTAACGGCCTACCAAGACGACGATGTCTAGCTGGTCTGAGAGGATGATCAGCCACACTGGGACTGAGACACGGCCCAGACTCCTACGGGAGGCAGCAGTGGGGAATATTGGACAATGGGCGAAAGCCTGATCCAGCTATGCCGCGTGAGTGATAAGGCCTTAGGGTTGTAAAACTCTTTCAACGGTGA…	AACGAACGCTGGCGGCAAGCCTAACACATGCAAGTCGAACGAGAACGTACCTTCGGGTACTAGTATAGTGGCGCACGGGTGAGTAACGCGTGGGAATGTACCCTTTAGTACGGAATAGCCCCGGGAAACTGGGATTAATACCGTATACGCCCTTCGGGGGAAAGATTTATCGCTAAAGGATCAGCCCGCGTGACATTAGTTAGTTGGTGGGGTAACGGCCTACCAAGACGACGATGTCTAGCTGGTCTGAGAGGATGATCAGCCACACTGGGACTGAGACACGGCCCAGACTCCTACGGGAGGCAGCAGTGGGGAATATTGGACAATGGGCGAAAGCCTGATCCAGCTATGCCGCGTGAGTGATAAGGCCTTAGGGTTGTAAAACTCTTTCAACGGTGA…	k__Bacteria	p__Proteobacteria	c__Alphaproteobacteria	o__Rhizobiales	f__Phyllobacteriaceae	f__Phyllobacteriaceae_unclassified
AACGAACGCTGGCGGCAAGCCTAACACATGCAAGTCGAACGAGAAGCATTCTTCGGAATGTGGACAGTGGCAGACGGGTGAGTAACGCGTGGGAAACTACCTAGTGGTACGGGATAACTCAGGGAAACTTGTGCTAATACCGTATATACCCTTCGGGGGAAAGATTTATCGCCATTAGATGTGCCCGCGTTAGATTAGCTTGTTGGTGAGGTAACGGCTCACCAAGGCGACGATCTATAGCTGGTCTGAGAGGATGATCAGCCACACTGGGACTGAGACACGGCCCAGACTCCTACGGGAGGCAGCAGTGGGGAATATTGGACAATGGGCGCAAGCCTGATCCAGCTATGCCGCGTGAGTGATGAAGGCCCTAGGGTTGTAAAGCTCTTTCAGTCGTGA…	AACGAACGCTGGCGGCAAGCCTAACACATGCAAGTCGAACGAGAAGCATTCTTCGGAATGTGGACAGTGGCAGACGGGTGAGTAACGCGTGGGAAACTACCTAGTGGTACGGGATAACTCAGGGAAACTTGTGCTAATACCGTATATACCCTTCGGGGGAAAGATTTATCGCCATTAGATGTGCCCGCGTTAGATTAGCTTGTTGGTGAGGTAACGGCTCACCAAGGCGACGATCTATAGCTGGTCTGAGAGGATGATCAGCCACACTGGGACTGAGACACGGCCCAGACTCCTACGGGAGGCAGCAGTGGGGAATATTGGACAATGGGCGCAAGCCTGATCCAGCTATGCCGCGTGAGTGATGAAGGCCCTAGGGTTGTAAAGCTCTTTCAGTCGTGA…	k__Bacteria	p__Proteobacteria	c__Alphaproteobacteria	o__Rhizobiales	o__Rhizobiales_unclassified	o__Rhizobiales_unclassified
AACGAACGCTGGCGGCAAGCTTAACACATGCAAGTCGAACGATATTTTTATATTATAAAAATATAGTGGCAAACGGGTGAGTAATGCATGGGAATCTGCCTTTTGGTACGGAATAGCTTTGGGAAACTGGAATTAATACCGTATATTCCTTGCGAGGGAAAGATTTATCGCCAAAAGATGAGCCCATGTTAGATTAGCTAGTTGGTAAGGTAAGAGCTTACCAAGGCAACGATCTATAGCTGGTCTGAGAGGATGGTCAGCCACACTGGGACTGAGACACGGCCCAGACTCCTACGGGAGGCAGCAGTGGGGAATATTGGACAATGGGGGAAACCCTGATCCAGCTATGCCGCGTGAGTGATGAAGGCCTTAGGGTTGTAAAGCTCTTTCAGCGAGGAG…	AACGAACGCTGGCGGCAAGCTTAACACATGCAAGTCGAACGATATTTTTATATTATAAAAATATAGTGGCAAACGGGTGAGTAATGCATGGGAATCTGCCTTTTGGTACGGAATAGCTTTGGGAAACTGGAATTAATACCGTATATTCCTTGCGAGGGAAAGATTTATCGCCAAAAGATGAGCCCATGTTAGATTAGCTAGTTGGTAAGGTAAGAGCTTACCAAGGCAACGATCTATAGCTGGTCTGAGAGGATGGTCAGCCACACTGGGACTGAGACACGGCCCAGACTCCTACGGGAGGCAGCAGTGGGGAATATTGGACAATGGGGGAAACCCTGATCCAGCTATGCCGCGTGAGTGATGAAGGCCTTAGGGTTGTAAAGCTCTTTCAGCGAGGAG…	k__Bacteria	p__Proteobacteria	c__Alphaproteobacteria	o__Rhizobiales	f__Hyphomicrobiaceae	f__Hyphomicrobiaceae_unclassified
AACGAACGCTGGCGGCAAGCTTAACACATGCAAGTTGAACGAGAACGCACCTTCGGGTGTTATTAGAGTGGCAAACGGGTGAGTAACACGTGGGAATCTACCTTATAGTATGGAATAACTGTTGGAAACGGCAGCTAATACCATATACGCCCTTTTGGGGAAAGATTTATCGCTATAAGATGAGCCCGCGCCTGATTAGCTAGTTGGTGGGGTAATGGCCTACCAAGGCGACGATCAGTAGCTGGTCTGAGAGGATGATCAGCCACACTGGGACTGAGACACGGCCCAGACTCCTACGGGAGGCAGCAGTGGGGAATATTGGACAATGGGCTAACGCCTGATCCAGCTATGCCGCGTGAATGAAGAAGGCCTTAGGGTTGTAAAATTCTTTCAGCAGGG…	AACGAACGCTGGCGGCAAGCTTAACACATGCAAGTTGAACGAGAACGCACCTTCGGGTGTTATTAGAGTGGCAAACGGGTGAGTAACACGTGGGAATCTACCTTATAGTATGGAATAACTGTTGGAAACGGCAGCTAATACCATATACGCCCTTTTGGGGAAAGATTTATCGCTATAAGATGAGCCCGCGCCTGATTAGCTAGTTGGTGGGGTAATGGCCTACCAAGGCGACGATCAGTAGCTGGTCTGAGAGGATGATCAGCCACACTGGGACTGAGACACGGCCCAGACTCCTACGGGAGGCAGCAGTGGGGAATATTGGACAATGGGCTAACGCCTGATCCAGCTATGCCGCGTGAATGAAGAAGGCCTTAGGGTTGTAAAATTCTTTCAGCAGGG…	k__Bacteria	p__Proteobacteria	c__Alphaproteobacteria	c__Alphaproteobacteria_unclassified	c__Alphaproteobacteria_unclassified	c__Alphaproteobacteria_unclassified
AACGAACGCTGGCGGCACGCCTAACACATGCAAGTCGAACGAAGCAATGGAGCTTGCTCCATTGACTGAGTGGCAAACGGGTGAGTAACGCGTGGGAATTTACCTATAGGTGGGGGATAACTGTGGGAAACTACAGCTAATACCGCATACGCTCTTCGGAGGAAAGGCTTCGGCCGCCGATAGATAAGCCCGCGTTAGATTAGGTAGTTGGTGGGGTAACGGCCTACCAAGCCAATGATCTATAGCTGGTCTGAGAGGATGATCAGCCACACTGGGACTGAGACACGGCCCAGACTCCTACGGGAGGCAGCAGTGGGGAATATTGGACAATGGGGGAAACCCTGATCCAGCGATGCCGCGTGAGTGAAGAAGGCCTTAGGGTTGTAAAACTCTTTCAGT…	AACGAACGCTGGCGGCACGCCTAACACATGCAAGTCGAACGAAGCAATGGAGCTTGCTCCATTGACTGAGTGGCAAACGGGTGAGTAACGCGTGGGAATTTACCTATAGGTGGGGGATAACTGTGGGAAACTACAGCTAATACCGCATACGCTCTTCGGAGGAAAGGCTTCGGCCGCCGATAGATAAGCCCGCGTTAGATTAGGTAGTTGGTGGGGTAACGGCCTACCAAGCCAATGATCTATAGCTGGTCTGAGAGGATGATCAGCCACACTGGGACTGAGACACGGCCCAGACTCCTACGGGAGGCAGCAGTGGGGAATATTGGACAATGGGGGAAACCCTGATCCAGCGATGCCGCGTGAGTGAAGAAGGCCTTAGGGTTGTAAAACTCTTTCAGT…	k__Bacteria	p__Proteobacteria	c__Alphaproteobacteria	c__Alphaproteobacteria_unclassified	c__Alphaproteobacteria_unclassified	c__Alphaproteobacteria_unclassified
AACGAACGCTGGCGGCACGCCTAACACATGCAAGTCGAACGAAGCAATGGAGCTTGCTCCATTGACTGAGTGGCAAACGGGTGAGTAACGCGTGGGAATTTGCCTATAGGTGGGGGATAACTGTGGGAAACTACAGCTAATACCGCATACGCTCTTCGGAGGAAAGGCTTCGGTCGCCGATAGATAAGCCCGCGTTAGATTAGGTAGTTGGTGGGGTAACGGCCTACCAAGCCAATGATCTATAGCTGGTCTGAGAGGATGATCAGCCACACTGGGACTGAGACACGGCCCAGACTCCTACGGGAGGCAGCAGTGAGGAATATTGGACAATGGGGGAAACCCTGATCCAGCGATGCCGCGTGAGTGAAGAAGGCCTTAGGGTTGTAAAACTCTTTCAGT…	AACGAACGCTGGCGGCACGCCTAACACATGCAAGTCGAACGAAGCAATGGAGCTTGCTCCATTGACTGAGTGGCAAACGGGTGAGTAACGCGTGGGAATTTGCCTATAGGTGGGGGATAACTGTGGGAAACTACAGCTAATACCGCATACGCTCTTCGGAGGAAAGGCTTCGGTCGCCGATAGATAAGCCCGCGTTAGATTAGGTAGTTGGTGGGGTAACGGCCTACCAAGCCAATGATCTATAGCTGGTCTGAGAGGATGATCAGCCACACTGGGACTGAGACACGGCCCAGACTCCTACGGGAGGCAGCAGTGAGGAATATTGGACAATGGGGGAAACCCTGATCCAGCGATGCCGCGTGAGTGAAGAAGGCCTTAGGGTTGTAAAACTCTTTCAGT…	k__Bacteria	p__Proteobacteria	c__Alphaproteobacteria	c__Alphaproteobacteria_unclassified	c__Alphaproteobacteria_unclassified	c__Alphaproteobacteria_unclassified
AACGAACGCTGGCGGCACGCCTAACACATGCAAGTCGAACGAAGCTGCAGAGCTTGCTCTGTAGACTGAGTGGCAGACGGGTGAGGAACGCGTGGGAATCTACCTAGCAGCGGGGGATAACTTCTGGAAACGGGAGCTAATACCCCATACGCCTTTCGGGGGAAAGATTTATCACTGTTAGATGAGCCCGCGTTAGATTAGCTAGTTGGTGAGGTAAAGGCTCACCAAGGCGACGATCTATAGCTGGTCTGAGAGGATGGACAGCCACACTGGGACTGAGACACGGCCCAGACTCCTACGGGAGGCAGCAGTGGGGAATATTGGACAATGGGGGAAACCCTGATCCAGCGATGCCGCGTGAGTGAAGAAGGCCCTAGGGTTGTAAAGCTCTTTCAGTAG…	AACGAACGCTGGCGGCACGCCTAACACATGCAAGTCGAACGAAGCTGCAGAGCTTGCTCTGTAGACTGAGTGGCAGACGGGTGAGGAACGCGTGGGAATCTACCTAGCAGCGGGGGATAACTTCTGGAAACGGGAGCTAATACCCCATACGCCTTTCGGGGGAAAGATTTATCACTGTTAGATGAGCCCGCGTTAGATTAGCTAGTTGGTGAGGTAAAGGCTCACCAAGGCGACGATCTATAGCTGGTCTGAGAGGATGGACAGCCACACTGGGACTGAGACACGGCCCAGACTCCTACGGGAGGCAGCAGTGGGGAATATTGGACAATGGGGGAAACCCTGATCCAGCGATGCCGCGTGAGTGAAGAAGGCCCTAGGGTTGTAAAGCTCTTTCAGTAG…	k__Bacteria	p__Proteobacteria	c__Alphaproteobacteria	c__Alphaproteobacteria_unclassified	c__Alphaproteobacteria_unclassified	c__Alphaproteobacteria_unclassified
AACGAACGCTGGCGGCACGCCTAACACATGCAAGTCGAACGAGAAGCTACCTTCGGGTGGTGGACAGTGGCGGACGGGTGAGTAACACGTGGGAACATGCCTTTCAGTATGGAACAACCATTGGAAACGATGGCTAATACCGTATACGCCCTTCGGGGGAAAGATTTATCGCTGAAAGATTGGCCCGCGCTAGATTAGCTAGTTGGTAAGGTAACGGCTTACCAAGGCTACGATCTATAGCTGGTTTGAGAGGATGATCAGCCACACTGGGACTGAGACACGGCCCAGACTCCTACGGGAGGCAGCAGTGGGGAATATTGGACAATGGGGGCAACCCTGATCCAGCGATGCCGCGTGAGTGATGAAGGCCTTAGGGTTGTAAAACTCTTTCAGGGGTGA…	AACGAACGCTGGCGGCACGCCTAACACATGCAAGTCGAACGAGAAGCTACCTTCGGGTGGTGGACAGTGGCGGACGGGTGAGTAACACGTGGGAACATGCCTTTCAGTATGGAACAACCATTGGAAACGATGGCTAATACCGTATACGCCCTTCGGGGGAAAGATTTATCGCTGAAAGATTGGCCCGCGCTAGATTAGCTAGTTGGTAAGGTAACGGCTTACCAAGGCTACGATCTATAGCTGGTTTGAGAGGATGATCAGCCACACTGGGACTGAGACACGGCCCAGACTCCTACGGGAGGCAGCAGTGGGGAATATTGGACAATGGGGGCAACCCTGATCCAGCGATGCCGCGTGAGTGATGAAGGCCTTAGGGTTGTAAAACTCTTTCAGGGGTGA…	k__Bacteria	p__Proteobacteria	c__Alphaproteobacteria	o__Kordiimonadales	f__Kordiimonadaceae	f__Kordiimonadaceae_unclassified
AACGAACGCTGGCGGCACGCCTAACACATGCAAGTCGAACGCGAACGCACCTTCGGGTGTTATTAGAGTGGCGCACGGGTGAGTAACACGTGGGAATATACCCTTCAGTACGGAACAACCATTGGAAACGATGGCTAATACCGTATACGCCCTTTGGGGGAAAGATTTATCGCTGAAGGATTAGCCCGCGCTAGATTAGCTAGTTGGTGAGGTAAAGGCTCACCAAGGCTACGATCTATAGCTGGTTTGAGAGGATGATCAGCCACACTGGGACTGAGACACGGCCCAGACTCCTACGGGAGGCAGCAGTGGGGAATATTGGACAATGGGGGCAACCCTGATCCAGCGATGCCGCGTGAGTGAAGAAGGCCTTAGGGTTGTAAAACTCTTTCAGTGGTG…	AACGAACGCTGGCGGCACGCCTAACACATGCAAGTCGAACGCGAACGCACCTTCGGGTGTTATTAGAGTGGCGCACGGGTGAGTAACACGTGGGAATATACCCTTCAGTACGGAACAACCATTGGAAACGATGGCTAATACCGTATACGCCCTTTGGGGGAAAGATTTATCGCTGAAGGATTAGCCCGCGCTAGATTAGCTAGTTGGTGAGGTAAAGGCTCACCAAGGCTACGATCTATAGCTGGTTTGAGAGGATGATCAGCCACACTGGGACTGAGACACGGCCCAGACTCCTACGGGAGGCAGCAGTGGGGAATATTGGACAATGGGGGCAACCCTGATCCAGCGATGCCGCGTGAGTGAAGAAGGCCTTAGGGTTGTAAAACTCTTTCAGTGGTG…	k__Bacteria	p__Proteobacteria	c__Alphaproteobacteria	o__Kordiimonadales	f__Kordiimonadaceae	f__Kordiimonadaceae_unclassified
AACGAACGCTGGCGGCACGCCTAACACATGCAAGTCGAACGCGAACGCACCTTCGGGTGTTATTAGAGTGGCGGACGGGTGAGTAACACGTGGGAACATGCCTTTTGGTACGGAACAACGCTTGGAAACGAGTGCTAATACCGTATACGCCCCTTCGGGGGGAAAGATTTATCGCCGAGAGATTGGCCCGCGTTAGATTAGCTAGTTGGTAAGGTAACGGCTTACCAAGGCGACGATCTATAGCTGGTTTGAGAGGATGATCAGCCACACTGGGACTGAGACACGGCCCAGACTCCTACGGGAGGCAGCAGTGGGGAATATTGGACAATGGGGGCAACCCTGATCCAGCGATGCCGCGTGAGTGATGAAGGCCCTAGGGTTGTAAAACTCTTTCAGGTG…	AACGAACGCTGGCGGCACGCCTAACACATGCAAGTCGAACGCGAACGCACCTTCGGGTGTTATTAGAGTGGCGGACGGGTGAGTAACACGTGGGAACATGCCTTTTGGTACGGAACAACGCTTGGAAACGAGTGCTAATACCGTATACGCCCCTTCGGGGGGAAAGATTTATCGCCGAGAGATTGGCCCGCGTTAGATTAGCTAGTTGGTAAGGTAACGGCTTACCAAGGCGACGATCTATAGCTGGTTTGAGAGGATGATCAGCCACACTGGGACTGAGACACGGCCCAGACTCCTACGGGAGGCAGCAGTGGGGAATATTGGACAATGGGGGCAACCCTGATCCAGCGATGCCGCGTGAGTGATGAAGGCCCTAGGGTTGTAAAACTCTTTCAGGTG…	k__Bacteria	p__Proteobacteria	c__Alphaproteobacteria	o__Kordiimonadales	f__Kordiimonadaceae	f__Kordiimonadaceae_unclassified
AACGAACGCTGGCGGCACGCCTAACACATGCAAGTCGAACGCGAACGGAACTTCGGTTCTTATTAGAGTGGCGGACGGGTGAGTATCGCGTGGGAACATGCCCTTTTGTACGGAACAACCATTGGAAACGATGGCTAATACCGTATACGCCCTTCGGGGGAAAGATTTATCGCAAAAGGATTGGCCCGCGTTAGATTAGCTAGTTGGTGAGGTAAGAGCTCACCAAGGCTACGATCTATAGCTGGTTTGAGAGGATGATCAGCCACACTGGGACTGAGACACGGCCCAGACTCCTACGGGAGGCAGCAGTGGGGAATATTGGACAATGGGGGCAACCCTGATCCAGCGATGCCGCGTGAGTGATGAAGGCCTTAGGGTTGTAAAACTCTTTCAGGTGGG…	AACGAACGCTGGCGGCACGCCTAACACATGCAAGTCGAACGCGAACGGAACTTCGGTTCTTATTAGAGTGGCGGACGGGTGAGTATCGCGTGGGAACATGCCCTTTTGTACGGAACAACCATTGGAAACGATGGCTAATACCGTATACGCCCTTCGGGGGAAAGATTTATCGCAAAAGGATTGGCCCGCGTTAGATTAGCTAGTTGGTGAGGTAAGAGCTCACCAAGGCTACGATCTATAGCTGGTTTGAGAGGATGATCAGCCACACTGGGACTGAGACACGGCCCAGACTCCTACGGGAGGCAGCAGTGGGGAATATTGGACAATGGGGGCAACCCTGATCCAGCGATGCCGCGTGAGTGATGAAGGCCTTAGGGTTGTAAAACTCTTTCAGGTGGG…	k__Bacteria	p__Proteobacteria	c__Alphaproteobacteria	o__Kordiimonadales	f__Kordiimonadaceae	f__Kordiimonadaceae_unclassified
AACGAACGCTGGCGGCACGCCTAACACATGCAAGTCGAACGCGAACGGTTCTTCGGAACTTATTAGAGTGGCGGACGGGTGAGTATCGCGTGGGAACATGCCCTTCTGTACGGAACAACCATTGGAAACGATGGCTAATACCGTATACGCCCTTAGGGGGAAAGATTTATCGCAGAAGGATTGGCCCGCGTTAGATTAGCTAGTTGGTGAGGTAAGAGCTCACCAAGGCTACGATCTATAGCTGGTTTGAGAGGATGATCAGCCACACTGGGACTGAGACACGGCCCAGACTCCTACGGGAGGCAGCAGTGGGGAATATTGGACAATGGGGGCAACCCTGATCCAGCGATGCCGCGTGAGTGATGAAGGCCTTAGGGTTGTAAAACTCTTTCAGATGGG…	AACGAACGCTGGCGGCACGCCTAACACATGCAAGTCGAACGCGAACGGTTCTTCGGAACTTATTAGAGTGGCGGACGGGTGAGTATCGCGTGGGAACATGCCCTTCTGTACGGAACAACCATTGGAAACGATGGCTAATACCGTATACGCCCTTAGGGGGAAAGATTTATCGCAGAAGGATTGGCCCGCGTTAGATTAGCTAGTTGGTGAGGTAAGAGCTCACCAAGGCTACGATCTATAGCTGGTTTGAGAGGATGATCAGCCACACTGGGACTGAGACACGGCCCAGACTCCTACGGGAGGCAGCAGTGGGGAATATTGGACAATGGGGGCAACCCTGATCCAGCGATGCCGCGTGAGTGATGAAGGCCTTAGGGTTGTAAAACTCTTTCAGATGGG…	k__Bacteria	p__Proteobacteria	c__Alphaproteobacteria	o__Kordiimonadales	f__Kordiimonadaceae	f__Kordiimonadaceae_unclassified
AACGAACGCTGGCGGCACGCCTAACACATGCAAGTCGAGCGCACCTTCGGGTGAGCGGCGGACGGGTTAGTAACGCGTGGGAACATACCCAACACTACGGAATAGCCTCTGGAAACGGAGAGTAATACCGTATACGCCCTTCGGGGGAAAGATTTATCGGTGATGGATTGGCCCGCGTTAGATTAGATAGTTGGTGGGGTAATGGCCTACCAAGTCTACGATCTATAGCTGGTTTGAGAGGATGATCAGCAACACTGGGACTGAGACACGGCCCAGACTCCTACGGGAGGCAGCAGTGGGGAATCTTAGACAATGGGCGCAAGCCTGATCTAGCGATGCCGCGTGAGTGACGAAGGTCTTAGGATCGTAAAGCTCTTTCGCCAGGGATGATAATGACAG…	AACGAACGCTGGCGGCACGCCTAACACATGCAAGTCGAGCGCACCTTCGGGTGAGCGGCGGACGGGTTAGTAACGCGTGGGAACATACCCAACACTACGGAATAGCCTCTGGAAACGGAGAGTAATACCGTATACGCCCTTCGGGGGAAAGATTTATCGGTGATGGATTGGCCCGCGTTAGATTAGATAGTTGGTGGGGTAATGGCCTACCAAGTCTACGATCTATAGCTGGTTTGAGAGGATGATCAGCAACACTGGGACTGAGACACGGCCCAGACTCCTACGGGAGGCAGCAGTGGGGAATCTTAGACAATGGGCGCAAGCCTGATCTAGCGATGCCGCGTGAGTGACGAAGGTCTTAGGATCGTAAAGCTCTTTCGCCAGGGATGATAATGACAG…	k__Bacteria	p__Proteobacteria	c__Alphaproteobacteria	o__Rhodobacterales	f__Rhodobacteraceae	g__Loktanella
AACGAACGCTGGCGGCACGCCTAACACATGCAAGTCGAGCGCACCTTCGGGTGAGCGGCGGACGGGTTAGTAACGCGTGGGAACATACCCAACACTACGGAATAGCCTTTGGAAACGAAGAGTAATACCGTATACGCCCTTCGGGGGAAAGATTTATCGGTGATGGATTGGCCCGCGTTAGATTAGATAGTTGGTGGGGTAACGGCCTACCAAGTCTACGATCTATAGCTGGTTTGAGAGGATGATCAGCAACACTGGGACTGAGACACGGCCCAGACTCCTACGGGAGGCAGCAGTGGGGAATCTTGGACAATGGGGGAAACCCTGATCCAGCGATGCCGCGTGAGTGACGAAGGCCCTAGGGTCGTAAAGCTCTTTCAGCTGTGAAGATAATGACGG…	AACGAACGCTGGCGGCACGCCTAACACATGCAAGTCGAGCGCACCTTCGGGTGAGCGGCGGACGGGTTAGTAACGCGTGGGAACATACCCAACACTACGGAATAGCCTTTGGAAACGAAGAGTAATACCGTATACGCCCTTCGGGGGAAAGATTTATCGGTGATGGATTGGCCCGCGTTAGATTAGATAGTTGGTGGGGTAACGGCCTACCAAGTCTACGATCTATAGCTGGTTTGAGAGGATGATCAGCAACACTGGGACTGAGACACGGCCCAGACTCCTACGGGAGGCAGCAGTGGGGAATCTTGGACAATGGGGGAAACCCTGATCCAGCGATGCCGCGTGAGTGACGAAGGCCCTAGGGTCGTAAAGCTCTTTCAGCTGTGAAGATAATGACGG…	k__Bacteria	p__Proteobacteria	c__Alphaproteobacteria	o__Rhodobacterales	f__Rhodobacteraceae	f__Rhodobacteraceae_unclassified
AACGAACGCTGGCGGCACGCCTAACACATGCAAGTCGAGCGCACCTTCGGGTGAGCGGCGGACGGGTTAGTAACGCGTGGGAACATACCCAACACTACGGAATAGCCTTTGGAAACGAAGAGTAATACCGTATACGCCCTTCGGGGGAAAGATTTATCGGTGATGGATTGGCCCGCGTTAGATTAGATAGTTGGTGGGGTAATGGCCTACCAAGTCTACGATCTATAGCTGGTTTGAGAGGATGATCAGCAACACTGGGACTGAGACACGGCCCAGACTCCTACGGGAGGCAGCAGTGGGGAATCTTGGACAATGGGGGAAACCCTGATCCAGCGATGCCGCGTGAGTGACGAAGGCCCTAGGGTCGTAAAGCTCTTTCAGCTGTGAAGATAATGACGG…	AACGAACGCTGGCGGCACGCCTAACACATGCAAGTCGAGCGCACCTTCGGGTGAGCGGCGGACGGGTTAGTAACGCGTGGGAACATACCCAACACTACGGAATAGCCTTTGGAAACGAAGAGTAATACCGTATACGCCCTTCGGGGGAAAGATTTATCGGTGATGGATTGGCCCGCGTTAGATTAGATAGTTGGTGGGGTAATGGCCTACCAAGTCTACGATCTATAGCTGGTTTGAGAGGATGATCAGCAACACTGGGACTGAGACACGGCCCAGACTCCTACGGGAGGCAGCAGTGGGGAATCTTGGACAATGGGGGAAACCCTGATCCAGCGATGCCGCGTGAGTGACGAAGGCCCTAGGGTCGTAAAGCTCTTTCAGCTGTGAAGATAATGACGG…	k__Bacteria	p__Proteobacteria	c__Alphaproteobacteria	o__Rhodobacterales	f__Rhodobacteraceae	f__Rhodobacteraceae_unclassified
AACGAACGCTGGCGGCACGCCTAACACATGCAAGTCGAGCGCACCTTCGGGTGAGCGGCGGACGGGTTAGTAACGCGTGGGAACATACCCAACACTGCGGAATAGCCTCTGGAAACGGAGAGTAATACCGCATACGCCCTTCGGGGGAAAGATTTATCGGTGATGGATTGGCCCGCGTTAGATTAGATAGTTGGTGGGGTAATGGCCTACCAAGTCTACGATCTATAGCTGGTTTGAGAGGATGATCAGCAACACTGGGACTGAGACACGGCCCAGACTCCTACGGGAGGCAGCAGTGGGGAATCTTAGACAATGGGCGCAAGCCTGATCTAGCGATGCCGCGTGAGTGACGAAGGTCTTAGGATCGTAAAGCTCTTTCGCCAGGGATGATAATGACAG…	AACGAACGCTGGCGGCACGCCTAACACATGCAAGTCGAGCGCACCTTCGGGTGAGCGGCGGACGGGTTAGTAACGCGTGGGAACATACCCAACACTGCGGAATAGCCTCTGGAAACGGAGAGTAATACCGCATACGCCCTTCGGGGGAAAGATTTATCGGTGATGGATTGGCCCGCGTTAGATTAGATAGTTGGTGGGGTAATGGCCTACCAAGTCTACGATCTATAGCTGGTTTGAGAGGATGATCAGCAACACTGGGACTGAGACACGGCCCAGACTCCTACGGGAGGCAGCAGTGGGGAATCTTAGACAATGGGCGCAAGCCTGATCTAGCGATGCCGCGTGAGTGACGAAGGTCTTAGGATCGTAAAGCTCTTTCGCCAGGGATGATAATGACAG…	k__Bacteria	p__Proteobacteria	c__Alphaproteobacteria	o__Rhodobacterales	f__Rhodobacteraceae	f__Rhodobacteraceae_unclassified
AACGAACGCTGGCGGCACGCCTAACACATGCAAGTCGAGCGCACCTTCGGGTGAGCGGCGGACGGGTTAGTAACGCGTGGGAACATACCCTTTACTACGGAATAGCCTTTGGAAACGAAGAGTAATACCGTATACGCCCTTCGGGGGAAAGATTTATCGGTAAAGGATTGGCCCGCGTTAGATTAGATAGTTGGTGGGGTAACGGCCTACCAAGTCTACGATCTATAGCTGGTTTGAGAGGATGATCAGCAACACTGGGACTGAGACACGGCCCAGACTCCTACGGGAGGCAGCAGTGGGGAATCTTAGACAATGGGCGCAAGCCTGATCTAGCGATGCCGCGTGAGTGACGAAGGCCTTAGGGTCGTAAAGCTCTTTCGCCAGGGATGATAATGACAG…	AACGAACGCTGGCGGCACGCCTAACACATGCAAGTCGAGCGCACCTTCGGGTGAGCGGCGGACGGGTTAGTAACGCGTGGGAACATACCCTTTACTACGGAATAGCCTTTGGAAACGAAGAGTAATACCGTATACGCCCTTCGGGGGAAAGATTTATCGGTAAAGGATTGGCCCGCGTTAGATTAGATAGTTGGTGGGGTAACGGCCTACCAAGTCTACGATCTATAGCTGGTTTGAGAGGATGATCAGCAACACTGGGACTGAGACACGGCCCAGACTCCTACGGGAGGCAGCAGTGGGGAATCTTAGACAATGGGCGCAAGCCTGATCTAGCGATGCCGCGTGAGTGACGAAGGCCTTAGGGTCGTAAAGCTCTTTCGCCAGGGATGATAATGACAG…	k__Bacteria	p__Proteobacteria	c__Alphaproteobacteria	o__Rhodobacterales	f__Rhodobacteraceae	f__Rhodobacteraceae_unclassified
AACGAACGCTGGCGGCACGCCTAACACATGCAAGTCGAGCGCACCTTCGGGTGAGCGGCGGACGGGTTAGTAACGCGTGGGAACATACCCTTTACTACGGAATAGCCTTTGGAAACGAAGAGTAATACCGTATACGCCCTTCGGGGGAAAGATTTATCGGTAAAGGATTGGCCCGCGTTAGATTAGATAGTTGGTGGGGTAACGGCCTACCAAGTCTACGATCTATAGCTGGTTTGAGAGGATGATCAGCAACACTGGGACTGAGACACGGCCCAGACTCCTACGGGAGGCAGCAGTGGGGAATCTTGGACAATGGGGGAAACCCTGATCCAGCGATGCCGCGTGAGTGACGAAGGCCCTAGGGTCGTAAAGCTCTTTCAGCTGTGAAGATAATGACGG…	AACGAACGCTGGCGGCACGCCTAACACATGCAAGTCGAGCGCACCTTCGGGTGAGCGGCGGACGGGTTAGTAACGCGTGGGAACATACCCTTTACTACGGAATAGCCTTTGGAAACGAAGAGTAATACCGTATACGCCCTTCGGGGGAAAGATTTATCGGTAAAGGATTGGCCCGCGTTAGATTAGATAGTTGGTGGGGTAACGGCCTACCAAGTCTACGATCTATAGCTGGTTTGAGAGGATGATCAGCAACACTGGGACTGAGACACGGCCCAGACTCCTACGGGAGGCAGCAGTGGGGAATCTTGGACAATGGGGGAAACCCTGATCCAGCGATGCCGCGTGAGTGACGAAGGCCCTAGGGTCGTAAAGCTCTTTCAGCTGTGAAGATAATGACGG…	k__Bacteria	p__Proteobacteria	c__Alphaproteobacteria	o__Rhodobacterales	f__Rhodobacteraceae	g__Nereida
AACGAACGCTGGCGGCACGCCTAACACATGCAAGTCGAGCGCACCTTCGGGTGAGCGGCGGACGGGTTAGTAACGCGTGGGAACATACCCTTTTCTGCGGAATAGCCTTTGGAAACGAAGAGTAATACCGCATACGCCCTTCGGGGGAAAGATTTATCGGTGAAGGATTGGCCCGCGTTAGATTAGATAGTTGGTGGGGTAATGGCCTACCAAGTCTACGATCTATAGCTGGTTTGAGAGGATGATCAGCAACACTGGGACTGAGACACGGCCCAGACTCCTACGGGAGGCAGCAGTGGGGAATCTTAGACAATGGGCGCAAGCCTGATCTAGCGATGCCGCGTGAGTGACGAAGGCCTTAGGGTCGTAAAGCTCTTTCGCCAGGGATGATAATGACAG…	AACGAACGCTGGCGGCACGCCTAACACATGCAAGTCGAGCGCACCTTCGGGTGAGCGGCGGACGGGTTAGTAACGCGTGGGAACATACCCTTTTCTGCGGAATAGCCTTTGGAAACGAAGAGTAATACCGCATACGCCCTTCGGGGGAAAGATTTATCGGTGAAGGATTGGCCCGCGTTAGATTAGATAGTTGGTGGGGTAATGGCCTACCAAGTCTACGATCTATAGCTGGTTTGAGAGGATGATCAGCAACACTGGGACTGAGACACGGCCCAGACTCCTACGGGAGGCAGCAGTGGGGAATCTTAGACAATGGGCGCAAGCCTGATCTAGCGATGCCGCGTGAGTGACGAAGGCCTTAGGGTCGTAAAGCTCTTTCGCCAGGGATGATAATGACAG…	k__Bacteria	p__Proteobacteria	c__Alphaproteobacteria	o__Rhodobacterales	f__Rhodobacteraceae	g__Loktanella
AACGAACGCTGGCGGCACGCCTAACACATGCAAGTCGAGCGCACCTTCGGGTGAGCGGCGGACGGGTTAGTAACGCGTGGGAACATGCCCTTCACTACGGAATAGCCTCGGGAAACTGAGAGTAATACCGTATACGCCCTTCGGGGGAAAGATTTATCGGTGAAGGATTGGCCCGCGTTAGATTAGGTAGTTGGTGGGGTAACGGCCTACCAAGCCTACGATCTATAGCTGGTTTGAGAGGATGATCAGCAACACTGGGACTGAGACACGGCCCAGACTCCTACGGGAGGCAGCAGTGGGGAATCTTAGACAATGGGGGAAACCCTGATCTAGCGATGCCGCGTGAGTGACGAAGGCCCTAGGGTCGTAAAGCTCTTTCAACTGTGAAGATAATGACGG…	AACGAACGCTGGCGGCACGCCTAACACATGCAAGTCGAGCGCACCTTCGGGTGAGCGGCGGACGGGTTAGTAACGCGTGGGAACATGCCCTTCACTACGGAATAGCCTCGGGAAACTGAGAGTAATACCGTATACGCCCTTCGGGGGAAAGATTTATCGGTGAAGGATTGGCCCGCGTTAGATTAGGTAGTTGGTGGGGTAACGGCCTACCAAGCCTACGATCTATAGCTGGTTTGAGAGGATGATCAGCAACACTGGGACTGAGACACGGCCCAGACTCCTACGGGAGGCAGCAGTGGGGAATCTTAGACAATGGGGGAAACCCTGATCTAGCGATGCCGCGTGAGTGACGAAGGCCCTAGGGTCGTAAAGCTCTTTCAACTGTGAAGATAATGACGG…	k__Bacteria	p__Proteobacteria	c__Alphaproteobacteria	o__Rhodobacterales	f__Rhodobacteraceae	g__Octadecabacter
AACGAACGCTGGCGGCACGCCTAACACATGCAAGTCGAGCGCACCTTCGGGTGAGCGGCGGACGGGTTAGTAACGCGTGGGAACATGCCCTTCTCTAAGGAATAGCCTCTGGAAACGGAGAGTAATACCTTATACGCCCTACGGGGGAAAGATTTATCGGAGAAGGATTGGCCCGCGTTAGATTAGTTAGTTGGTGGGGTAATGGCCTACCAAGACTACGATCTATAGCTGGTTTGAGAGGATGATCAGCAACACTGGGACTGAGACACGGCCCAGACTCCTACGGGAGGCAGCAGTGGGGAATCTTAGACAATGGGCGAAAGCCTGATCTAGCGATGCCGCGTGAGTGACGAAGGCCCTAGGGTCGTAAAGCTCTTTCGCCAGGGATGATAATGACAG…	AACGAACGCTGGCGGCACGCCTAACACATGCAAGTCGAGCGCACCTTCGGGTGAGCGGCGGACGGGTTAGTAACGCGTGGGAACATGCCCTTCTCTAAGGAATAGCCTCTGGAAACGGAGAGTAATACCTTATACGCCCTACGGGGGAAAGATTTATCGGAGAAGGATTGGCCCGCGTTAGATTAGTTAGTTGGTGGGGTAATGGCCTACCAAGACTACGATCTATAGCTGGTTTGAGAGGATGATCAGCAACACTGGGACTGAGACACGGCCCAGACTCCTACGGGAGGCAGCAGTGGGGAATCTTAGACAATGGGCGAAAGCCTGATCTAGCGATGCCGCGTGAGTGACGAAGGCCCTAGGGTCGTAAAGCTCTTTCGCCAGGGATGATAATGACAG…	k__Bacteria	p__Proteobacteria	c__Alphaproteobacteria	o__Rhodobacterales	f__Rhodobacteraceae	g__Octadecabacter
AACGAACGCTGGCGGCACGCCTAACACATGCAAGTCGAGCGCACCTTCGGGTGAGCGGCGGACGGGTTAGTAACGCGTGGGAACATGCCCTTTTCTACGGAATAGCCTCGGGAAACTGAGAGTAATACCGTATACGCCCTTCGGGGGAAAGATTTATCGGTGAAGGATTGGCCCGCGTTAGATTAGATAGTTGGTGGGGTAACGGCCTACCAAGTCTACGATCTATAGCTGGTTTGAGAGGATGATCAGCAACACTGGGACTGAGACACGGCCCAGACTCCTACGGGAGGCAGCAGTGGGGAATCTTAGACAATGGGCGAAAGCCTGATCTAGCGATGCCGCGTGAGTGACGAAGGCCCTAGGGTCGTAAAGCTCTTTCGCCAGGGATGATAATGACAG…	AACGAACGCTGGCGGCACGCCTAACACATGCAAGTCGAGCGCACCTTCGGGTGAGCGGCGGACGGGTTAGTAACGCGTGGGAACATGCCCTTTTCTACGGAATAGCCTCGGGAAACTGAGAGTAATACCGTATACGCCCTTCGGGGGAAAGATTTATCGGTGAAGGATTGGCCCGCGTTAGATTAGATAGTTGGTGGGGTAACGGCCTACCAAGTCTACGATCTATAGCTGGTTTGAGAGGATGATCAGCAACACTGGGACTGAGACACGGCCCAGACTCCTACGGGAGGCAGCAGTGGGGAATCTTAGACAATGGGCGAAAGCCTGATCTAGCGATGCCGCGTGAGTGACGAAGGCCCTAGGGTCGTAAAGCTCTTTCGCCAGGGATGATAATGACAG…	k__Bacteria	p__Proteobacteria	c__Alphaproteobacteria	o__Rhodobacterales	f__Rhodobacteraceae	f__Rhodobacteraceae_unclassified
AACGAACGCTGGCGGCACGCCTAACACATGCAAGTCGAGCGCACTCTTCGGAGTGAGCGGCGGACGGGTTAGTAACGCGTGGGAACATACCCAACACTACGGAATAGCCTCGGGAAACTGAGAGTAATACCGTATACGCCCTTCGGGGGAAAGATTTATCGGTGATGGATTGGCCCGCGTTAGATTAGATAGTTGGTGGGGTAATGGCCTACCAAGTCTACGATCTATAGCTGGTTTGAGAGGATGATCAGCAACACTGGGACTGAGACACGGCCCAGACTCCTACGGGAGGCAGCAGTGGGGAATCTTAGACAATGGGCGAAAGCCTGATCTAGCGATGCCGCGTGAGTGACGAAGGCCTTAGGGTCGTAAAGCTCTTTCGCCAGGGATGATAATGAC…	AACGAACGCTGGCGGCACGCCTAACACATGCAAGTCGAGCGCACTCTTCGGAGTGAGCGGCGGACGGGTTAGTAACGCGTGGGAACATACCCAACACTACGGAATAGCCTCGGGAAACTGAGAGTAATACCGTATACGCCCTTCGGGGGAAAGATTTATCGGTGATGGATTGGCCCGCGTTAGATTAGATAGTTGGTGGGGTAATGGCCTACCAAGTCTACGATCTATAGCTGGTTTGAGAGGATGATCAGCAACACTGGGACTGAGACACGGCCCAGACTCCTACGGGAGGCAGCAGTGGGGAATCTTAGACAATGGGCGAAAGCCTGATCTAGCGATGCCGCGTGAGTGACGAAGGCCTTAGGGTCGTAAAGCTCTTTCGCCAGGGATGATAATGAC…	k__Bacteria	p__Proteobacteria	c__Alphaproteobacteria	o__Rhodobacterales	f__Rhodobacteraceae	g__Loktanella
AACGAACGCTGGCGGCACGCCTAACACATGCAAGTCGAGCGCACTCTTCGGAGTGAGCGGCGGACGGGTTAGTAACGCGTGGGAACATACCCAACACTACGGAATAGCCTTTGGAAACGAAGAGTAATACCGTATACGCCCTTCGGGGGAAAGATTTATCGGTGATGGATTGGCCCGCGTTAGATTAGATAGTTGGTGGGGTAACGGCCTACCAAGTCTACGATCTATAGCTGGTTTGAGAGGATGATCAGCAACACTGGGACTGAGACACGGCCCAGACTCCTACGGGAGGCAGCAGTGGGGAATCTTAGACAATGGGCGCAAGCCTGATCTAGCGATGCCGCGTGAGTGACGAAGGCCTTAGGGTCGTAAAGCTCTTTCGCCAGGGATGATAATGAC…	AACGAACGCTGGCGGCACGCCTAACACATGCAAGTCGAGCGCACTCTTCGGAGTGAGCGGCGGACGGGTTAGTAACGCGTGGGAACATACCCAACACTACGGAATAGCCTTTGGAAACGAAGAGTAATACCGTATACGCCCTTCGGGGGAAAGATTTATCGGTGATGGATTGGCCCGCGTTAGATTAGATAGTTGGTGGGGTAACGGCCTACCAAGTCTACGATCTATAGCTGGTTTGAGAGGATGATCAGCAACACTGGGACTGAGACACGGCCCAGACTCCTACGGGAGGCAGCAGTGGGGAATCTTAGACAATGGGCGCAAGCCTGATCTAGCGATGCCGCGTGAGTGACGAAGGCCTTAGGGTCGTAAAGCTCTTTCGCCAGGGATGATAATGAC…	k__Bacteria	p__Proteobacteria	c__Alphaproteobacteria	o__Rhodobacterales	f__Rhodobacteraceae	g__Loktanella
AACGAACGCTGGCGGCACGCCTAACACATGCAAGTCGAGCGCACTCTTCGGAGTGAGCGGCGGACGGGTTAGTAACGCGTGGGAACATACCCAACACTACGGAATAGCCTTTGGAAACGAAGAGTAATACCGTATACGCCCTTCGGGGGAAAGATTTATCGGTGATGGATTGGCCCGCGTTAGATTAGATAGTTGGTGGGGTAATGGCCTACCAAGTCTACGATCTATAGCTGGTTTGAGAGGATGATCAGCAACACTGGGACTGAGACACGGCCCAGACTCCTACGGGAGGCAGCAGTGGGGAATCTTAGACAATGGGCGCAAGCCTGATCTAGCGATGCCGCGTGAGTGACGAAGGCCTTAGGGTCGTAAAGCTCTTTCGCCAGGGATGATAATGAC…	AACGAACGCTGGCGGCACGCCTAACACATGCAAGTCGAGCGCACTCTTCGGAGTGAGCGGCGGACGGGTTAGTAACGCGTGGGAACATACCCAACACTACGGAATAGCCTTTGGAAACGAAGAGTAATACCGTATACGCCCTTCGGGGGAAAGATTTATCGGTGATGGATTGGCCCGCGTTAGATTAGATAGTTGGTGGGGTAATGGCCTACCAAGTCTACGATCTATAGCTGGTTTGAGAGGATGATCAGCAACACTGGGACTGAGACACGGCCCAGACTCCTACGGGAGGCAGCAGTGGGGAATCTTAGACAATGGGCGCAAGCCTGATCTAGCGATGCCGCGTGAGTGACGAAGGCCTTAGGGTCGTAAAGCTCTTTCGCCAGGGATGATAATGAC…	k__Bacteria	p__Proteobacteria	c__Alphaproteobacteria	o__Rhodobacterales	f__Rhodobacteraceae	g__Loktanella
AACGAACGCTGGCGGCACGCCTAACACATGCAAGTCGAGCGCACTCTTCGGAGTGAGCGGCGGACGGGTTAGTAACGCGTGGGAACATACCCTTTTCTACGGAATAGCCTCGGGAAACTGAGAGTAATACCGTATACGCCCTTCGGGGGAAAGATTTATCGGTGAAGGATTGGCCCGCGTTAGATTAGATAGTTGGTGGGGTAATGGCCTACCAAGTCTACGATCTATAGCTGGTTTGAGAGGATGATCAGCAACACTGGGACTGAGACACGGCCCAGACTCCTACGGGAGGCAGCAGTGGGGAATCTTAGACAATGGGCGCAAGCCTGATCTAGCGATGCCGCGTGAGTGACGAAGGCCTTAGGGTCGTAAAGCTCTTTCGCCAGGGATGATAATGAC…	AACGAACGCTGGCGGCACGCCTAACACATGCAAGTCGAGCGCACTCTTCGGAGTGAGCGGCGGACGGGTTAGTAACGCGTGGGAACATACCCTTTTCTACGGAATAGCCTCGGGAAACTGAGAGTAATACCGTATACGCCCTTCGGGGGAAAGATTTATCGGTGAAGGATTGGCCCGCGTTAGATTAGATAGTTGGTGGGGTAATGGCCTACCAAGTCTACGATCTATAGCTGGTTTGAGAGGATGATCAGCAACACTGGGACTGAGACACGGCCCAGACTCCTACGGGAGGCAGCAGTGGGGAATCTTAGACAATGGGCGCAAGCCTGATCTAGCGATGCCGCGTGAGTGACGAAGGCCTTAGGGTCGTAAAGCTCTTTCGCCAGGGATGATAATGAC…	k__Bacteria	p__Proteobacteria	c__Alphaproteobacteria	o__Rhodobacterales	f__Rhodobacteraceae	g__Loktanella
AACGAACGCTGGCGGCACGCCTAACACATGCAAGTCGAGCGCGACCTTCGGGTTGAGCGGCGGACGGGTTAGTAACGCGTGGGAACATACCCTTCACTAAGGAATAGCCTCTGGAAACGGAGAGTAATACCTTATACGCCCTACGGGGGAAAGATTTATCGGTGAAGGATTGGCCCGCGTTAGATTAGTTAGTTGGTGGGGTAACGGCCTACCAAGACTACGATCTATAGCTGGTTTGAGAGGATGATCAGCAACACTGGGACTGAGACACGGCCCAGACTCCTACGGGAGGCAGCAGTGGGGAATCTTAGACAATGGGCGCAAGCCTGATCTAGCGATGCCGCGTGAGTGACGAAGGCCCTAGGGTCGTAAAGCTCTTTCGCCAGGGATGATAATGAC…	AACGAACGCTGGCGGCACGCCTAACACATGCAAGTCGAGCGCGACCTTCGGGTTGAGCGGCGGACGGGTTAGTAACGCGTGGGAACATACCCTTCACTAAGGAATAGCCTCTGGAAACGGAGAGTAATACCTTATACGCCCTACGGGGGAAAGATTTATCGGTGAAGGATTGGCCCGCGTTAGATTAGTTAGTTGGTGGGGTAACGGCCTACCAAGACTACGATCTATAGCTGGTTTGAGAGGATGATCAGCAACACTGGGACTGAGACACGGCCCAGACTCCTACGGGAGGCAGCAGTGGGGAATCTTAGACAATGGGCGCAAGCCTGATCTAGCGATGCCGCGTGAGTGACGAAGGCCCTAGGGTCGTAAAGCTCTTTCGCCAGGGATGATAATGAC…	k__Bacteria	p__Proteobacteria	c__Alphaproteobacteria	o__Rhodobacterales	f__Rhodobacteraceae	g__Octadecabacter
AACGAACGCTGGCGGCACGCCTAACACATGCAAGTCGAGCGCGCTCTTCGGAGTGAGCGGCGGACGGGTTAGTAACGCGTGGGAACATACCCAACACTACGGAATAGCCTTTGGAAACGAAGAGTAATACCGTATACGCCCTTCGGGGGAAAGATTTATCGGTGATGGATTGGCCCGCGTTAGATTAGATAGTTGGTGGGGTAATGGCCTACCAAGTCTACGATCTATAGCTGGTTTGAGAGGATGATCAGCAACACTGGGACTGAGACACGGCCCAGACTCCTACGGGAGGCAGCAGTGGGGAATCTTAGACAATGGGCGCAAGCCTGATCTAGCGATGCCGCGTGAGTGACGAAGGCCTTAGGGTCGTAAAGCTCTTTCGCCAGGGATGATAATGAC…	AACGAACGCTGGCGGCACGCCTAACACATGCAAGTCGAGCGCGCTCTTCGGAGTGAGCGGCGGACGGGTTAGTAACGCGTGGGAACATACCCAACACTACGGAATAGCCTTTGGAAACGAAGAGTAATACCGTATACGCCCTTCGGGGGAAAGATTTATCGGTGATGGATTGGCCCGCGTTAGATTAGATAGTTGGTGGGGTAATGGCCTACCAAGTCTACGATCTATAGCTGGTTTGAGAGGATGATCAGCAACACTGGGACTGAGACACGGCCCAGACTCCTACGGGAGGCAGCAGTGGGGAATCTTAGACAATGGGCGCAAGCCTGATCTAGCGATGCCGCGTGAGTGACGAAGGCCTTAGGGTCGTAAAGCTCTTTCGCCAGGGATGATAATGAC…	k__Bacteria	p__Proteobacteria	c__Alphaproteobacteria	o__Rhodobacterales	f__Rhodobacteraceae	g__Loktanella
AACGAACGCTGGCGGCACGCCTAACACATGCAAGTCGAGCGCTACCTTCGGGTGGAGCGGCGGACGGGTTAGTAACGCGTGGGAACATGCCCAACACTACGGAATAGCCACTGGAAACGGTGAGTAATACCGTATACGCCCTTCGGGGGAAAGATTTATCGGTGATGGATTGGCCCGCGTTAGATTAGATAGTTGGTGGGGTAATGGCCTACCAAGTCTACGATCTATAGCTGGTTTGAGAGGATGATCAGCAACACTGGGACTGAGACACGGCCCAGACTCCTACGGGAGGCAGCAGTGGGGAATCTTAGACAATGGGCGCAAGCCTGATCTAGCGATGCCGCGTGAGTGACGAAGGCCTTAGGGTCGTAAAGCTCTTTCGCCAGGGATGATAATGAC…	AACGAACGCTGGCGGCACGCCTAACACATGCAAGTCGAGCGCTACCTTCGGGTGGAGCGGCGGACGGGTTAGTAACGCGTGGGAACATGCCCAACACTACGGAATAGCCACTGGAAACGGTGAGTAATACCGTATACGCCCTTCGGGGGAAAGATTTATCGGTGATGGATTGGCCCGCGTTAGATTAGATAGTTGGTGGGGTAATGGCCTACCAAGTCTACGATCTATAGCTGGTTTGAGAGGATGATCAGCAACACTGGGACTGAGACACGGCCCAGACTCCTACGGGAGGCAGCAGTGGGGAATCTTAGACAATGGGCGCAAGCCTGATCTAGCGATGCCGCGTGAGTGACGAAGGCCTTAGGGTCGTAAAGCTCTTTCGCCAGGGATGATAATGAC…	k__Bacteria	p__Proteobacteria	c__Alphaproteobacteria	o__Rhodobacterales	f__Rhodobacteraceae	g__Loktanella
AACGAACGCTGGCGGCACGCCTAACACATGCAAGTCGAGCGCTCACTTCGGTGGGAGCGGCGGACGGGTTAGTAACGCGTGGGAACGTACCCTTTACTAAGGAATAGCCACTGGAAACGGTGAGTAATACCTTATACGCCCTTCGGGGGAAAGATTTATCGGTAAAGGATCGGCCCGCGTTAGATTAGATAGTTGGTGGGGTAACGGCCTACCAAGTCTACGATCTATAGCTGGTTTGAGAGGATGATCAGCAACACTGGGACTGAGACACGGCCCAGACTCCTACGGGAGGCAGCAGTGGGGAATCTTAGACAATGGGGGAAACCCTGATCTAGCGATGCCGCGTGTGTGACGAAGGCCTTAGGGTCGTAAAGCACTTTCGCCAGGGATGATAATGAC…	AACGAACGCTGGCGGCACGCCTAACACATGCAAGTCGAGCGCTCACTTCGGTGGGAGCGGCGGACGGGTTAGTAACGCGTGGGAACGTACCCTTTACTAAGGAATAGCCACTGGAAACGGTGAGTAATACCTTATACGCCCTTCGGGGGAAAGATTTATCGGTAAAGGATCGGCCCGCGTTAGATTAGATAGTTGGTGGGGTAACGGCCTACCAAGTCTACGATCTATAGCTGGTTTGAGAGGATGATCAGCAACACTGGGACTGAGACACGGCCCAGACTCCTACGGGAGGCAGCAGTGGGGAATCTTAGACAATGGGGGAAACCCTGATCTAGCGATGCCGCGTGTGTGACGAAGGCCTTAGGGTCGTAAAGCACTTTCGCCAGGGATGATAATGAC…	k__Bacteria	p__Proteobacteria	c__Alphaproteobacteria	o__Rhodobacterales	f__Rhodobacteraceae	g__Octadecabacter
AACGAACGCTGGCGGCACGCCTAACACATGCAAGTCGAGCGCTCACTTCGGTGGGAGCGGCGGACGGGTTAGTAACGCGTGGGAACGTACCCTTTTCTACGGAATAGCCTCGGGAAACTGAGAGTAATACCGTATACGCCCTTTGGGGGAAAGATTTATCGGTGAAGGATCGGCCCGCGTTAGATTAGATAGTTGGTGGGGTAATGGCCTACCAAGTCTACGATCTATAGCTGGTTTGAGAGGATGATCAGCAACACTGGGACTGAGACACGGCCCAGACTCCTACGGGAGGCAGCAGTGGGGAATCTTAGACAATGGGCGCAAGCCTGATCTAGCGATGCCGCGTGAGTGATGAAGGTCTTAGGATCGTAAAGCTCTTTCGCCAGGGATGATAATGAC…	AACGAACGCTGGCGGCACGCCTAACACATGCAAGTCGAGCGCTCACTTCGGTGGGAGCGGCGGACGGGTTAGTAACGCGTGGGAACGTACCCTTTTCTACGGAATAGCCTCGGGAAACTGAGAGTAATACCGTATACGCCCTTTGGGGGAAAGATTTATCGGTGAAGGATCGGCCCGCGTTAGATTAGATAGTTGGTGGGGTAATGGCCTACCAAGTCTACGATCTATAGCTGGTTTGAGAGGATGATCAGCAACACTGGGACTGAGACACGGCCCAGACTCCTACGGGAGGCAGCAGTGGGGAATCTTAGACAATGGGCGCAAGCCTGATCTAGCGATGCCGCGTGAGTGATGAAGGTCTTAGGATCGTAAAGCTCTTTCGCCAGGGATGATAATGAC…	k__Bacteria	p__Proteobacteria	c__Alphaproteobacteria	o__Rhodobacterales	f__Rhodobacteraceae	g__Jannaschia
AACGAACGCTGGCGGCACGCCTAACACATGCAAGTCGAGCGCTCACTTCGGTGGGAGCGGCGGACGGGTTAGTAACGCGTGGGAACGTACCCTTTTCTGCGGAATAGCCTCTGGAAACGGAGAGTAATACCGCATACGCCCTTCGGGGGAAAGATTTATCGGTGAAGGATCGGCCCGCGTTAGATTAGATAGTTGGTGGGGTAACGGCCTACCAAGTCTACGATCTATAGCTGGTTTGAGAGGATGATCAGCAACACTGGGACTGAGACACGGCCCAGACTCCTACGGGAGGCAGCAGTGGGGAATCTTAGACAATGGGGGAAACCCTGATCTAGCGATGCCGCGTGTGTGACGAAGGCCTTAGGGTCGTAAAGCACTTTCGCCAGGGATGATAATGAC…	AACGAACGCTGGCGGCACGCCTAACACATGCAAGTCGAGCGCTCACTTCGGTGGGAGCGGCGGACGGGTTAGTAACGCGTGGGAACGTACCCTTTTCTGCGGAATAGCCTCTGGAAACGGAGAGTAATACCGCATACGCCCTTCGGGGGAAAGATTTATCGGTGAAGGATCGGCCCGCGTTAGATTAGATAGTTGGTGGGGTAACGGCCTACCAAGTCTACGATCTATAGCTGGTTTGAGAGGATGATCAGCAACACTGGGACTGAGACACGGCCCAGACTCCTACGGGAGGCAGCAGTGGGGAATCTTAGACAATGGGGGAAACCCTGATCTAGCGATGCCGCGTGTGTGACGAAGGCCTTAGGGTCGTAAAGCACTTTCGCCAGGGATGATAATGAC…	k__Bacteria	p__Proteobacteria	c__Alphaproteobacteria	o__Rhodobacterales	f__Rhodobacteraceae	g__Octadecabacter
AACGAACGCTGGCGGCACGCCTAACACATGCAAGTCGAGCGGTTAAAGCCTCTTCGGAGGTGTATAAAGCGGCGGACGGGTGAGTAAGGCATAGATAATCTGCCCTAAAGAGGGGGATAGCCTGCCGAAAGGTGGGTTAATACCGCGTAAGCTTGATATCGTAATGGTATTAAGTAAAGGCCTCGGTCGCTTTAGGATGAGTCTATGTATGATTAGCTAGTTGGAGAGGTAAAAGCTCCCCAAGGCGACGATCATTAGCTGGTCTGAGAGGATGATCAGCCACACTGGAACTGAGACACGGTCCAGACTCCTACGGGAGGCAGCAGTGAGGAATTTTGCGCAATGGGGGAAACCCTGACGCAGCGATGCCGCGTGGCGGATGAAGTCTTTCGAGATGTA…	AACGAACGCTGGCGGCACGCCTAACACATGCAAGTCGAGCGGTTAAAGCCTCTTCGGAGGTGTATAAAGCGGCGGACGGGTGAGTAAGGCATAGATAATCTGCCCTAAAGAGGGGGATAGCCTGCCGAAAGGTGGGTTAATACCGCGTAAGCTTGATATCGTAATGGTATTAAGTAAAGGCCTCGGTCGCTTTAGGATGAGTCTATGTATGATTAGCTAGTTGGAGAGGTAAAAGCTCCCCAAGGCGACGATCATTAGCTGGTCTGAGAGGATGATCAGCCACACTGGAACTGAGACACGGTCCAGACTCCTACGGGAGGCAGCAGTGAGGAATTTTGCGCAATGGGGGAAACCCTGACGCAGCGATGCCGCGTGGCGGATGAAGTCTTTCGAGATGTA…	k__Bacteria	p__Proteobacteria	c__Deltaproteobacteria	c__Deltaproteobacteria_unclassified	c__Deltaproteobacteria_unclassified	c__Deltaproteobacteria_unclassified
AACGAACGCTGGCGGCACGCCTAATACATGCAAGTCGAACGAGGTGTCGGTGCTTGCACCGATAACCAAGTGGCGCACGGGTGAGTAACACGTGGGAACCTGCCCTAAGGTAAGGGATAACCATTGGAAACGATGGCTAATACCTTATAGTCCTGAGAAGGTAAAGATTTATCGCCTTAGGATGGTCCCGCGGTTGATTAGCTAGTTGGTGGGGTAATGGCCTACCAAGGCAACGATCAATAGCTGTTTTGAGAGGAAGATCAGCCACACTGGAACTGAGACACGGTCCAGACTCCTACGGGAGGCAGCAGTAAGGAATATTGGACAATGGGGGAAACCCTGATCCAGCGATGCCGCGTGAACGATGAAGGCCTTAGGGTTGTAAAGTTCTTTCGCTAA…	AACGAACGCTGGCGGCACGCCTAATACATGCAAGTCGAACGAGGTGTCGGTGCTTGCACCGATAACCAAGTGGCGCACGGGTGAGTAACACGTGGGAACCTGCCCTAAGGTAAGGGATAACCATTGGAAACGATGGCTAATACCTTATAGTCCTGAGAAGGTAAAGATTTATCGCCTTAGGATGGTCCCGCGGTTGATTAGCTAGTTGGTGGGGTAATGGCCTACCAAGGCAACGATCAATAGCTGTTTTGAGAGGAAGATCAGCCACACTGGAACTGAGACACGGTCCAGACTCCTACGGGAGGCAGCAGTAAGGAATATTGGACAATGGGGGAAACCCTGATCCAGCGATGCCGCGTGAACGATGAAGGCCTTAGGGTTGTAAAGTTCTTTCGCTAA…	k__Bacteria	p__Proteobacteria	c__Alphaproteobacteria	c__Alphaproteobacteria_unclassified	c__Alphaproteobacteria_unclassified	c__Alphaproteobacteria_unclassified
AACGAACGCTGGCGGCACGCCTAATACATGCAAGTCGAACGGAGTAATAATTGCTTGCAATTATTACTTAGTGGCGCACGGGTGAGTAACACGTGGGAACCTACCTTAAAGTAAGGAATAACTGTTGGAAACAACAGCTAATACCTTATGTGTCCTTAGGGATAAAGATTTATCGCTTTAAGATGGGCCCGCGCCTGATTAGTTAGTTGGTGGGGTAATGGCCTACCAAGACTACGATCAGTAGCTGTTCTTAGAGGAAGATCAGCCACACTGGGACTGAGACACGGCCCAGACTTCTACGGAAGGCAGCAGTAAGGAATATTGGACAATGGGGGAAACCCTGATCCAGCGATGCCGCGTGAATGATGAAGGCCTTAGGGTTGTAAAGTTCTTTCGCTA…	AACGAACGCTGGCGGCACGCCTAATACATGCAAGTCGAACGGAGTAATAATTGCTTGCAATTATTACTTAGTGGCGCACGGGTGAGTAACACGTGGGAACCTACCTTAAAGTAAGGAATAACTGTTGGAAACAACAGCTAATACCTTATGTGTCCTTAGGGATAAAGATTTATCGCTTTAAGATGGGCCCGCGCCTGATTAGTTAGTTGGTGGGGTAATGGCCTACCAAGACTACGATCAGTAGCTGTTCTTAGAGGAAGATCAGCCACACTGGGACTGAGACACGGCCCAGACTTCTACGGAAGGCAGCAGTAAGGAATATTGGACAATGGGGGAAACCCTGATCCAGCGATGCCGCGTGAATGATGAAGGCCTTAGGGTTGTAAAGTTCTTTCGCTA…	k__Bacteria	p__Proteobacteria	c__Alphaproteobacteria	c__Alphaproteobacteria_unclassified	c__Alphaproteobacteria_unclassified	c__Alphaproteobacteria_unclassified
AACGAACGCTGGCGGCACGCCTAATACATGCAAGTCGAACGGAGTAATAATTGCTTGCAATTATTACTTAGTGGCGCACGGGTGAGTAACACGTGGGAACCTACCTTAAAGTAAGGAATAACTGTTGGAAACAACAGCTAATACCTTATGTGTCCTTAGGGATAAAGATTTATCGCTTTAAGATGGGCCCGCGCCTGATTAGTTAGTTGGTGGGGTAATGGCCTACCAAGACTACGATCAGTAGCTGTTCTTAGAGGAAGATCAGCCACACTGGGACTGAGACACGGCCCAGACTTCTACGGAAGGCAGCAGTAAGGAATATTGGACAATGGGGGAAACCCTGATCCAGCGATGCCGCGTGAATGATGAAGGCCTTAGGGTTGTAAAGTTCTTTCGCTA…	AACGAACGCTGGCGGCACGCCTAATACATGCAAGTCGAACGGAGTAATAATTGCTTGCAATTATTACTTAGTGGCGCACGGGTGAGTAACACGTGGGAACCTACCTTAAAGTAAGGAATAACTGTTGGAAACAACAGCTAATACCTTATGTGTCCTTAGGGATAAAGATTTATCGCTTTAAGATGGGCCCGCGCCTGATTAGTTAGTTGGTGGGGTAATGGCCTACCAAGACTACGATCAGTAGCTGTTCTTAGAGGAAGATCAGCCACACTGGGACTGAGACACGGCCCAGACTTCTACGGAAGGCAGCAGTAAGGAATATTGGACAATGGGGGAAACCCTGATCCAGCGATGCCGCGTGAATGATGAAGGCCTTAGGGTTGTAAAGTTCTTTCGCTA…	k__Bacteria	p__Proteobacteria	c__Alphaproteobacteria	c__Alphaproteobacteria_unclassified	c__Alphaproteobacteria_unclassified	c__Alphaproteobacteria_unclassified
AACGAACGCTGGCGGCACGCTTAACACATGCAAGTCGAACGAAGCTGCAGAGCTTGCTCTGTAGACTGAGTGGCAGACGGGTGAGGAACGCGTGGGAATCTACCTAGCAGCTTGGGATAACTTCTGGAAACGGGAGCTAATACCACATACGCCCTACGGGGGAAAGATTTATCACTGTTAGATGAGCCCGCGTTAGATTAGCTAGTTGGTGAGGTAAAAGCTCACCAAGGCAACGATCTATAGCTGGTCTGAGAGGATGGACAGCCACACTGGGACTGAGACACGGCCCAGACTCCTACGGGAGGCAGCAGTGGGGAATATTGGACAATGGGGGAAACCCTGATCCAGCGATGCCGCGTGAGTGAAGAAGGCCCTAGGGTTGTAAAGCTCTTTCAGTAG…	AACGAACGCTGGCGGCACGCTTAACACATGCAAGTCGAACGAAGCTGCAGAGCTTGCTCTGTAGACTGAGTGGCAGACGGGTGAGGAACGCGTGGGAATCTACCTAGCAGCTTGGGATAACTTCTGGAAACGGGAGCTAATACCACATACGCCCTACGGGGGAAAGATTTATCACTGTTAGATGAGCCCGCGTTAGATTAGCTAGTTGGTGAGGTAAAAGCTCACCAAGGCAACGATCTATAGCTGGTCTGAGAGGATGGACAGCCACACTGGGACTGAGACACGGCCCAGACTCCTACGGGAGGCAGCAGTGGGGAATATTGGACAATGGGGGAAACCCTGATCCAGCGATGCCGCGTGAGTGAAGAAGGCCCTAGGGTTGTAAAGCTCTTTCAGTAG…	k__Bacteria	p__Proteobacteria	c__Alphaproteobacteria	c__Alphaproteobacteria_unclassified	c__Alphaproteobacteria_unclassified	c__Alphaproteobacteria_unclassified
AACGAACGCTGGCGGCACGTTTTAAGCATGCAAGTCGAACGGTAGGAAGTGCTTGCACTTCTGAGAGTGGCGAACGGGTGAGTAACACGTAGATGATCTACCTTTTAGTTGGGGATAGCCCATGGAAACATGGAGTAATACCGAATAATCTCTTTAGGTTTTGGCTTTAAGAGGAAAGGAGCGTTTGCTTCGCTGAAAGATGAGTCTGCGCACTATTAGCTAGTTGGTAGGGTAAGAGCCTACCAAGGCAACGATAGTTAGCCGACCTGAGAGGGTGATCGGCCACATTGGGACTGAGACACGGCCCAGACTCCTACGGGAGGCAGCAGCTAAGAATCTTCCGCAATGGGCGCAAGCCTGACGGAGCGATGCCGCGTGGATGACGAATGTCGAGAGATT…	AACGAACGCTGGCGGCACGTTTTAAGCATGCAAGTCGAACGGTAGGAAGTGCTTGCACTTCTGAGAGTGGCGAACGGGTGAGTAACACGTAGATGATCTACCTTTTAGTTGGGGATAGCCCATGGAAACATGGAGTAATACCGAATAATCTCTTTAGGTTTTGGCTTTAAGAGGAAAGGAGCGTTTGCTTCGCTGAAAGATGAGTCTGCGCACTATTAGCTAGTTGGTAGGGTAAGAGCCTACCAAGGCAACGATAGTTAGCCGACCTGAGAGGGTGATCGGCCACATTGGGACTGAGACACGGCCCAGACTCCTACGGGAGGCAGCAGCTAAGAATCTTCCGCAATGGGCGCAAGCCTGACGGAGCGATGCCGCGTGGATGACGAATGTCGAGAGATT…	k__Bacteria	p__Spirochaetes	c__Spirochaetes	o__Spirochaetales	f__Spirochaetaceae	g__Spirochaeta
AACGAACGCTGGCGGCAGGCCTAACACATGCAAGTCAAACGGCCCTTCGGGGCAGTGGCGCACGGGTGCGTAACACGTGGGAATCTACATCTTGGTGCGGAATAACACAGAGAAATTTGTGCTAATACCGCATAATGACTCCGGTCCAAAGATTTATCGCCAAGAGATGAGCCCGCGCTAGATTAGTTTGTTGGTGAGGTAAGAGCTCACCAAGACTACGATCTATAGCTGGTCTTAGAGGATGATCAGCCACACTGGTACTGAGACACGGACCAGACTCCTACGGGAGGCAGCAGTGAGGAATATTGCGCAATGGGGGGAACCCTGACGCAGCCATGCCGCGTGAGTGACGAAGGCCCTAGGGTTGTAAAACTCTTTCAGATGCGAAGATAATGACGG…	AACGAACGCTGGCGGCAGGCCTAACACATGCAAGTCAAACGGCCCTTCGGGGCAGTGGCGCACGGGTGCGTAACACGTGGGAATCTACATCTTGGTGCGGAATAACACAGAGAAATTTGTGCTAATACCGCATAATGACTCCGGTCCAAAGATTTATCGCCAAGAGATGAGCCCGCGCTAGATTAGTTTGTTGGTGAGGTAAGAGCTCACCAAGACTACGATCTATAGCTGGTCTTAGAGGATGATCAGCCACACTGGTACTGAGACACGGACCAGACTCCTACGGGAGGCAGCAGTGAGGAATATTGCGCAATGGGGGGAACCCTGACGCAGCCATGCCGCGTGAGTGACGAAGGCCCTAGGGTTGTAAAACTCTTTCAGATGCGAAGATAATGACGG…	k__Bacteria	p__Proteobacteria	c__Alphaproteobacteria	o__BD7-3	o__BD7-3_unclassified	o__BD7-3_unclassified
AACGAACGCTGGCGGCAGGCCTAACACATGCAAGTCAAACGGCCCTTCGGGGCAGTGGCGCACGGGTGCGTAACACGTGGGAATTTACACTTCGGTAAGGAATAACACAGAGAAATTTGTGCTAATACCTTATAATGACTCCGGTCCAAAGATTTATCGCCGAAGGATAAGCCCGCGCCTGATTAGGTAGTTGGTGAGGTAAGAGCTCACCAAGCCGACGATCAGTAGCTGGTTTGAGAGGATGATCAGCCACACTGGTACTGAGACACGGACCAGACTCCTACGGGAGGCAGCAGTGAGGAATATTGCGCAATGGGGGAAACCCTGACGCAGCCATGCCGCGTGAGTGACGAAGGCCCTAGGGTTGTAAAACTCTTTCAGATGCGAAGATAATGACGG…	AACGAACGCTGGCGGCAGGCCTAACACATGCAAGTCAAACGGCCCTTCGGGGCAGTGGCGCACGGGTGCGTAACACGTGGGAATTTACACTTCGGTAAGGAATAACACAGAGAAATTTGTGCTAATACCTTATAATGACTCCGGTCCAAAGATTTATCGCCGAAGGATAAGCCCGCGCCTGATTAGGTAGTTGGTGAGGTAAGAGCTCACCAAGCCGACGATCAGTAGCTGGTTTGAGAGGATGATCAGCCACACTGGTACTGAGACACGGACCAGACTCCTACGGGAGGCAGCAGTGAGGAATATTGCGCAATGGGGGAAACCCTGACGCAGCCATGCCGCGTGAGTGACGAAGGCCCTAGGGTTGTAAAACTCTTTCAGATGCGAAGATAATGACGG…	k__Bacteria	p__Proteobacteria	c__Alphaproteobacteria	o__BD7-3	o__BD7-3_unclassified	o__BD7-3_unclassified
AACGAACGCTGGCGGCAGGCCTAACACATGCAAGTCAAACGGCCCTTCGGGGCAGTGGCGCACGGGTGCGTAACGCGTGGGAATATGCCCTTGAGTGCGGAATAACGGCTGGAAACGGTCGCTAATACCGCATAATGACTCCGGTCCAAAGATTTATCGCTCAAGGATTAGCCCGCGTCAGATTAGCTTGTTGGTGAGGTAAAAGCTCACCAAGGCGACGATCTGTAGGGGGTCTGAGAGGATGATCCCCCACACTGGTACTGAGACACGGACCAGACTCCTACGGGAGGCAGCAGTGAGGAATATTGGACAATGGGGGAAACCCTGATCCAGCCATGCCGCGTGTATGAAGAAGGCCTTAGGGTTGTAAAGTACTTTCAAACGTGAAGATAATGACGG…	AACGAACGCTGGCGGCAGGCCTAACACATGCAAGTCAAACGGCCCTTCGGGGCAGTGGCGCACGGGTGCGTAACGCGTGGGAATATGCCCTTGAGTGCGGAATAACGGCTGGAAACGGTCGCTAATACCGCATAATGACTCCGGTCCAAAGATTTATCGCTCAAGGATTAGCCCGCGTCAGATTAGCTTGTTGGTGAGGTAAAAGCTCACCAAGGCGACGATCTGTAGGGGGTCTGAGAGGATGATCCCCCACACTGGTACTGAGACACGGACCAGACTCCTACGGGAGGCAGCAGTGAGGAATATTGGACAATGGGGGAAACCCTGATCCAGCCATGCCGCGTGTATGAAGAAGGCCTTAGGGTTGTAAAGTACTTTCAAACGTGAAGATAATGACGG…	k__Bacteria	p__Proteobacteria	c__Alphaproteobacteria	o__BD7-3	o__BD7-3_unclassified	o__BD7-3_unclassified
AACGAACGCTGGCGGCAGGCCTAACACATGCAAGTCAAACGGCCCTTCGGGGCAGTGGCGCACGGGTGCGTAACGCGTGGGAATCTACACTTTGGTGCGGAATAACACAGAGAAATTTGTGCTAATACCGCATAATGACTCCGGTCCAAAGATTTATCGCCAAAGGATGAGCCCGCGTTAGATTAGGTAGTTGGTAGGGTAAAAGCCTACCAAGCCTACGATCTATAGCTGGTCTTAGAGGACGATCAGCCACACTGGTACTGAGACACGGACCAGACTCCTACGGGAGGCAGCAGTGAGGAATATTGCGCAATGGGGGAAACCCTGACGCAGCCATGCCGCGTGAATGAAGAAGGCCTTAGGGTTGTAAAATTCTTTCAGATGCGAAGATAATGACGG…	AACGAACGCTGGCGGCAGGCCTAACACATGCAAGTCAAACGGCCCTTCGGGGCAGTGGCGCACGGGTGCGTAACGCGTGGGAATCTACACTTTGGTGCGGAATAACACAGAGAAATTTGTGCTAATACCGCATAATGACTCCGGTCCAAAGATTTATCGCCAAAGGATGAGCCCGCGTTAGATTAGGTAGTTGGTAGGGTAAAAGCCTACCAAGCCTACGATCTATAGCTGGTCTTAGAGGACGATCAGCCACACTGGTACTGAGACACGGACCAGACTCCTACGGGAGGCAGCAGTGAGGAATATTGCGCAATGGGGGAAACCCTGACGCAGCCATGCCGCGTGAATGAAGAAGGCCTTAGGGTTGTAAAATTCTTTCAGATGCGAAGATAATGACGG…	k__Bacteria	p__Proteobacteria	c__Alphaproteobacteria	o__BD7-3	o__BD7-3_unclassified	o__BD7-3_unclassified
AACGAACGCTGGCGGCAGGCCTAACACATGCAAGTCGAACGAAAAGCTTTCCTTCGGGAAAGTGGAAAGTGGCAGACGGGTGAGTAACACGTGGGAACGTACCCTTTGGTTCGGGACAACTCCGGGAAACTGGAGCTAATACCGGATAAGCCCTTTGGGGGAAAGATTTATCGCCGAAGGATCGGCCCGCGTCGGATTAGCTTGTTGGTGGGGTAACGGCCCACCAAGGCTATGATCCGTAGCTGGTCTGAGAGGATGATCAGCCACACTGGGACTGAGACACGGCCCAGACTCCTACGGGAGGCAGCAGTGGGGAATATTGGACAATGGGCGCAAGCCTGATCCAGCCATGCCGCGTGAGTGATGACGGCCCTAGGGTTGTAAAGCTCTTTCGCCAGG…	AACGAACGCTGGCGGCAGGCCTAACACATGCAAGTCGAACGAAAAGCTTTCCTTCGGGAAAGTGGAAAGTGGCAGACGGGTGAGTAACACGTGGGAACGTACCCTTTGGTTCGGGACAACTCCGGGAAACTGGAGCTAATACCGGATAAGCCCTTTGGGGGAAAGATTTATCGCCGAAGGATCGGCCCGCGTCGGATTAGCTTGTTGGTGGGGTAACGGCCCACCAAGGCTATGATCCGTAGCTGGTCTGAGAGGATGATCAGCCACACTGGGACTGAGACACGGCCCAGACTCCTACGGGAGGCAGCAGTGGGGAATATTGGACAATGGGCGCAAGCCTGATCCAGCCATGCCGCGTGAGTGATGACGGCCCTAGGGTTGTAAAGCTCTTTCGCCAGG…	k__Bacteria	p__Proteobacteria	c__Alphaproteobacteria	o__Rhizobiales	o__Rhizobiales_unclassified	o__Rhizobiales_unclassified
AACGAACGCTGGCGGCAGGCCTAACACATGCAAGTCGAACGAAACCTTCGGGTTTAGTGGCGCACGGGTGCGTAACACGTGGGAATGTACCCCTGGGTGCGGAACAACAGTTGGAAACGACTGCTAATACCGCATAATGACTCCGGTCCAAAGATTTATCGCCCAGGGATCAGCCCGCGTCTGATTAGATAGTTGGTGAGGTAAAAGCTCACCAAGTCGACGATCAGTAGCTGGTCTGAGAGGATGATCAGCCACACTGGAACTGAGACACGGTCCAGACTCCTACGGGAGGCAGCAGTGAGGAATATTGCGCAATGGGGGAAACCCTGACGCAGCCATGCCGCGTGAGTGAAGAAGGCCTTAGGGTTGTAAAGCTCTTTCAATAGTGAAGATAATGAC…	AACGAACGCTGGCGGCAGGCCTAACACATGCAAGTCGAACGAAACCTTCGGGTTTAGTGGCGCACGGGTGCGTAACACGTGGGAATGTACCCCTGGGTGCGGAACAACAGTTGGAAACGACTGCTAATACCGCATAATGACTCCGGTCCAAAGATTTATCGCCCAGGGATCAGCCCGCGTCTGATTAGATAGTTGGTGAGGTAAAAGCTCACCAAGTCGACGATCAGTAGCTGGTCTGAGAGGATGATCAGCCACACTGGAACTGAGACACGGTCCAGACTCCTACGGGAGGCAGCAGTGAGGAATATTGCGCAATGGGGGAAACCCTGACGCAGCCATGCCGCGTGAGTGAAGAAGGCCTTAGGGTTGTAAAGCTCTTTCAATAGTGAAGATAATGAC…	k__Bacteria	p__Proteobacteria	c__Alphaproteobacteria	o__BD7-3	o__BD7-3_unclassified	o__BD7-3_unclassified
AACGAACGCTGGCGGCAGGCCTAACACATGCAAGTCGAACGAACCCCTCGGGGTGAGTGGCGCACGGGTGCGGAACACGTGGGAATATACCCTTAGGTGAGGAATAACTGCTGGAAACGGTAGCTAATACCTCATAATGACTTCGGTCCAAAGATTTATCGCCTAAGGATTAGCCCGCGTCAGATTAGCTTGTTGGTGAGGTAACGGCTCACCAAGGCGACGATCTGTAGGGGGTCTGAGAGGATGATCCCCCACACTGGGACTGAGACACGGCCCAGACTCCTACGGGAGGCAGCAGTGAGGAATATTGGACAATGGAGGCAACTCTGATCCAGCCATGCCGCGTGAATGAAGAAGGCCTTAGGGTTGTAAAGTTCTTTCAATTGTGAAGATAATGAC…	AACGAACGCTGGCGGCAGGCCTAACACATGCAAGTCGAACGAACCCCTCGGGGTGAGTGGCGCACGGGTGCGGAACACGTGGGAATATACCCTTAGGTGAGGAATAACTGCTGGAAACGGTAGCTAATACCTCATAATGACTTCGGTCCAAAGATTTATCGCCTAAGGATTAGCCCGCGTCAGATTAGCTTGTTGGTGAGGTAACGGCTCACCAAGGCGACGATCTGTAGGGGGTCTGAGAGGATGATCCCCCACACTGGGACTGAGACACGGCCCAGACTCCTACGGGAGGCAGCAGTGAGGAATATTGGACAATGGAGGCAACTCTGATCCAGCCATGCCGCGTGAATGAAGAAGGCCTTAGGGTTGTAAAGTTCTTTCAATTGTGAAGATAATGAC…	k__Bacteria	p__Proteobacteria	c__Alphaproteobacteria	o__BD7-3	o__BD7-3_unclassified	o__BD7-3_unclassified
AACGAACGCTGGCGGCAGGCCTAACACATGCAAGTCGAACGAACCCCTCGGGGTGAGTGGCGCACGGGTGCGTAACACGTGGGAATATACCCTTCAGTATGGAATAACGTAGAGAAATTTACGCTAATACCATATAATGACTCCGGTCCAAAGATTTATCGCTGAAGGATTAGCCCGCGTTTGATTAGATAGTTGGTGAGGTAAGAGCTCACCAAGTCGACGATCAATAGCTGGTTTGAGAGGATGATCAGCCACACTGGAACTGAGACACGGTCCAGACTCCTACGGGAGGCAGCAGTGAGGAATATTGGACAATGGGCGCAAGCCTGATCCAGCCATGCCGCGTGAGTGACGACGGCCTTAGGGTTGTAAAGCTCTTTCAGATGCGAAGATAATGAC…	AACGAACGCTGGCGGCAGGCCTAACACATGCAAGTCGAACGAACCCCTCGGGGTGAGTGGCGCACGGGTGCGTAACACGTGGGAATATACCCTTCAGTATGGAATAACGTAGAGAAATTTACGCTAATACCATATAATGACTCCGGTCCAAAGATTTATCGCTGAAGGATTAGCCCGCGTTTGATTAGATAGTTGGTGAGGTAAGAGCTCACCAAGTCGACGATCAATAGCTGGTTTGAGAGGATGATCAGCCACACTGGAACTGAGACACGGTCCAGACTCCTACGGGAGGCAGCAGTGAGGAATATTGGACAATGGGCGCAAGCCTGATCCAGCCATGCCGCGTGAGTGACGACGGCCTTAGGGTTGTAAAGCTCTTTCAGATGCGAAGATAATGAC…	k__Bacteria	p__Proteobacteria	c__Alphaproteobacteria	o__BD7-3	o__BD7-3_unclassified	o__BD7-3_unclassified
AACGAACGCTGGCGGCAGGCCTAACACATGCAAGTCGAACGAACCCTTCGGGGTGAGTGGCGCACGGGTGCGTAACACGTGGGAATATGCCCTTAGGTAAGGAACAACGTCTGGAAACGGGCGCTAATACCTTATAATGACTCCGGTCCAAAGATTTATCGCCTAAGGATTAGCCCGCGCCTGATTAGGTAGTTGGTGAGGTAAGAGCTCACCAAGCCGACGATCAGTAGGGGGTCTGAGAGGATGATCCCCCACACTGGGACTGAGACACGGCCCAGACTCCTACGGGAGGCAGCAGTGAGGAATATTGGACAATGGAGGAAACTCTGATCCAGCCATGCCGCGTGAGTGAAGAAGGCCTTAGGGTTGTAAAGCTCTTTCAGATGCGAAGATAATGAC…	AACGAACGCTGGCGGCAGGCCTAACACATGCAAGTCGAACGAACCCTTCGGGGTGAGTGGCGCACGGGTGCGTAACACGTGGGAATATGCCCTTAGGTAAGGAACAACGTCTGGAAACGGGCGCTAATACCTTATAATGACTCCGGTCCAAAGATTTATCGCCTAAGGATTAGCCCGCGCCTGATTAGGTAGTTGGTGAGGTAAGAGCTCACCAAGCCGACGATCAGTAGGGGGTCTGAGAGGATGATCCCCCACACTGGGACTGAGACACGGCCCAGACTCCTACGGGAGGCAGCAGTGAGGAATATTGGACAATGGAGGAAACTCTGATCCAGCCATGCCGCGTGAGTGAAGAAGGCCTTAGGGTTGTAAAGCTCTTTCAGATGCGAAGATAATGAC…	k__Bacteria	p__Proteobacteria	c__Alphaproteobacteria	o__BD7-3	o__BD7-3_unclassified	o__BD7-3_unclassified
AACGAACGCTGGCGGCAGGCCTAACACATGCAAGTCGAACGAACCTTCGGGTGAGTGGCGCACGGGTGCGTAACACGTGGGAATCTACACCTTGGTGCGGAATAACACAGAGAAATTTGTGCTAATACCGCATAATGACTCCGGTCCAAAGATTTATCGCCAAGGGATGAGCCCGCGCTAGATTAGATAGTTGGTGAGGTAAAAGCTCACCAAGTCCACGATCTATAGCTGGTCTTAGAGGATGATCAGCCACACTGGTACTGAGACACGGACCAGACTCCTACGGGAGGCAGCAGTGAGGAATATTGCGCAATGGGGGAAACCCTGACGCAGCCATGCCGCGTGAGTGACGAAGGCCCTAGGGTTGTAAAACTCTTTCAGATGCGAAGATAATGACGG…	AACGAACGCTGGCGGCAGGCCTAACACATGCAAGTCGAACGAACCTTCGGGTGAGTGGCGCACGGGTGCGTAACACGTGGGAATCTACACCTTGGTGCGGAATAACACAGAGAAATTTGTGCTAATACCGCATAATGACTCCGGTCCAAAGATTTATCGCCAAGGGATGAGCCCGCGCTAGATTAGATAGTTGGTGAGGTAAAAGCTCACCAAGTCCACGATCTATAGCTGGTCTTAGAGGATGATCAGCCACACTGGTACTGAGACACGGACCAGACTCCTACGGGAGGCAGCAGTGAGGAATATTGCGCAATGGGGGAAACCCTGACGCAGCCATGCCGCGTGAGTGACGAAGGCCCTAGGGTTGTAAAACTCTTTCAGATGCGAAGATAATGACGG…	k__Bacteria	p__Proteobacteria	c__Alphaproteobacteria	o__BD7-3	o__BD7-3_unclassified	o__BD7-3_unclassified
AACGAACGCTGGCGGCAGGCCTAACACATGCAAGTCGAACGAACCTTCGGGTGAGTGGCGCACGGGTGCGTAACGCGTGGGAATATACACATAGGTGAGGAATAACGTAGAGAAATTTGCGCTAATACCTCATAATGACTCCGGTCCAAAGATTTATCGCCTATGAATTAGCCCGCGTCAGATTAGATAGTTGGTGAGGTAAAGGCTCACCAAGTCTACGATCTGTAGGGGGTCTGAGAGGATGATCCCCCACACTGGTACTGAGACACGGACCAGACTCCTACGGGAGGCAGCAGTGAGGAATATTGGACAATGGGGGCAACCCTGATCCAGCCATGCCGCGTGAGTGAAGAAGGCCTTAGGGTTGTAAAGCTCTTTCAATAGTGAAGATAATGACGG…	AACGAACGCTGGCGGCAGGCCTAACACATGCAAGTCGAACGAACCTTCGGGTGAGTGGCGCACGGGTGCGTAACGCGTGGGAATATACACATAGGTGAGGAATAACGTAGAGAAATTTGCGCTAATACCTCATAATGACTCCGGTCCAAAGATTTATCGCCTATGAATTAGCCCGCGTCAGATTAGATAGTTGGTGAGGTAAAGGCTCACCAAGTCTACGATCTGTAGGGGGTCTGAGAGGATGATCCCCCACACTGGTACTGAGACACGGACCAGACTCCTACGGGAGGCAGCAGTGAGGAATATTGGACAATGGGGGCAACCCTGATCCAGCCATGCCGCGTGAGTGAAGAAGGCCTTAGGGTTGTAAAGCTCTTTCAATAGTGAAGATAATGACGG…	k__Bacteria	p__Proteobacteria	c__Alphaproteobacteria	o__BD7-3	o__BD7-3_unclassified	o__BD7-3_unclassified
AACGAACGCTGGCGGCAGGCCTAACACATGCAAGTCGAACGAACCTTCGGGTGAGTGGCGCACGGGTGCGTAACGCGTGGGAATATACCCTTGAGTGAGGAATAACGTAGAGAAATTTGCGCTAATACCTCATAATGACTTCGGTCCAAAGATTTATCGCTCAAGGATTAGCCCGCGTCAGATTAGATAGTTGGTGAGGTAACGGCTCACCAAGTCGACGATCTGTAGGGGGTCTGAGAGGATGATCCCCCACACTGGTACTGAGACACGGACCAGACTCCTACGGGAGGCAGCAGTGAGGAATATTGGACAATGGGGGCAACCCTGATCCAGCCATGCCGCGTGAGTGAAGACGGCCCTAGGGTTGTAAAGCTCTTTCAATTGCGAAGATAATGACGG…	AACGAACGCTGGCGGCAGGCCTAACACATGCAAGTCGAACGAACCTTCGGGTGAGTGGCGCACGGGTGCGTAACGCGTGGGAATATACCCTTGAGTGAGGAATAACGTAGAGAAATTTGCGCTAATACCTCATAATGACTTCGGTCCAAAGATTTATCGCTCAAGGATTAGCCCGCGTCAGATTAGATAGTTGGTGAGGTAACGGCTCACCAAGTCGACGATCTGTAGGGGGTCTGAGAGGATGATCCCCCACACTGGTACTGAGACACGGACCAGACTCCTACGGGAGGCAGCAGTGAGGAATATTGGACAATGGGGGCAACCCTGATCCAGCCATGCCGCGTGAGTGAAGACGGCCCTAGGGTTGTAAAGCTCTTTCAATTGCGAAGATAATGACGG…	k__Bacteria	p__Proteobacteria	c__Alphaproteobacteria	o__BD7-3	o__BD7-3_unclassified	o__BD7-3_unclassified
AACGAACGCTGGCGGCAGGCCTAACACATGCAAGTCGAACGAACCTTCGGGTGAGTGGCGCACGGGTGCGTAACGCGTGGGAATATACCCTTGAGTGAGGAATAACGTAGAGAAATTTGCGCTAATACCTCATAATGACTTCGGTCCAAAGATTTATCGCTCAAGGATTAGCCCGCGTCAGATTAGATAGTTGGTGAGGTAATGGCTCACCAAGTCGACGATCTGTAGGGGGTCTGAGAGGATGATCCCCCACACTGGTACTGAGACACGGACCAGACTCCTACGGGAGGCAGCAGTGAGGAATATTGGACAATGGAGGCAACTCTGATCCAGCCATGCCGCGTGAGTGAAGACGGCCTTAGGGTTGTAAAGCTCTTTCAATTGCGAAGATAATGACGG…	AACGAACGCTGGCGGCAGGCCTAACACATGCAAGTCGAACGAACCTTCGGGTGAGTGGCGCACGGGTGCGTAACGCGTGGGAATATACCCTTGAGTGAGGAATAACGTAGAGAAATTTGCGCTAATACCTCATAATGACTTCGGTCCAAAGATTTATCGCTCAAGGATTAGCCCGCGTCAGATTAGATAGTTGGTGAGGTAATGGCTCACCAAGTCGACGATCTGTAGGGGGTCTGAGAGGATGATCCCCCACACTGGTACTGAGACACGGACCAGACTCCTACGGGAGGCAGCAGTGAGGAATATTGGACAATGGAGGCAACTCTGATCCAGCCATGCCGCGTGAGTGAAGACGGCCTTAGGGTTGTAAAGCTCTTTCAATTGCGAAGATAATGACGG…	k__Bacteria	p__Proteobacteria	c__Alphaproteobacteria	o__BD7-3	o__BD7-3_unclassified	o__BD7-3_unclassified
AACGAACGCTGGCGGCAGGCCTAACACATGCAAGTCGAACGAACCTTCGGGTGAGTGGCGCACGGGTGCGTAACGCGTGGGAATGTACCCCTAGGTGAGGAATAACGTAGAGAAATTTGCGCTAATACCTCATAATAACTTCGGTTCAAAGATTTATCGCCTAGGGATCAGCCCGCGTCAGATTAGATAGTTGGTGAGGTAACGGCTCACCAAGTCGACGATCTGTAGGGGGTCTGAGAGGATGATCCCCCACACTGGTACTGAGACACGGACCAGACTCCTACGGGAGGCAGCAGTGAGGAATATTGGACAATGGAGGAAACTCTGATCCAGCCATGCCGCGTGAGTGAAGACGGCCTTAGGGTTGTAAAGCTCTTTCAATTGCGAAGATAATGACGG…	AACGAACGCTGGCGGCAGGCCTAACACATGCAAGTCGAACGAACCTTCGGGTGAGTGGCGCACGGGTGCGTAACGCGTGGGAATGTACCCCTAGGTGAGGAATAACGTAGAGAAATTTGCGCTAATACCTCATAATAACTTCGGTTCAAAGATTTATCGCCTAGGGATCAGCCCGCGTCAGATTAGATAGTTGGTGAGGTAACGGCTCACCAAGTCGACGATCTGTAGGGGGTCTGAGAGGATGATCCCCCACACTGGTACTGAGACACGGACCAGACTCCTACGGGAGGCAGCAGTGAGGAATATTGGACAATGGAGGAAACTCTGATCCAGCCATGCCGCGTGAGTGAAGACGGCCTTAGGGTTGTAAAGCTCTTTCAATTGCGAAGATAATGACGG…	k__Bacteria	p__Proteobacteria	c__Alphaproteobacteria	o__BD7-3	o__BD7-3_unclassified	o__BD7-3_unclassified
AACGAACGCTGGCGGCAGGCCTAACACATGCAAGTCGAACGAACCTTCGGGTTAGTGGCGCACGGGTGAGTAACGCGTGGGAATGTGCCCTCTGGTGCGGAACAACAGTTGGAAACGACTGCTAATACCGCATAATATCTACGGATCAAAGATTCATCGCCAGAGGATCAGCCCGCGTCTGATTAGGTAGTTGGTAGGGTAAAAGCCTACCAAGCCGACGATCAGTAGATGGTCTGAGAGGATGATCATCCACACTGGTACTGAGACACGGACCAGACTCCTACGGGAGGCAGCAGTGAGGAATATTGCGCAATGGAGGAAACTCTGACGCAGCCATGCCGCGTGTGTGAAGAAGGCCTTAGGGTTGTAAAGCACTTTCAGATGTGAGGATAATGACAG…	AACGAACGCTGGCGGCAGGCCTAACACATGCAAGTCGAACGAACCTTCGGGTTAGTGGCGCACGGGTGAGTAACGCGTGGGAATGTGCCCTCTGGTGCGGAACAACAGTTGGAAACGACTGCTAATACCGCATAATATCTACGGATCAAAGATTCATCGCCAGAGGATCAGCCCGCGTCTGATTAGGTAGTTGGTAGGGTAAAAGCCTACCAAGCCGACGATCAGTAGATGGTCTGAGAGGATGATCATCCACACTGGTACTGAGACACGGACCAGACTCCTACGGGAGGCAGCAGTGAGGAATATTGCGCAATGGAGGAAACTCTGACGCAGCCATGCCGCGTGTGTGAAGAAGGCCTTAGGGTTGTAAAGCACTTTCAGATGTGAGGATAATGACAG…	k__Bacteria	p__Proteobacteria	c__Alphaproteobacteria	o__BD7-3	o__BD7-3_unclassified	o__BD7-3_unclassified
AACGAACGCTGGCGGCAGGCCTAACACATGCAAGTCGAACGAACCTTCGGGTTAGTGGCGCACGGGTGCGTAACACGTGGGAATATACCCTAGAGTAAGGAATAACTGCTGGAAACGGTAGCTAATACCTTATAATGACTCCGGTCCAAAGATTTATCGCTCTAGGATTAGCCCGCGCTTGATTAGATTGTTGGTGAGGTAATGGCTTACCAAGTCTACGATCAATAGGGGGTCTGAGAGGATGATCCCCCACACTGGAACTGAGACACGGTCCAGACTCCTACGGGAGGCAGCAGTGAGGAATATTGCGCAATGGAGGAAACTCTGACGCAGCCATGCCGCGTGAGTGAAGAAGGCCTTAGGGTTGTAAAGCTCTTTCAGATGCGAAGATAATGACGG…	AACGAACGCTGGCGGCAGGCCTAACACATGCAAGTCGAACGAACCTTCGGGTTAGTGGCGCACGGGTGCGTAACACGTGGGAATATACCCTAGAGTAAGGAATAACTGCTGGAAACGGTAGCTAATACCTTATAATGACTCCGGTCCAAAGATTTATCGCTCTAGGATTAGCCCGCGCTTGATTAGATTGTTGGTGAGGTAATGGCTTACCAAGTCTACGATCAATAGGGGGTCTGAGAGGATGATCCCCCACACTGGAACTGAGACACGGTCCAGACTCCTACGGGAGGCAGCAGTGAGGAATATTGCGCAATGGAGGAAACTCTGACGCAGCCATGCCGCGTGAGTGAAGAAGGCCTTAGGGTTGTAAAGCTCTTTCAGATGCGAAGATAATGACGG…	k__Bacteria	p__Proteobacteria	c__Alphaproteobacteria	o__BD7-3	o__BD7-3_unclassified	o__BD7-3_unclassified
AACGAACGCTGGCGGCAGGCCTAACACATGCAAGTCGAACGAACCTTCGGGTTAGTGGCGCACGGGTGCGTAACACGTGGGAATATACCCTAGAGTAAGGAATAACTGCTGGAAACGGTAGCTAATACCTTATAATGACTTCGGTCCAAAGATTTATCGCTCTAGGATTAGCCCGCGCTTGATTAGATTGTTGGTGAGGTAATGGCTTACCAAGTCTACGATCAATAGGGGGTCTGAGAGGATGATCCCCCACACTGGAACTGAGACACGGTCCAGACTCCTACGGGAGGCAGCAGTGAGGAATATTGCGCAATGGAGGAAACTCTGACGCAGCCATGCCGCGTGAGTGAAGAAGGCCTTAGGGTTGTAAAGCTCTTTCAGATGCGAAGATAATGACGG…	AACGAACGCTGGCGGCAGGCCTAACACATGCAAGTCGAACGAACCTTCGGGTTAGTGGCGCACGGGTGCGTAACACGTGGGAATATACCCTAGAGTAAGGAATAACTGCTGGAAACGGTAGCTAATACCTTATAATGACTTCGGTCCAAAGATTTATCGCTCTAGGATTAGCCCGCGCTTGATTAGATTGTTGGTGAGGTAATGGCTTACCAAGTCTACGATCAATAGGGGGTCTGAGAGGATGATCCCCCACACTGGAACTGAGACACGGTCCAGACTCCTACGGGAGGCAGCAGTGAGGAATATTGCGCAATGGAGGAAACTCTGACGCAGCCATGCCGCGTGAGTGAAGAAGGCCTTAGGGTTGTAAAGCTCTTTCAGATGCGAAGATAATGACGG…	k__Bacteria	p__Proteobacteria	c__Alphaproteobacteria	o__BD7-3	o__BD7-3_unclassified	o__BD7-3_unclassified
AACGAACGCTGGCGGCAGGCCTAACACATGCAAGTCGAACGAACCTTCGGGTTAGTGGCGCACGGGTGCGTAACGCGTGGGAATATACCCTTGAGTGAGGAATAACGTAGAGAAATTTGCGCTAATACCTCATAATGACTCCGGTCCAAAGATTTATCGCTCAAGGATTAGCCCGCGTCAGATTAGATAGTTGGTGAGGTAACGGCTCACCAAGTCGACGATCTGTAGGGGGTCTGAGAGGATGATCCCCCACACTGGTACTGAGACACGGACCAGACTCCTACGGGAGGCAGCAGTGAGGAATATTGGACAATGGGGGCAACCCTGATCCAGCCATGCCGCGTGAGTGAAGAAGGCCTTAGGGTTGTAAAGCTCTTTCAATTGCGAAGATAATGACGG…	AACGAACGCTGGCGGCAGGCCTAACACATGCAAGTCGAACGAACCTTCGGGTTAGTGGCGCACGGGTGCGTAACGCGTGGGAATATACCCTTGAGTGAGGAATAACGTAGAGAAATTTGCGCTAATACCTCATAATGACTCCGGTCCAAAGATTTATCGCTCAAGGATTAGCCCGCGTCAGATTAGATAGTTGGTGAGGTAACGGCTCACCAAGTCGACGATCTGTAGGGGGTCTGAGAGGATGATCCCCCACACTGGTACTGAGACACGGACCAGACTCCTACGGGAGGCAGCAGTGAGGAATATTGGACAATGGGGGCAACCCTGATCCAGCCATGCCGCGTGAGTGAAGAAGGCCTTAGGGTTGTAAAGCTCTTTCAATTGCGAAGATAATGACGG…	k__Bacteria	p__Proteobacteria	c__Alphaproteobacteria	o__BD7-3	o__BD7-3_unclassified	o__BD7-3_unclassified
AACGAACGCTGGCGGCAGGCCTAACACATGCAAGTCGAACGAACCTTCGGGTTAGTGGCGCACGGGTGCGTAACGCGTGGGAATATACCCTTGAGTGAGGAATAACGTAGAGAAATTTGCGCTAATACCTCATAATGACTTCGGTCCAAAGATTTATCGCTCAAGGATTAGCCCGCGTCAGATTAGATAGTTGGTGAGGTAACGGCTCACCAAGTCGACGATCTGTAGGGGGTCTGAGAGGATGATCCCCCACACTGGTACTGAGACACGGACCAGACTCCTACGGGAGGCAGCAGTGAGGAATATTGGACAATGGGGGCAACCCTGATCCAGCCATGCCGCGTGAGTGAAGACGGCCTTAGGGTTGTAAAGCTCTTTCAATTGCGAAGATAATGACGG…	AACGAACGCTGGCGGCAGGCCTAACACATGCAAGTCGAACGAACCTTCGGGTTAGTGGCGCACGGGTGCGTAACGCGTGGGAATATACCCTTGAGTGAGGAATAACGTAGAGAAATTTGCGCTAATACCTCATAATGACTTCGGTCCAAAGATTTATCGCTCAAGGATTAGCCCGCGTCAGATTAGATAGTTGGTGAGGTAACGGCTCACCAAGTCGACGATCTGTAGGGGGTCTGAGAGGATGATCCCCCACACTGGTACTGAGACACGGACCAGACTCCTACGGGAGGCAGCAGTGAGGAATATTGGACAATGGGGGCAACCCTGATCCAGCCATGCCGCGTGAGTGAAGACGGCCTTAGGGTTGTAAAGCTCTTTCAATTGCGAAGATAATGACGG…	k__Bacteria	p__Proteobacteria	c__Alphaproteobacteria	o__BD7-3	o__BD7-3_unclassified	o__BD7-3_unclassified
AACGAACGCTGGCGGCAGGCCTAACACATGCAAGTCGAACGAACCTTCGGGTTAGTGGCGCACGGGTGCGTAACGCGTGGGAATATGCCCATAGGTAAGGAATAACTGCTGGAAACGGTAGCTAATACCTTATAATGACTTCGGTCCAAAGATTTATCGCCTATGGATTAGCCCGCGTCTGATTAGCTAGTTGGTGAGGTAATGGCTCACCAAGGCGACGATCAGTAGGGGGTCTGAGAGGATGATCCCCCACACTGGTACTGAGACACGGACCAGACTCCTACGGGAGGCAGCAGTGAGGAATATTGGACAATGGAGGAAACTCTGATCCAGCCATGCCGCGTGAGTGAAGAAGGCCTTAGGGTTGTAAAGCTCTTTCAATTGTGAAGATAATGACGG…	AACGAACGCTGGCGGCAGGCCTAACACATGCAAGTCGAACGAACCTTCGGGTTAGTGGCGCACGGGTGCGTAACGCGTGGGAATATGCCCATAGGTAAGGAATAACTGCTGGAAACGGTAGCTAATACCTTATAATGACTTCGGTCCAAAGATTTATCGCCTATGGATTAGCCCGCGTCTGATTAGCTAGTTGGTGAGGTAATGGCTCACCAAGGCGACGATCAGTAGGGGGTCTGAGAGGATGATCCCCCACACTGGTACTGAGACACGGACCAGACTCCTACGGGAGGCAGCAGTGAGGAATATTGGACAATGGAGGAAACTCTGATCCAGCCATGCCGCGTGAGTGAAGAAGGCCTTAGGGTTGTAAAGCTCTTTCAATTGTGAAGATAATGACGG…	k__Bacteria	p__Proteobacteria	c__Alphaproteobacteria	o__BD7-3	o__BD7-3_unclassified	o__BD7-3_unclassified
AACGAACGCTGGCGGCAGGCCTAACACATGCAAGTCGAACGAACCTTCGGGTTAGTGGCGCACGGGTGCGTAACGCGTGGGAATGTACCCCTGAGTGAGGAATAACGTAGAGAAATTTGCGCTAATACCTCATAATGTCTTCGGACCAAAGATTTATCGCTCAGGGATCAGCCCGCGTCAGATTAGATAGTTGGTGAGGTAATGGCTCACCAAGTCGACGATCTGTAGGGGGTCTGAGAGGATGATCCCCCACACTGGTACTGAGACACGGACCAGACTCCTACGGGAGGCAGCAGTGAGGAATATTGGACAATGGGGGCAACCCTGATCCAGCCATGCCGCGTGAGTGAAGAAGGCCTTAGGGTTGTAAAGCTCTTTCAATTGTGAAGATAATGACGG…	AACGAACGCTGGCGGCAGGCCTAACACATGCAAGTCGAACGAACCTTCGGGTTAGTGGCGCACGGGTGCGTAACGCGTGGGAATGTACCCCTGAGTGAGGAATAACGTAGAGAAATTTGCGCTAATACCTCATAATGTCTTCGGACCAAAGATTTATCGCTCAGGGATCAGCCCGCGTCAGATTAGATAGTTGGTGAGGTAATGGCTCACCAAGTCGACGATCTGTAGGGGGTCTGAGAGGATGATCCCCCACACTGGTACTGAGACACGGACCAGACTCCTACGGGAGGCAGCAGTGAGGAATATTGGACAATGGGGGCAACCCTGATCCAGCCATGCCGCGTGAGTGAAGAAGGCCTTAGGGTTGTAAAGCTCTTTCAATTGTGAAGATAATGACGG…	k__Bacteria	p__Proteobacteria	c__Alphaproteobacteria	o__BD7-3	o__BD7-3_unclassified	o__BD7-3_unclassified
AACGAACGCTGGCGGCAGGCCTAACACATGCAAGTCGAACGAACCTTCGGGTTAGTGGCGGACGGGTGAGTAACGCGTGAGAATCTGCCCTCAGGAGGGGGATAACGGCTGGAAACGGCCGCTAATACCCCATATGCCGCGAGGTGAAATGAATTTCGCCTGAGGATGAGCTCGCGTCTGATTAGCTAGTTGGTGTAGGTAATGGCTCACCAAGGCATCGATCAGTAGCTGGTCTGAGAGGATGATCAGCCACACTGGGACTGAGACACGGCCCAGACTCCTACGGGAGGCAGCAGTGGGGAATTTTCCGCAATGGGCGAAAGCCTGACGGAGCAACGCCGCGTGAGGGATGAAGGCCTCTGGGCTGTAAACCTCTTTTATCAAGGAAGAAGATCTGAC…	AACGAACGCTGGCGGCAGGCCTAACACATGCAAGTCGAACGAACCTTCGGGTTAGTGGCGGACGGGTGAGTAACGCGTGAGAATCTGCCCTCAGGAGGGGGATAACGGCTGGAAACGGCCGCTAATACCCCATATGCCGCGAGGTGAAATGAATTTCGCCTGAGGATGAGCTCGCGTCTGATTAGCTAGTTGGTGTAGGTAATGGCTCACCAAGGCATCGATCAGTAGCTGGTCTGAGAGGATGATCAGCCACACTGGGACTGAGACACGGCCCAGACTCCTACGGGAGGCAGCAGTGGGGAATTTTCCGCAATGGGCGAAAGCCTGACGGAGCAACGCCGCGTGAGGGATGAAGGCCTCTGGGCTGTAAACCTCTTTTATCAAGGAAGAAGATCTGAC…	k__Bacteria	p__Cyanobacteria	c__Synechococcophycideae	o__Synechococcales	f__Synechococcaceae	g__Synechococcus
AACGAACGCTGGCGGCAGGCCTAACACATGCAAGTCGAACGAACCTTTATGGTGAGTGGCGCACGGGTGCGTAACACGTGGGAATATACACATAGGTAAGGAATAACACAGAGAAATTTGTGCTAATACCTTATAATGACTCCGGTCCAAAGATTTATCGCCTATGAATTAGCCCGCGCTAGATTAGTTTGTTGGTGAGGTAAGAGCTCACCAAGACTACGATCTATAGCTGGTCTGAGAGGATGATCAGCCACACTGGAACTGAGACACGGTCCAGACTCCTACGGGAGGCAGCAGTGAGGAATATTGCGCAATGGAGGAAACTCTGACGCAGCCATGCCGCGTGAGTGACGAAGGCCCTAGGGTTGTAAAGCTCTTTCAGATGCGAAGATAATGACG…	AACGAACGCTGGCGGCAGGCCTAACACATGCAAGTCGAACGAACCTTTATGGTGAGTGGCGCACGGGTGCGTAACACGTGGGAATATACACATAGGTAAGGAATAACACAGAGAAATTTGTGCTAATACCTTATAATGACTCCGGTCCAAAGATTTATCGCCTATGAATTAGCCCGCGCTAGATTAGTTTGTTGGTGAGGTAAGAGCTCACCAAGACTACGATCTATAGCTGGTCTGAGAGGATGATCAGCCACACTGGAACTGAGACACGGTCCAGACTCCTACGGGAGGCAGCAGTGAGGAATATTGCGCAATGGAGGAAACTCTGACGCAGCCATGCCGCGTGAGTGACGAAGGCCCTAGGGTTGTAAAGCTCTTTCAGATGCGAAGATAATGACG…	k__Bacteria	p__Proteobacteria	c__Alphaproteobacteria	o__BD7-3	o__BD7-3_unclassified	o__BD7-3_unclassified
AACGAACGCTGGCGGCAGGCCTAACACATGCAAGTCGAACGAACCTTTATGGTGAGTGGCGCACGGGTGCGTAACACGTGGGAATATACACTTCGGTAAGGAATAACGTAGAGAAATTTACGCTAATACCTTATAATGACTCCGGTCCAAAGATTTATCGCCGAAGGATTAGCCCGCGCTAGATTAGTTTGTTGGTGAGGTAAAGGCTCACCAAGACTACGATCTATAGCTGGTCTGAGAGGATGATCAGCCACACTGGAACTGAGACACGGTCCAGACTCCTACGGGAGGCAGCAGTGAGGAATATTGCGCAATGGAGGAAACTCTGACGCAGCCATGCCGCGTGAGTGACGAAGGCCCTAGGGTTGTAAAACTCTTTCAGATGCGAAGATAATGACG…	AACGAACGCTGGCGGCAGGCCTAACACATGCAAGTCGAACGAACCTTTATGGTGAGTGGCGCACGGGTGCGTAACACGTGGGAATATACACTTCGGTAAGGAATAACGTAGAGAAATTTACGCTAATACCTTATAATGACTCCGGTCCAAAGATTTATCGCCGAAGGATTAGCCCGCGCTAGATTAGTTTGTTGGTGAGGTAAAGGCTCACCAAGACTACGATCTATAGCTGGTCTGAGAGGATGATCAGCCACACTGGAACTGAGACACGGTCCAGACTCCTACGGGAGGCAGCAGTGAGGAATATTGCGCAATGGAGGAAACTCTGACGCAGCCATGCCGCGTGAGTGACGAAGGCCCTAGGGTTGTAAAACTCTTTCAGATGCGAAGATAATGACG…	k__Bacteria	p__Proteobacteria	c__Alphaproteobacteria	o__BD7-3	o__BD7-3_unclassified	o__BD7-3_unclassified
AACGAACGCTGGCGGCAGGCCTAACACATGCAAGTCGAACGAACCTTTTAGGTGAGTGGCGCACGGGTGCGTAACACGTGGGAATATACACATCGGTAAGGAACAACACAGAGAAATTTGTGCTAATACCTTATAATGACTCCGGTCCAAAGATTTATCGCCGATGGATTAGCCCGCGCTAGATTAGATTGTTGGTGAGGTAAAGGCTCACCAAGTCTACGATCTATAGCTGGTCTTAGAGGATGATCAGCCACACTGGTACTGAGACACGGACCAGACTCCTACGGGAGGCAGCAGTGAGGAATATTGCGCAATGGGGGCAACCCTGACGCAGCCATGCCGCGTGAGTGAAGAAGGCCCTAGGGTTGTAAAGCTCTTTCAGATGCGAAGATAATGACG…	AACGAACGCTGGCGGCAGGCCTAACACATGCAAGTCGAACGAACCTTTTAGGTGAGTGGCGCACGGGTGCGTAACACGTGGGAATATACACATCGGTAAGGAACAACACAGAGAAATTTGTGCTAATACCTTATAATGACTCCGGTCCAAAGATTTATCGCCGATGGATTAGCCCGCGCTAGATTAGATTGTTGGTGAGGTAAAGGCTCACCAAGTCTACGATCTATAGCTGGTCTTAGAGGATGATCAGCCACACTGGTACTGAGACACGGACCAGACTCCTACGGGAGGCAGCAGTGAGGAATATTGCGCAATGGGGGCAACCCTGACGCAGCCATGCCGCGTGAGTGAAGAAGGCCCTAGGGTTGTAAAGCTCTTTCAGATGCGAAGATAATGACG…	k__Bacteria	p__Proteobacteria	c__Alphaproteobacteria	o__BD7-3	o__BD7-3_unclassified	o__BD7-3_unclassified
AACGAACGCTGGCGGCAGGCCTAACACATGCAAGTCGAACGAACCTTTTAGGTGAGTGGCGCACGGGTGCGTAACACGTGGGAATATACACATCGGTAAGGAACAACACAGAGAAATTTGTGCTAATACCTTATAATGACTCCGGTCCAAAGATTTATCGCCGATGGATTAGCCCGCGCTAGATTAGTTTGTTGGTGAGGTAAGAGCTCACCAAGACTACGATCTATAGCTGGTCTTAGAGGATGATCAGCCACACTGGTACTGAGACACGGACCAGACTCCTACGGGAGGCAGCAGTGAGGAATATTGCGCAATGGGGGAAACCCTGACGCAGCCATGCCGCGTGAATGACGAAGGCCCTAGGGTTGTAAAGTTCTTTCAGATGCGAAGATAATGACG…	AACGAACGCTGGCGGCAGGCCTAACACATGCAAGTCGAACGAACCTTTTAGGTGAGTGGCGCACGGGTGCGTAACACGTGGGAATATACACATCGGTAAGGAACAACACAGAGAAATTTGTGCTAATACCTTATAATGACTCCGGTCCAAAGATTTATCGCCGATGGATTAGCCCGCGCTAGATTAGTTTGTTGGTGAGGTAAGAGCTCACCAAGACTACGATCTATAGCTGGTCTTAGAGGATGATCAGCCACACTGGTACTGAGACACGGACCAGACTCCTACGGGAGGCAGCAGTGAGGAATATTGCGCAATGGGGGAAACCCTGACGCAGCCATGCCGCGTGAATGACGAAGGCCCTAGGGTTGTAAAGTTCTTTCAGATGCGAAGATAATGACG…	k__Bacteria	p__Proteobacteria	c__Alphaproteobacteria	o__BD7-3	o__BD7-3_unclassified	o__BD7-3_unclassified
AACGAACGCTGGCGGCAGGCCTAACACATGCAAGTCGAACGAACCTTTTAGGTGAGTGGCGCACGGGTGCGTAACACGTGGGAATATACACATCGGTAAGGAATAACACAGAGAAATTTGTGCTAATACCTTATAATGACTCCGGTCCAAAGATTTATCGCCGATGGATTAGCCCGCGCTAGATTAGTTTGTTGGTGAGGTAAAAGCTCACCAAGACTACGATCTATAGCTGGTCTTAGAGGATGATCAGCCACACTGGTACTGAGACACGGACCAGACTCCTACGGGAGGCAGCAGTGAGGAATATTGCGCAATGGAGGAAACTCTGACGCAGCCATGCCGCGTGAGTGAAGAAGGCCCTAGGGTTGTAAAGCTCTTTCAGATGCGAAGATAATGACG…	AACGAACGCTGGCGGCAGGCCTAACACATGCAAGTCGAACGAACCTTTTAGGTGAGTGGCGCACGGGTGCGTAACACGTGGGAATATACACATCGGTAAGGAATAACACAGAGAAATTTGTGCTAATACCTTATAATGACTCCGGTCCAAAGATTTATCGCCGATGGATTAGCCCGCGCTAGATTAGTTTGTTGGTGAGGTAAAAGCTCACCAAGACTACGATCTATAGCTGGTCTTAGAGGATGATCAGCCACACTGGTACTGAGACACGGACCAGACTCCTACGGGAGGCAGCAGTGAGGAATATTGCGCAATGGAGGAAACTCTGACGCAGCCATGCCGCGTGAGTGAAGAAGGCCCTAGGGTTGTAAAGCTCTTTCAGATGCGAAGATAATGACG…	k__Bacteria	p__Proteobacteria	c__Alphaproteobacteria	o__BD7-3	o__BD7-3_unclassified	o__BD7-3_unclassified
AACGAACGCTGGCGGCAGGCCTAACACATGCAAGTCGAACGAACCTTTTAGGTGAGTGGCGCACGGGTGCGTAACACGTGGGAATATACACATCGGTAAGGAATAACTCAGAGAAATTTGGGCTAATACCTTATAATGACTCCGGTCCAAAGATTTATCGCCGATGGATTAGCCCGCGCTAGATTAGTTTGTTGGTGAGGTAAAAGCTCACCAAGACTACGATCTATAGCTGGTCTTAGAGGATGATCAGCCACACTGGTACTGAGACACGGACCAGACTCCTACGGGAGGCAGCAGTGAGGAATATTGCGCAATGGAGGAAACTCTGACGCAGCCATGCCGCGTGAGTGAAGAAGGCCCTAGGGTTGTAAAGCTCTTTCAGATGCGAAGATAATGACG…	AACGAACGCTGGCGGCAGGCCTAACACATGCAAGTCGAACGAACCTTTTAGGTGAGTGGCGCACGGGTGCGTAACACGTGGGAATATACACATCGGTAAGGAATAACTCAGAGAAATTTGGGCTAATACCTTATAATGACTCCGGTCCAAAGATTTATCGCCGATGGATTAGCCCGCGCTAGATTAGTTTGTTGGTGAGGTAAAAGCTCACCAAGACTACGATCTATAGCTGGTCTTAGAGGATGATCAGCCACACTGGTACTGAGACACGGACCAGACTCCTACGGGAGGCAGCAGTGAGGAATATTGCGCAATGGAGGAAACTCTGACGCAGCCATGCCGCGTGAGTGAAGAAGGCCCTAGGGTTGTAAAGCTCTTTCAGATGCGAAGATAATGACG…	k__Bacteria	p__Proteobacteria	c__Alphaproteobacteria	o__BD7-3	o__BD7-3_unclassified	o__BD7-3_unclassified
AACGAACGCTGGCGGCAGGCCTAACACATGCAAGTCGAACGAACCTTTTAGGTGAGTGGCGCACGGGTGCGTAACACGTGGGAATATACACTTCGGTAAGGAACAACACAGAGAAATTTGTGCTAATACCTTATAATGACTCCGGTCCAAAGATTTATCGCCGAAGAATTAGCCCGCGCTAGATTAGTTTGTTGGTGAGGTAAAAGCTCACCAAGACTACGATCTATAGCTGGTCTTAGAGGATGATCAGCCACACTGGTACTGAGACACGGACCAGACTCCTACGGGAGGCAGCAGTGAGGAATATTGCGCAATGGGGGCAACCCTGACGCAGCCATGCCGCGTGAGTGAAGAAGGCCCTAGGGTTGTAAAGCTCTTTCAGATGCGAAGATAATGACG…	AACGAACGCTGGCGGCAGGCCTAACACATGCAAGTCGAACGAACCTTTTAGGTGAGTGGCGCACGGGTGCGTAACACGTGGGAATATACACTTCGGTAAGGAACAACACAGAGAAATTTGTGCTAATACCTTATAATGACTCCGGTCCAAAGATTTATCGCCGAAGAATTAGCCCGCGCTAGATTAGTTTGTTGGTGAGGTAAAAGCTCACCAAGACTACGATCTATAGCTGGTCTTAGAGGATGATCAGCCACACTGGTACTGAGACACGGACCAGACTCCTACGGGAGGCAGCAGTGAGGAATATTGCGCAATGGGGGCAACCCTGACGCAGCCATGCCGCGTGAGTGAAGAAGGCCCTAGGGTTGTAAAGCTCTTTCAGATGCGAAGATAATGACG…	k__Bacteria	p__Proteobacteria	c__Alphaproteobacteria	o__BD7-3	o__BD7-3_unclassified	o__BD7-3_unclassified
AACGAACGCTGGCGGCAGGCCTAACACATGCAAGTCGAACGAACCTTTTAGGTGAGTGGCGCACGGGTGCGTAACACGTGGGAATATACACTTCGGTAAGGAATAACACAGAGAAATTTGTGCTAATACCTTATAATGACTCCGGTCCAAAGATTTATCGCCGAGGGATTAGCCCGCGCTAGATTAGTTTGTTGGTGAGGTAAAGGCTCACCAAGACTACGATCTATAGCTGGTCTGAGAGGATGATCAGCCACACTGGAACTGAGACACGGTCCAGACTCCTACGGGAGGCAGCAGTGAGGAATATTGCGCAATGGAGGAAACTCTGACGCAGCCATGCCGCGTGAGTGACGAAGGCCTTAGGGTTGTAAAGCTCTTTCAGATGCGAAGATAATGACG…	AACGAACGCTGGCGGCAGGCCTAACACATGCAAGTCGAACGAACCTTTTAGGTGAGTGGCGCACGGGTGCGTAACACGTGGGAATATACACTTCGGTAAGGAATAACACAGAGAAATTTGTGCTAATACCTTATAATGACTCCGGTCCAAAGATTTATCGCCGAGGGATTAGCCCGCGCTAGATTAGTTTGTTGGTGAGGTAAAGGCTCACCAAGACTACGATCTATAGCTGGTCTGAGAGGATGATCAGCCACACTGGAACTGAGACACGGTCCAGACTCCTACGGGAGGCAGCAGTGAGGAATATTGCGCAATGGAGGAAACTCTGACGCAGCCATGCCGCGTGAGTGACGAAGGCCTTAGGGTTGTAAAGCTCTTTCAGATGCGAAGATAATGACG…	k__Bacteria	p__Proteobacteria	c__Alphaproteobacteria	o__BD7-3	o__BD7-3_unclassified	o__BD7-3_unclassified
AACGAACGCTGGCGGCAGGCCTAACACATGCAAGTCGAACGAACCTTTTAGGTGAGTGGCGCACGGGTGCGTAACACGTGGGAATATACACTTCGGTAAGGAATAACGCAGAGAAATTTGCGCTAATACCTTATAATGACTCCGGTCCAAAGATTTATCGCCGAAGGATTAGCCCGCGCTAGATTAGATTGTTGGTGAGGTAAAGGCTCACCAAGTCTACGATCTATAGCTGGTCTTAGAGGATGATCAGCCACACTGGTACTGAGACACGGACCAGACTCCTACGGGAGGCAGCAGTGAGGAATATTGCGCAATGGGGGCAACCCTGACGCAGCCATGCCGCGTGAGTGAAGAAGGCCCTAGGGTTGTAAAGCTCTTTCAGATGCGAAGATAATGACG…	AACGAACGCTGGCGGCAGGCCTAACACATGCAAGTCGAACGAACCTTTTAGGTGAGTGGCGCACGGGTGCGTAACACGTGGGAATATACACTTCGGTAAGGAATAACGCAGAGAAATTTGCGCTAATACCTTATAATGACTCCGGTCCAAAGATTTATCGCCGAAGGATTAGCCCGCGCTAGATTAGATTGTTGGTGAGGTAAAGGCTCACCAAGTCTACGATCTATAGCTGGTCTTAGAGGATGATCAGCCACACTGGTACTGAGACACGGACCAGACTCCTACGGGAGGCAGCAGTGAGGAATATTGCGCAATGGGGGCAACCCTGACGCAGCCATGCCGCGTGAGTGAAGAAGGCCCTAGGGTTGTAAAGCTCTTTCAGATGCGAAGATAATGACG…	k__Bacteria	p__Proteobacteria	c__Alphaproteobacteria	o__BD7-3	o__BD7-3_unclassified	o__BD7-3_unclassified
AACGAACGCTGGCGGCAGGCCTAACACATGCAAGTCGAACGAACCTTTTAGGTGAGTGGCGCACGGGTGCGTAACACGTGGGAATATACACTTCGGTAAGGAATAACGTAGAGAAATTTGCGCTAATACCTTATAATGACTCCGGTCCAAAGATTTATCGCCGAGGGATTAGCCCGCGCTAGATTAGTTTGTTGGTGAGGTAAAAGCTCACCAAGACGACGATCTATAGCTGGTCTTAGAGGATGATCAGCCACACTGGTACTGAGACACGGACCAGACTCCTACGGGAGGCAGCAGTGAGGAATATTGCGCAATGGAGGAAACTCTGACGCAGCCATGCCGCGTGAGTGAAGAAGGCCCTAGGGTTGTAAAGCTCTTTCAGATACGAATATAATGAAG…	AACGAACGCTGGCGGCAGGCCTAACACATGCAAGTCGAACGAACCTTTTAGGTGAGTGGCGCACGGGTGCGTAACACGTGGGAATATACACTTCGGTAAGGAATAACGTAGAGAAATTTGCGCTAATACCTTATAATGACTCCGGTCCAAAGATTTATCGCCGAGGGATTAGCCCGCGCTAGATTAGTTTGTTGGTGAGGTAAAAGCTCACCAAGACGACGATCTATAGCTGGTCTTAGAGGATGATCAGCCACACTGGTACTGAGACACGGACCAGACTCCTACGGGAGGCAGCAGTGAGGAATATTGCGCAATGGAGGAAACTCTGACGCAGCCATGCCGCGTGAGTGAAGAAGGCCCTAGGGTTGTAAAGCTCTTTCAGATACGAATATAATGAAG…	k__Bacteria	p__Proteobacteria	c__Alphaproteobacteria	o__BD7-3	o__BD7-3_unclassified	o__BD7-3_unclassified
AACGAACGCTGGCGGCAGGCCTAACACATGCAAGTCGAACGAACCTTTTAGGTGAGTGGCGCACGGGTGCGTAACACGTGGGAATATACACTTCGGTAAGGAATAACGTAGAGAAATTTGCGCTAATACCTTATAATGACTCCGGTCCAAAGATTTATCGCCGAGGGATTAGCCCGCGCTAGATTAGTTTGTTGGTGAGGTAAAAGCTCACCAAGACTACGATCTATAGCTGGTCTTAGAGGATGATCAGCCACACTGGTACTGAGACACGGACCAGACTCCTACGGGAGGCAGCAGTGAGGAATATTGCGCAATGGAGGAAACTCTGACGCAGCCATGCCGCGTGAGTGAAGAAGGCCCTAGGGTTGTAAAGCTCTTTCAGATGCGAAGATAATGACG…	AACGAACGCTGGCGGCAGGCCTAACACATGCAAGTCGAACGAACCTTTTAGGTGAGTGGCGCACGGGTGCGTAACACGTGGGAATATACACTTCGGTAAGGAATAACGTAGAGAAATTTGCGCTAATACCTTATAATGACTCCGGTCCAAAGATTTATCGCCGAGGGATTAGCCCGCGCTAGATTAGTTTGTTGGTGAGGTAAAAGCTCACCAAGACTACGATCTATAGCTGGTCTTAGAGGATGATCAGCCACACTGGTACTGAGACACGGACCAGACTCCTACGGGAGGCAGCAGTGAGGAATATTGCGCAATGGAGGAAACTCTGACGCAGCCATGCCGCGTGAGTGAAGAAGGCCCTAGGGTTGTAAAGCTCTTTCAGATGCGAAGATAATGACG…	k__Bacteria	p__Proteobacteria	c__Alphaproteobacteria	o__BD7-3	o__BD7-3_unclassified	o__BD7-3_unclassified
AACGAACGCTGGCGGCAGGCCTAACACATGCAAGTCGAACGAACCTTTTAGGTGAGTGGCGCACGGGTGCGTAACACGTGGGAATATACCCTTAAGTTCGGAATAACGTCTGGAAACGGACGCTAATACCGTATAATGACTTCGGTCCAAAGATTTATCGCTTAAGGATTAGCCCGCGCCTGATTAGATTGTTGGTGAGGTAACGGCTCACCAAGTCGATGATCAGTAGCTGGTCTGAGAGGATGATCAGCCACACTGGGACTGAGACACGGCCCAGACTCCTACGGGAGGCAGCAGTGAGGAATATTGGACAATGGGGGCAACCCTGATCCAGCCATGCCGCGTGAGTGAAGAAGGCCTTAGGGTCGTAAAGCTCTTTCAATAGTGAAGATAATGACG…	AACGAACGCTGGCGGCAGGCCTAACACATGCAAGTCGAACGAACCTTTTAGGTGAGTGGCGCACGGGTGCGTAACACGTGGGAATATACCCTTAAGTTCGGAATAACGTCTGGAAACGGACGCTAATACCGTATAATGACTTCGGTCCAAAGATTTATCGCTTAAGGATTAGCCCGCGCCTGATTAGATTGTTGGTGAGGTAACGGCTCACCAAGTCGATGATCAGTAGCTGGTCTGAGAGGATGATCAGCCACACTGGGACTGAGACACGGCCCAGACTCCTACGGGAGGCAGCAGTGAGGAATATTGGACAATGGGGGCAACCCTGATCCAGCCATGCCGCGTGAGTGAAGAAGGCCTTAGGGTCGTAAAGCTCTTTCAATAGTGAAGATAATGACG…	k__Bacteria	p__Proteobacteria	c__Alphaproteobacteria	o__BD7-3	o__BD7-3_unclassified	o__BD7-3_unclassified
AACGAACGCTGGCGGCAGGCCTAACACATGCAAGTCGAACGAACCTTTTAGGTGAGTGGCGCACGGGTGCGTAACACGTGGGAATCTACACTTCGGTAAGGAACAACACAGAGAAATTTGTGCTAATACCTTATAATGACTCCGGTCCAAAGATTTATCGCCGAAGGATGAGCCCGCGCTAGATTAGTTTGTTGGTGAGGTAAAAGCTCACCAAGACTACGATCTATAGCTGGTCTTAGAGGATGATCAGCCACACTGGTACTGAGACACGGACCAGACTCCTACGGGAGGCAGCAGTGAGGAATATTGCGCAATGGGGGAAACCCTGACGCAGCCATGCCGCGTGAATGACGAAGGCCCTAGGGTTGTAAAGTTCTTTCAGATGCGAAGATAATGACG…	AACGAACGCTGGCGGCAGGCCTAACACATGCAAGTCGAACGAACCTTTTAGGTGAGTGGCGCACGGGTGCGTAACACGTGGGAATCTACACTTCGGTAAGGAACAACACAGAGAAATTTGTGCTAATACCTTATAATGACTCCGGTCCAAAGATTTATCGCCGAAGGATGAGCCCGCGCTAGATTAGTTTGTTGGTGAGGTAAAAGCTCACCAAGACTACGATCTATAGCTGGTCTTAGAGGATGATCAGCCACACTGGTACTGAGACACGGACCAGACTCCTACGGGAGGCAGCAGTGAGGAATATTGCGCAATGGGGGAAACCCTGACGCAGCCATGCCGCGTGAATGACGAAGGCCCTAGGGTTGTAAAGTTCTTTCAGATGCGAAGATAATGACG…	k__Bacteria	p__Proteobacteria	c__Alphaproteobacteria	o__BD7-3	o__BD7-3_unclassified	o__BD7-3_unclassified
AACGAACGCTGGCGGCAGGCCTAACACATGCAAGTCGAACGAACCTTTTAGGTGAGTGGCGCACGGGTGCGTAACGCGTGGGAACATGCCCTTGGGTACGGAATAACAGTTGGAAACGACTGCTAATACCGTATAATATCTCCGGATCAAAGATTTATCGCCCAAGGATTGGCCCGCGTCTGATTAGGTAGTTGGTGGGGTAAAAGCCTACCAAGCCGACGATCAGTAGGGGGTCTGAGAGGATGATCCCCCACACTGGGACTGAGACACGGCCCAGACTCCTACGGGAGGCAGCAGTGAGGAATATTGGACAATGAGGGAAACCTTGATCCAGCCATGCCGCGTGAGTGAAGACGGCCTTAGGGTTGTAAAGCTCTTTCAGATGCGAAGATAATGACG…	AACGAACGCTGGCGGCAGGCCTAACACATGCAAGTCGAACGAACCTTTTAGGTGAGTGGCGCACGGGTGCGTAACGCGTGGGAACATGCCCTTGGGTACGGAATAACAGTTGGAAACGACTGCTAATACCGTATAATATCTCCGGATCAAAGATTTATCGCCCAAGGATTGGCCCGCGTCTGATTAGGTAGTTGGTGGGGTAAAAGCCTACCAAGCCGACGATCAGTAGGGGGTCTGAGAGGATGATCCCCCACACTGGGACTGAGACACGGCCCAGACTCCTACGGGAGGCAGCAGTGAGGAATATTGGACAATGAGGGAAACCTTGATCCAGCCATGCCGCGTGAGTGAAGACGGCCTTAGGGTTGTAAAGCTCTTTCAGATGCGAAGATAATGACG…	k__Bacteria	p__Proteobacteria	c__Alphaproteobacteria	o__BD7-3	o__BD7-3_unclassified	o__BD7-3_unclassified
AACGAACGCTGGCGGCAGGCCTAACACATGCAAGTCGAACGAACCTTTTAGGTGAGTGGCGCACGGGTGCGTAACGCGTGGGAATATACACATAGGTAAGGAATAACGGCTGGAAACGGTCGCTAATACCTTATAATGACTCCGGTCCAAAGATTTATCGCCTATGAATTAGCCCGCGTCAGATTAGATAGTTGGTGAGGTAACGGCTCACCAAGTCGACGATCTGTAGGGGGTCTGAGAGGATGATCCCCCACACTGGTACTGAGACACGGACCAGACTCCTACGGGAGGCAGCAGTGAGGAATATTGGACAATGGAGGAAACTCTGATCCAGCCATGCCGCGTGAGTGAAGAAGGCCTTAGGGTTGTAAAGCTCTTTCAATAGTGAAGATAATGACG…	AACGAACGCTGGCGGCAGGCCTAACACATGCAAGTCGAACGAACCTTTTAGGTGAGTGGCGCACGGGTGCGTAACGCGTGGGAATATACACATAGGTAAGGAATAACGGCTGGAAACGGTCGCTAATACCTTATAATGACTCCGGTCCAAAGATTTATCGCCTATGAATTAGCCCGCGTCAGATTAGATAGTTGGTGAGGTAACGGCTCACCAAGTCGACGATCTGTAGGGGGTCTGAGAGGATGATCCCCCACACTGGTACTGAGACACGGACCAGACTCCTACGGGAGGCAGCAGTGAGGAATATTGGACAATGGAGGAAACTCTGATCCAGCCATGCCGCGTGAGTGAAGAAGGCCTTAGGGTTGTAAAGCTCTTTCAATAGTGAAGATAATGACG…	k__Bacteria	p__Proteobacteria	c__Alphaproteobacteria	o__BD7-3	o__BD7-3_unclassified	o__BD7-3_unclassified
AACGAACGCTGGCGGCAGGCCTAACACATGCAAGTCGAACGAACCTTTTAGGTGAGTGGCGCACGGGTGCGTAACGCGTGGGAATATACCCTTGAGTAAGGAATAACGTCTGGAAACGGGCGCTAATACCTTATAATGACTTCGGTCCAAAGATTTATCGCTCAAGGATTAGCCCGCGTCTGATTAGCTTGTTGGTGAGGTAACGGCTCACCAAGGCGATGATCAGTAGCTGGTCTGAGAGGATGATCAGCCACACTGGGACTGAGACACGGCCCAGACTCCTACGGGAGGCAGCAGTGAGGAATATTGCGCAATGGGGGAAACCCTGACGCAGCCATGCCGCGTGAGTGATGAAGGCCTTAGGGTTGTAAAGCTCTTTCAATGGTGAAGATAATGACG…	AACGAACGCTGGCGGCAGGCCTAACACATGCAAGTCGAACGAACCTTTTAGGTGAGTGGCGCACGGGTGCGTAACGCGTGGGAATATACCCTTGAGTAAGGAATAACGTCTGGAAACGGGCGCTAATACCTTATAATGACTTCGGTCCAAAGATTTATCGCTCAAGGATTAGCCCGCGTCTGATTAGCTTGTTGGTGAGGTAACGGCTCACCAAGGCGATGATCAGTAGCTGGTCTGAGAGGATGATCAGCCACACTGGGACTGAGACACGGCCCAGACTCCTACGGGAGGCAGCAGTGAGGAATATTGCGCAATGGGGGAAACCCTGACGCAGCCATGCCGCGTGAGTGATGAAGGCCTTAGGGTTGTAAAGCTCTTTCAATGGTGAAGATAATGACG…	k__Bacteria	p__Proteobacteria	c__Alphaproteobacteria	o__BD7-3	o__BD7-3_unclassified	o__BD7-3_unclassified
AACGAACGCTGGCGGCAGGCCTAACACATGCAAGTCGAACGAACCTTTTAGGTGAGTGGCGCACGGGTGCGTAACGCGTGGGAATATGCCCTTAGGTGAGGAATAACGTAGAGAAATTTGCGCTAATACCTCATAATGACTCCGGTCCAAAGATTTATCGCCTAAGGATTAGCCCGCGTCAGATTAGATAGTTGGTGAGGTAACGGCTCACCAAGTCGACGATCTGTAGGGGGTCTGAGAGGATGATCCCCCACACTGGTACTGAGACACGGACCAGACTCCTACGGGAGGCAGCAGTGAGGAATATTGGACAATGGAGGCAACTCTGATCCAGCCATGCCGCGTGAGTGAAGAAGGCCTTAGGGTTGTAAAGCTCTTTCAATTGTGAAGATAATGACG…	AACGAACGCTGGCGGCAGGCCTAACACATGCAAGTCGAACGAACCTTTTAGGTGAGTGGCGCACGGGTGCGTAACGCGTGGGAATATGCCCTTAGGTGAGGAATAACGTAGAGAAATTTGCGCTAATACCTCATAATGACTCCGGTCCAAAGATTTATCGCCTAAGGATTAGCCCGCGTCAGATTAGATAGTTGGTGAGGTAACGGCTCACCAAGTCGACGATCTGTAGGGGGTCTGAGAGGATGATCCCCCACACTGGTACTGAGACACGGACCAGACTCCTACGGGAGGCAGCAGTGAGGAATATTGGACAATGGAGGCAACTCTGATCCAGCCATGCCGCGTGAGTGAAGAAGGCCTTAGGGTTGTAAAGCTCTTTCAATTGTGAAGATAATGACG…	k__Bacteria	p__Proteobacteria	c__Alphaproteobacteria	o__BD7-3	o__BD7-3_unclassified	o__BD7-3_unclassified
AACGAACGCTGGCGGCAGGCCTAACACATGCAAGTCGAACGAACCTTTTAGGTGCGTGGCGCACGGGTGCGTAACACGTGGGAATCTACACTTCGGTAAGGAACAACACAGAGAAATTTGTGCTAATACCTTATAATGACTCCGGTCCAAAGATTTATCGCCGAAGGATGAGCCCGCGCTAGATTAGTTTGTTGGTGAGGTAAAAGCTCACCAAGACTACGATCTATAGCTGGTCTTAGAGGATGATCAGCCACACTGGTACTGAGACACGGACCAGACTCCTACGGGAGGCAGCAGTGAGGAATATTGCGCAATGGGGGAAACCCTGACGCAGCCATGCCGCGTGAATGACGAAGGCCCTAGGGTTGTAAAGTTCTTTCAGATGCGAAGATAATGACG…	AACGAACGCTGGCGGCAGGCCTAACACATGCAAGTCGAACGAACCTTTTAGGTGCGTGGCGCACGGGTGCGTAACACGTGGGAATCTACACTTCGGTAAGGAACAACACAGAGAAATTTGTGCTAATACCTTATAATGACTCCGGTCCAAAGATTTATCGCCGAAGGATGAGCCCGCGCTAGATTAGTTTGTTGGTGAGGTAAAAGCTCACCAAGACTACGATCTATAGCTGGTCTTAGAGGATGATCAGCCACACTGGTACTGAGACACGGACCAGACTCCTACGGGAGGCAGCAGTGAGGAATATTGCGCAATGGGGGAAACCCTGACGCAGCCATGCCGCGTGAATGACGAAGGCCCTAGGGTTGTAAAGTTCTTTCAGATGCGAAGATAATGACG…	k__Bacteria	p__Proteobacteria	c__Alphaproteobacteria	o__BD7-3	o__BD7-3_unclassified	o__BD7-3_unclassified
AACGAACGCTGGCGGCAGGCCTAACACATGCAAGTCGAACGAACTCTATGAGTGAGTGGCGCACGGGTGCGTAACGCGTGGGAATCTACCCTTGAGATCGGAATAACGTCTGGAAACGGGCGCTAATACCGTATAATGACTTCGGTCCAAAGATTTATCGCTCAAGGATGAGCCCGCGTCTGATTAGTTTGTTGGTGGGGTAACGGCCTACCAAGACGATGATCAGTAGGGGGTCTGAGAGGATGATCCCCCACACTGGGACTGAGACACGGCCCAGACTCCTACGGGAGGCAGCAGTGAGGAATATTGGACAATGGGGGCAACCCTGATCCAGCCATGCCGCGTGAGTGAAGAAGGCCTTAGGGTTGTAAAGCTCTTTCAATAGTGAAGATAATGACG…	AACGAACGCTGGCGGCAGGCCTAACACATGCAAGTCGAACGAACTCTATGAGTGAGTGGCGCACGGGTGCGTAACGCGTGGGAATCTACCCTTGAGATCGGAATAACGTCTGGAAACGGGCGCTAATACCGTATAATGACTTCGGTCCAAAGATTTATCGCTCAAGGATGAGCCCGCGTCTGATTAGTTTGTTGGTGGGGTAACGGCCTACCAAGACGATGATCAGTAGGGGGTCTGAGAGGATGATCCCCCACACTGGGACTGAGACACGGCCCAGACTCCTACGGGAGGCAGCAGTGAGGAATATTGGACAATGGGGGCAACCCTGATCCAGCCATGCCGCGTGAGTGAAGAAGGCCTTAGGGTTGTAAAGCTCTTTCAATAGTGAAGATAATGACG…	k__Bacteria	p__Proteobacteria	c__Alphaproteobacteria	o__BD7-3	o__BD7-3_unclassified	o__BD7-3_unclassified
AACGAACGCTGGCGGCAGGCCTAACACATGCAAGTCGAACGAAGCCTTCGGGCTTAGTGGCGGACGGGTGAGTAACGCGTGGGAACGTGCCCTTCTCTACGGAATAGTCCCGGGAAACTGGGTTTAATACCGTATACGCCCTTCGGGGGAAAGAATTTCGGGGAAGGATCGGCCCGCGTTGGATTAGGTAGTTGGTGGGGTAATGGCCCACCAAGCCGACGATCCATAGCTGGTTTGAGAGGATGATCAGCCACACTGGGACTGAGACACGGCCCAGACTCCTACGGGAGGCAGCAGTGGGGAATCTTAGACAATGGGGGCAACCCTGATCTAGCCATGCCGCGTGAGTGACGAAGGCCCTAGGGTCGTAAAGCTCTTTCGCCAGGGATGATAATGACA…	AACGAACGCTGGCGGCAGGCCTAACACATGCAAGTCGAACGAAGCCTTCGGGCTTAGTGGCGGACGGGTGAGTAACGCGTGGGAACGTGCCCTTCTCTACGGAATAGTCCCGGGAAACTGGGTTTAATACCGTATACGCCCTTCGGGGGAAAGAATTTCGGGGAAGGATCGGCCCGCGTTGGATTAGGTAGTTGGTGGGGTAATGGCCCACCAAGCCGACGATCCATAGCTGGTTTGAGAGGATGATCAGCCACACTGGGACTGAGACACGGCCCAGACTCCTACGGGAGGCAGCAGTGGGGAATCTTAGACAATGGGGGCAACCCTGATCTAGCCATGCCGCGTGAGTGACGAAGGCCCTAGGGTCGTAAAGCTCTTTCGCCAGGGATGATAATGACA…	k__Bacteria	p__Proteobacteria	c__Alphaproteobacteria	o__Rhodobacterales	f__Rhodobacteraceae	g__Roseicyclus
AACGAACGCTGGCGGCAGGCCTAACACATGCAAGTCGAACGAAGCCTTCGGGCTTAGTGGCGGACGGGTGAGTAACGCGTGGGAATATGCCCTTCACTACGGAATAGTCCCGGGAAACTGGGTTTAATACCGTATACGCCCTTCGGGGGAAAGAATTTCGGTGAAGGATTAGCCCGCGTTGGATTAGGTAGTTGGTGGGGTAATGGCCTACCAAGCCGACGATCCATAGCTGGTTTGAGAGGATGATCAGCCACACTGGGACTGAGACACGGCCCAGACTCCTACGGGAGGCAGCAGTGGGGAATCTTAGACAATGGGGGAAACCCTGATCTAGCCATGCCGCGTGAGTGATGAAGGCCCTAGGGTCGTAAAGCTCTTTCGCCAGGGAAGATAATGACG…	AACGAACGCTGGCGGCAGGCCTAACACATGCAAGTCGAACGAAGCCTTCGGGCTTAGTGGCGGACGGGTGAGTAACGCGTGGGAATATGCCCTTCACTACGGAATAGTCCCGGGAAACTGGGTTTAATACCGTATACGCCCTTCGGGGGAAAGAATTTCGGTGAAGGATTAGCCCGCGTTGGATTAGGTAGTTGGTGGGGTAATGGCCTACCAAGCCGACGATCCATAGCTGGTTTGAGAGGATGATCAGCCACACTGGGACTGAGACACGGCCCAGACTCCTACGGGAGGCAGCAGTGGGGAATCTTAGACAATGGGGGAAACCCTGATCTAGCCATGCCGCGTGAGTGATGAAGGCCCTAGGGTCGTAAAGCTCTTTCGCCAGGGAAGATAATGACG…	k__Bacteria	p__Proteobacteria	c__Alphaproteobacteria	o__Rhodobacterales	f__Rhodobacteraceae	f__Rhodobacteraceae_unclassified
AACGAACGCTGGCGGCAGGCCTAACACATGCAAGTCGAACGAAGCCTTCGGGCTTAGTGGCGGACGGGTGAGTAACGCGTGGGAATGTGCCTCTGGGTACGGAACAACAGCTGGAAACGGCTGCTAATACCGTATGATGTCTACGGACCAAAGATTTATCGCCCAGAGATCAGCCCGCGTTGGATTAGGTAGTTGGTGGGGTAATGGCCTACCAAGCCGACGATCCATAGCTGGTTTGAGAGGACGACCAGCCACACTGGGACTGAGACACGGCCCAGACTCCTACGGGAGGCAGCAGTGGGGAATCATAGACAATGGGCGCAAGCCTGATCTTGCCATGCCGCGTGAGCGATGACGGCCTTAGGGTTGTAAAGCTCTTTCACCGGTGAAGATAATGAC…	AACGAACGCTGGCGGCAGGCCTAACACATGCAAGTCGAACGAAGCCTTCGGGCTTAGTGGCGGACGGGTGAGTAACGCGTGGGAATGTGCCTCTGGGTACGGAACAACAGCTGGAAACGGCTGCTAATACCGTATGATGTCTACGGACCAAAGATTTATCGCCCAGAGATCAGCCCGCGTTGGATTAGGTAGTTGGTGGGGTAATGGCCTACCAAGCCGACGATCCATAGCTGGTTTGAGAGGACGACCAGCCACACTGGGACTGAGACACGGCCCAGACTCCTACGGGAGGCAGCAGTGGGGAATCATAGACAATGGGCGCAAGCCTGATCTTGCCATGCCGCGTGAGCGATGACGGCCTTAGGGTTGTAAAGCTCTTTCACCGGTGAAGATAATGAC…	k__Bacteria	p__Proteobacteria	c__Alphaproteobacteria	o__Rhodobacterales	f__Rhodobacteraceae	f__Rhodobacteraceae_unclassified
AACGAACGCTGGCGGCAGGCCTAACACATGCAAGTCGAACGAAGCCTTCGGGCTTAGTGGCGGACGGGTGAGTAACGCGTGGGGATGTGCCTTGGGGTGCGGAACAACAGCTGGAAACGGCTGCTAATACCGCATGATGTCTACGGACCAAAGATTTATCGCCCTGAGATCAACCCGCGTTGGATTAGATAGTTGGTGAGGTAACGGCTCACCAAGTCGACGATCCATATCTGGTTTGAGAGGATGATCAGACACACTGGGACTGAGACACGGCCCAGACTCCTACGGGAGGCAGCAGTGGGGAATCTTGGACAATGGGGGCAACCCTGATCCAGCCATGCCGCGTGAGCGATGAAGGCCTTAGGGTTGTAAAGCTCTTTCACCGGTGAAGATAATGAC…	AACGAACGCTGGCGGCAGGCCTAACACATGCAAGTCGAACGAAGCCTTCGGGCTTAGTGGCGGACGGGTGAGTAACGCGTGGGGATGTGCCTTGGGGTGCGGAACAACAGCTGGAAACGGCTGCTAATACCGCATGATGTCTACGGACCAAAGATTTATCGCCCTGAGATCAACCCGCGTTGGATTAGATAGTTGGTGAGGTAACGGCTCACCAAGTCGACGATCCATATCTGGTTTGAGAGGATGATCAGACACACTGGGACTGAGACACGGCCCAGACTCCTACGGGAGGCAGCAGTGGGGAATCTTGGACAATGGGGGCAACCCTGATCCAGCCATGCCGCGTGAGCGATGAAGGCCTTAGGGTTGTAAAGCTCTTTCACCGGTGAAGATAATGAC…	k__Bacteria	p__Proteobacteria	c__Alphaproteobacteria	o__Rhodobacterales	f__Rhodobacteraceae	f__Rhodobacteraceae_unclassified
AACGAACGCTGGCGGCAGGCCTAACACATGCAAGTCGAACGAAGCCTTCGGGCTTAGTGGCGGACGGGTGAGTAACGCGTGGGGATGTGCCTTGGGGTGCGGAACAACAGTTGGAAACGACTGCTAATACCGCATGATGTCTACGGACCAAAGATTTATCGCCCTGAGATCAACCCGCGTTGGATTAGGTAGTTGGTGGGGTAATGGCCCACCAAGCCGACGATCCATATCTGGTTTGAGAGGATGATCAGACACACTGGGACTGAGACACGGCCCAGACTCCTACGGGAGGCAGCAGTGGGGAATCTTGGACAATGGGGGCAACCCTGATCCAGCCATGCCGCGTGAGTGAAGAAGGCCTTAGGGTCGTAAAGCTCTTTCACCGGTGAAGATAATGAC…	AACGAACGCTGGCGGCAGGCCTAACACATGCAAGTCGAACGAAGCCTTCGGGCTTAGTGGCGGACGGGTGAGTAACGCGTGGGGATGTGCCTTGGGGTGCGGAACAACAGTTGGAAACGACTGCTAATACCGCATGATGTCTACGGACCAAAGATTTATCGCCCTGAGATCAACCCGCGTTGGATTAGGTAGTTGGTGGGGTAATGGCCCACCAAGCCGACGATCCATATCTGGTTTGAGAGGATGATCAGACACACTGGGACTGAGACACGGCCCAGACTCCTACGGGAGGCAGCAGTGGGGAATCTTGGACAATGGGGGCAACCCTGATCCAGCCATGCCGCGTGAGTGAAGAAGGCCTTAGGGTCGTAAAGCTCTTTCACCGGTGAAGATAATGAC…	k__Bacteria	p__Proteobacteria	c__Alphaproteobacteria	o__Rhodobacterales	f__Rhodobacteraceae	f__Rhodobacteraceae_unclassified
AACGAACGCTGGCGGCAGGCCTAACACATGCAAGTCGAACGAAGGCCCGGAGCTTGCTCCGGTCACCTTAGTGGCAGACGGGAGAGTAACGCGTGGGAATTTGCCCGATAGTACGGAATAACTGTTGGAAACGGCAGCTAATACCGTATACGCCCTCCGGGGGAAAGATTTATTGCTATCGGATAAGCCCGCGTCGGATTAGCTTGTTGGTGGGGTAAAAGCTCACCAAGGCGACGATCCGTAGCTGGTCTGAGAGGACGATCAGCCTCACTGGGACTGAGACACGGCCCAGACTCCTACGGGAGGCAGCAGTGGGGAATATTGGACAATGGGCGCAAGCCTGATCCAGCCATGCCGCGTGAGTGAAGAAGGCCCTAGGGTTGTAAAACTCTTTCAGCA…	AACGAACGCTGGCGGCAGGCCTAACACATGCAAGTCGAACGAAGGCCCGGAGCTTGCTCCGGTCACCTTAGTGGCAGACGGGAGAGTAACGCGTGGGAATTTGCCCGATAGTACGGAATAACTGTTGGAAACGGCAGCTAATACCGTATACGCCCTCCGGGGGAAAGATTTATTGCTATCGGATAAGCCCGCGTCGGATTAGCTTGTTGGTGGGGTAAAAGCTCACCAAGGCGACGATCCGTAGCTGGTCTGAGAGGACGATCAGCCTCACTGGGACTGAGACACGGCCCAGACTCCTACGGGAGGCAGCAGTGGGGAATATTGGACAATGGGCGCAAGCCTGATCCAGCCATGCCGCGTGAGTGAAGAAGGCCCTAGGGTTGTAAAACTCTTTCAGCA…	k__Bacteria	p__Proteobacteria	c__Alphaproteobacteria	c__Alphaproteobacteria_unclassified	c__Alphaproteobacteria_unclassified	c__Alphaproteobacteria_unclassified
AACGAACGCTGGCGGCAGGCCTAACACATGCAAGTCGAACGAAGGCCCGGAGCTTGCTCCGGTCACCTTAGTGGCGGACGGGTGAGTAACACGTGGGAATTTGCCCAGGAGTGGGGAATAACGTTTGGAAACGAACGCTAATACCGCATACACCCTTCGGGGGAAAGGCTTCGGCCGCTCTTGGATAAGCCCGCGTCAGATTAGCTTGTTGGTGAGGTAACGGCTCACCAAGGCGACGATCTGTAGCTGGTCTGAGAGGATGATCAGCCACACTGGGACTGAGACACGGCCCAGACTCCTACGGGAGGCAGCAGTGGGGAATATTGGACAATGGGGGAAACCCTGATCCAGCCATGCCGCGTGAGTGAAGAAGGCCCTAGGGTTGTAAAACTCTTTCAG…	AACGAACGCTGGCGGCAGGCCTAACACATGCAAGTCGAACGAAGGCCCGGAGCTTGCTCCGGTCACCTTAGTGGCGGACGGGTGAGTAACACGTGGGAATTTGCCCAGGAGTGGGGAATAACGTTTGGAAACGAACGCTAATACCGCATACACCCTTCGGGGGAAAGGCTTCGGCCGCTCTTGGATAAGCCCGCGTCAGATTAGCTTGTTGGTGAGGTAACGGCTCACCAAGGCGACGATCTGTAGCTGGTCTGAGAGGATGATCAGCCACACTGGGACTGAGACACGGCCCAGACTCCTACGGGAGGCAGCAGTGGGGAATATTGGACAATGGGGGAAACCCTGATCCAGCCATGCCGCGTGAGTGAAGAAGGCCCTAGGGTTGTAAAACTCTTTCAG…	k__Bacteria	p__Proteobacteria	c__Alphaproteobacteria	o__Rhodospirillales	f__Rhodospirillaceae	f__Rhodospirillaceae_unclassified
AACGAACGCTGGCGGCAGGCCTAACACATGCAAGTCGAACGAAGGCCCGGAGCTTGCTCCGGTCACCTTAGTGGCGGACGGGTGAGTAACACGTGGGAATTTGCCCAGGAGTGGGGAATAACGTTTGGAAACGAACGCTAATACCGCATATACCCTACGGGGGAAAGGCTCCGGCCGCTCTTGGATAAGCCCGCGTCAGATTAGCTTGTTGGTGAGGTAAAAGCTCACCAAGGCGACGATCTGTAGCTGGTCTGAGAGGATGATCAGCCACACTGGGACTGAGACACGGCCCAGACTCCTACGGGAGGCAGCAGTGGGGAATATTGGACAATGGGGGAAACCCTGATCCAGCCATGCCGCGTGAGTGAAGAAGGCCCTAGGGTTGTAAAACTCTTTCAG…	AACGAACGCTGGCGGCAGGCCTAACACATGCAAGTCGAACGAAGGCCCGGAGCTTGCTCCGGTCACCTTAGTGGCGGACGGGTGAGTAACACGTGGGAATTTGCCCAGGAGTGGGGAATAACGTTTGGAAACGAACGCTAATACCGCATATACCCTACGGGGGAAAGGCTCCGGCCGCTCTTGGATAAGCCCGCGTCAGATTAGCTTGTTGGTGAGGTAAAAGCTCACCAAGGCGACGATCTGTAGCTGGTCTGAGAGGATGATCAGCCACACTGGGACTGAGACACGGCCCAGACTCCTACGGGAGGCAGCAGTGGGGAATATTGGACAATGGGGGAAACCCTGATCCAGCCATGCCGCGTGAGTGAAGAAGGCCCTAGGGTTGTAAAACTCTTTCAG…	k__Bacteria	p__Proteobacteria	c__Alphaproteobacteria	o__Rhodospirillales	f__Rhodospirillaceae	f__Rhodospirillaceae_unclassified
AACGAACGCTGGCGGCAGGCCTAACACATGCAAGTCGAACGAAGGCCCGGTGCTTGCACCGGTCACCTTAGTGGCAGACGGGAGAGTAACGCGTGGGAATTTGCCCGATAGTACGGAATAACTGTTGGAAACGGCAGCTAATACCGTATACGCCCTCCGGGGGAAAGATTTATCGCTATCGGATAAGCCCGCGTCGGATTAGCTAGTTGGTGAGGTAAAGGCTCACCAAGGCGACGATCCGTAGCTGGTCTGAGAGGACGATCAGCCTCACTGGGACTGAGACACGGCCCAGACTCCTACGGGAGGCAGCAGTGGGGAATATTGGACAATGGGCGCAAGCCTGATCCAGCCATGCCGCGTGAGTGAAGAAGGCCTTAGGGTTGTAAAGCTCTTTCAGCA…	AACGAACGCTGGCGGCAGGCCTAACACATGCAAGTCGAACGAAGGCCCGGTGCTTGCACCGGTCACCTTAGTGGCAGACGGGAGAGTAACGCGTGGGAATTTGCCCGATAGTACGGAATAACTGTTGGAAACGGCAGCTAATACCGTATACGCCCTCCGGGGGAAAGATTTATCGCTATCGGATAAGCCCGCGTCGGATTAGCTAGTTGGTGAGGTAAAGGCTCACCAAGGCGACGATCCGTAGCTGGTCTGAGAGGACGATCAGCCTCACTGGGACTGAGACACGGCCCAGACTCCTACGGGAGGCAGCAGTGGGGAATATTGGACAATGGGCGCAAGCCTGATCCAGCCATGCCGCGTGAGTGAAGAAGGCCTTAGGGTTGTAAAGCTCTTTCAGCA…	k__Bacteria	p__Proteobacteria	c__Alphaproteobacteria	c__Alphaproteobacteria_unclassified	c__Alphaproteobacteria_unclassified	c__Alphaproteobacteria_unclassified
AACGAACGCTGGCGGCAGGCCTAACACATGCAAGTCGAACGAAGGTCCGGAGCTTGCTCCGGTCACCTTAGTGGCAGACGGGAGAGTAACGCGTGGGAATTTGCCCGATAGTACGGAATAACTGTTGGAAACGGCAGCTAATACCGTATACGCCCTCCGGGGGAAAGATTTATCGCTATCGGATAAGCCCGCGTCGGATTAGCTTGTTGGTGGGGTAAAAGCTCACCAAGGCGACGATCCGTAGCTGGTCTGAGAGGACGATCAGCCTCACTGGGACTGAGACACGGCCCAGACTCCTACGGGAGGCAGCAGTGGGGAATATTGGACAATGGGCGCAAGCCTGATCCAGCCATGCCGCGTGAGTGAAGAAGGCCCTAGGGTTGTAAAACTCTTTCAGCA…	AACGAACGCTGGCGGCAGGCCTAACACATGCAAGTCGAACGAAGGTCCGGAGCTTGCTCCGGTCACCTTAGTGGCAGACGGGAGAGTAACGCGTGGGAATTTGCCCGATAGTACGGAATAACTGTTGGAAACGGCAGCTAATACCGTATACGCCCTCCGGGGGAAAGATTTATCGCTATCGGATAAGCCCGCGTCGGATTAGCTTGTTGGTGGGGTAAAAGCTCACCAAGGCGACGATCCGTAGCTGGTCTGAGAGGACGATCAGCCTCACTGGGACTGAGACACGGCCCAGACTCCTACGGGAGGCAGCAGTGGGGAATATTGGACAATGGGCGCAAGCCTGATCCAGCCATGCCGCGTGAGTGAAGAAGGCCCTAGGGTTGTAAAACTCTTTCAGCA…	k__Bacteria	p__Proteobacteria	c__Alphaproteobacteria	c__Alphaproteobacteria_unclassified	c__Alphaproteobacteria_unclassified	c__Alphaproteobacteria_unclassified
AACGAACGCTGGCGGCAGGCCTAACACATGCAAGTCGAACGAGAAACCAGAGCTTGCTCTGGCGGAAAGTGGCAGACGGGTGAGTAACGCGTGGGAATTTACCCAGTGGTACGGAATAACTCAGGGAAACTTGTGCTAATACCGTATACGCCCTTCGGGGGAAAGATTTATCGCCATTGGATGAGCCCGCGTTAGATTAGTTTGTTGGTGGGGTAATGGCCTACCAAGACTACGATCTATAGCTGGTCTGAGAGGATGATCAGCCACACTGGGACTGAGACACGGCCCAGACTCCTACGGGAGGCAGCAGTGGGGAATATTGCACAATGGGCGCAAGCCTGATGCAGCCATGCCGCGTGAGTGAAGAAGGCCTTAGGGTTGTAAAACTCTTTCACCGGT…	AACGAACGCTGGCGGCAGGCCTAACACATGCAAGTCGAACGAGAAACCAGAGCTTGCTCTGGCGGAAAGTGGCAGACGGGTGAGTAACGCGTGGGAATTTACCCAGTGGTACGGAATAACTCAGGGAAACTTGTGCTAATACCGTATACGCCCTTCGGGGGAAAGATTTATCGCCATTGGATGAGCCCGCGTTAGATTAGTTTGTTGGTGGGGTAATGGCCTACCAAGACTACGATCTATAGCTGGTCTGAGAGGATGATCAGCCACACTGGGACTGAGACACGGCCCAGACTCCTACGGGAGGCAGCAGTGGGGAATATTGCACAATGGGCGCAAGCCTGATGCAGCCATGCCGCGTGAGTGAAGAAGGCCTTAGGGTTGTAAAACTCTTTCACCGGT…	k__Bacteria	p__Proteobacteria	c__Alphaproteobacteria	c__Alphaproteobacteria_unclassified	c__Alphaproteobacteria_unclassified	c__Alphaproteobacteria_unclassified
AACGAACGCTGGCGGCAGGCCTAACACATGCAAGTCGAACGAGAAACCATCTTCGGATGGCAGACAGTGGCAGACGGGTGAGTAACGCGTGGCAACCTACCCTTCACTACGGAACAACAGTTAGAAATGACTGCTAATACCGTATACGTCCTCCGGGAGAAAGATTTATCGGTGATGGATGGGGCCGCGTTAGATTAGCTAGTTGGTGAGGTAAAAGCTCACCAAGGCGACGATCTATAGCTGGTCTGAGAGGATGATCAGCCACACTGGGACTGAGACACGGCCCAGACTCCTACGGGAGGCAGCAGTGGGGAATATTGGACAATGGGCGCAAGCCTGATCCAGCCATGCCGCGTGAATGATGAAGGCCTTAGGGTTGTAAAATTCTTTCGCTAGGGA…	AACGAACGCTGGCGGCAGGCCTAACACATGCAAGTCGAACGAGAAACCATCTTCGGATGGCAGACAGTGGCAGACGGGTGAGTAACGCGTGGCAACCTACCCTTCACTACGGAACAACAGTTAGAAATGACTGCTAATACCGTATACGTCCTCCGGGAGAAAGATTTATCGGTGATGGATGGGGCCGCGTTAGATTAGCTAGTTGGTGAGGTAAAAGCTCACCAAGGCGACGATCTATAGCTGGTCTGAGAGGATGATCAGCCACACTGGGACTGAGACACGGCCCAGACTCCTACGGGAGGCAGCAGTGGGGAATATTGGACAATGGGCGCAAGCCTGATCCAGCCATGCCGCGTGAATGATGAAGGCCTTAGGGTTGTAAAATTCTTTCGCTAGGGA…	k__Bacteria	p__Proteobacteria	c__Alphaproteobacteria	o__Rhodobacterales	f__Hyphomonadaceae	f__Hyphomonadaceae_unclassified
AACGAACGCTGGCGGCAGGCCTAACACATGCAAGTCGAACGAGAAACCGGAGCTTGCTCCGGCGGAAAGTGGCAGACGGGTGAGTAACGCGTGGCAACCTACCTTTCAGTACGGAACAACAGTTAGAAATGACTGCTAATACCGTATACGTCCTCCGGGAGAAAGATTTATCGCTGAAAGATGGGGCCGCGTTAGATTAGCTAGTTGGTGGGGTAAAAGCCTACCAAGGCGACGATCTATAGCTGGTCTGAGAGGATGATCAGCCACACTGGGACTGAGACACGGCCCAGACTCCTACGGGAGGCAGCAGTGGGGAATATTGGACAATGGGCGCAAGCCTGATCCAGCCATGCCGCGTGAATGATGAAGGCCTTAGGGTTGTAAAATTCTTTCGCTAGG…	AACGAACGCTGGCGGCAGGCCTAACACATGCAAGTCGAACGAGAAACCGGAGCTTGCTCCGGCGGAAAGTGGCAGACGGGTGAGTAACGCGTGGCAACCTACCTTTCAGTACGGAACAACAGTTAGAAATGACTGCTAATACCGTATACGTCCTCCGGGAGAAAGATTTATCGCTGAAAGATGGGGCCGCGTTAGATTAGCTAGTTGGTGGGGTAAAAGCCTACCAAGGCGACGATCTATAGCTGGTCTGAGAGGATGATCAGCCACACTGGGACTGAGACACGGCCCAGACTCCTACGGGAGGCAGCAGTGGGGAATATTGGACAATGGGCGCAAGCCTGATCCAGCCATGCCGCGTGAATGATGAAGGCCTTAGGGTTGTAAAATTCTTTCGCTAGG…	k__Bacteria	p__Proteobacteria	c__Alphaproteobacteria	o__Rhodobacterales	f__Hyphomonadaceae	g__Hellea
AACGAACGCTGGCGGCAGGCCTAACACATGCAAGTCGAACGAGAAACCTCTTCGGAGGCAGACAGTGGCAGACGGGTGAGTAACGCGTGGGAATCTACCCCGGGGTCCGGGACAACCATTGGAAACGATGGCTAATACCGGATACGCTCTCTTCGGAGAGGAAAGATTTATCGCCCCAGGATGAGCCCGCGTAAGATTAGCTTGTTGGTGAGGTAACGGCTCACCAAGGCTCCGATCTTTAGCTGGTCTGAGAGGATGATCAGCCACATTGGGACTGAGACACGGCCCAGACTCCTACGGGAGGCAGCAGTGGGGAATATTGCGCAATGGGGGAAACCCTGACGCAGCCATGCCGCGTGAGTGACGAAGGCCTTAGGGTTGTAAAACTCTTTCGCCGGG…	AACGAACGCTGGCGGCAGGCCTAACACATGCAAGTCGAACGAGAAACCTCTTCGGAGGCAGACAGTGGCAGACGGGTGAGTAACGCGTGGGAATCTACCCCGGGGTCCGGGACAACCATTGGAAACGATGGCTAATACCGGATACGCTCTCTTCGGAGAGGAAAGATTTATCGCCCCAGGATGAGCCCGCGTAAGATTAGCTTGTTGGTGAGGTAACGGCTCACCAAGGCTCCGATCTTTAGCTGGTCTGAGAGGATGATCAGCCACATTGGGACTGAGACACGGCCCAGACTCCTACGGGAGGCAGCAGTGGGGAATATTGCGCAATGGGGGAAACCCTGACGCAGCCATGCCGCGTGAGTGACGAAGGCCTTAGGGTTGTAAAACTCTTTCGCCGGG…	k__Bacteria	p__Proteobacteria	c__Alphaproteobacteria	o__Rhizobiales	o__Rhizobiales_unclassified	o__Rhizobiales_unclassified
AACGAACGCTGGCGGCAGGCCTAACACATGCAAGTCGAACGAGAAACTACCTTCGGGTAGCGGAAAGTGGCAGACGGGTGAGTAACGCGTGGCAACCTACCCTTCACTACGGAACAACAGTTAGAAATGACTGCTAATACCGTATACGTCCTCCGGGAGAAAGATTTATCGGTGATGGATGGGGCCGCGTTAGATTAGCTAGTTGGTGAGGTAAAAGCTCACCAAGGCGACGATCTATAGCTGGTCTGAGAGGATGATCAGCCACACTGGGACTGAGACACGGCCCAGACTCCTACGGGAGGCAGCAGTGGGGAATATTGGACAATGGGCGCAAGCCTGATCCAGCCATGCCGCGTGAATGATGAAGGCCTTAGGGTTGTAAAATTCTTTCGCTAGGGA…	AACGAACGCTGGCGGCAGGCCTAACACATGCAAGTCGAACGAGAAACTACCTTCGGGTAGCGGAAAGTGGCAGACGGGTGAGTAACGCGTGGCAACCTACCCTTCACTACGGAACAACAGTTAGAAATGACTGCTAATACCGTATACGTCCTCCGGGAGAAAGATTTATCGGTGATGGATGGGGCCGCGTTAGATTAGCTAGTTGGTGAGGTAAAAGCTCACCAAGGCGACGATCTATAGCTGGTCTGAGAGGATGATCAGCCACACTGGGACTGAGACACGGCCCAGACTCCTACGGGAGGCAGCAGTGGGGAATATTGGACAATGGGCGCAAGCCTGATCCAGCCATGCCGCGTGAATGATGAAGGCCTTAGGGTTGTAAAATTCTTTCGCTAGGGA…	k__Bacteria	p__Proteobacteria	c__Alphaproteobacteria	o__Rhodobacterales	f__Hyphomonadaceae	f__Hyphomonadaceae_unclassified
AACGAACGCTGGCGGCAGGCCTAACACATGCAAGTCGAACGAGAAACTTACTTCGGTAAGTGGACAGTGGCGCACGGGTGCGTAACACGTGGGAATATACCTTTTAGTACGGGACAACTATTGGAAACGATAGCTAATACCGTATACACCCTGAGGGGGAAAGATTTATCGCTAAAAGATTAGCCCGCGCTGGATTAGCTAGTTGGTAAGGTAAGAGCTTACCAAGGCTACGATCCATAGCTGGTCTGAGAGGATGATCAGCCACACTGGGACTGAGACACGGCCCAGACTCCTACGGGAGGCAGCAGTGGGGAATATTGGGCAATGGGCGCAAGCCTGACCCAGCCATGCCGCGTGAATGAAGAAGGCCCTAGGGTTGTAAAGTTCTTTCAACGGTGA…	AACGAACGCTGGCGGCAGGCCTAACACATGCAAGTCGAACGAGAAACTTACTTCGGTAAGTGGACAGTGGCGCACGGGTGCGTAACACGTGGGAATATACCTTTTAGTACGGGACAACTATTGGAAACGATAGCTAATACCGTATACACCCTGAGGGGGAAAGATTTATCGCTAAAAGATTAGCCCGCGCTGGATTAGCTAGTTGGTAAGGTAAGAGCTTACCAAGGCTACGATCCATAGCTGGTCTGAGAGGATGATCAGCCACACTGGGACTGAGACACGGCCCAGACTCCTACGGGAGGCAGCAGTGGGGAATATTGGGCAATGGGCGCAAGCCTGACCCAGCCATGCCGCGTGAATGAAGAAGGCCCTAGGGTTGTAAAGTTCTTTCAACGGTGA…	k__Bacteria	p__Proteobacteria	c__Alphaproteobacteria	o__Rhizobiales	f__Phyllobacteriaceae	f__Phyllobacteriaceae_unclassified
AACGAACGCTGGCGGCAGGCCTAACACATGCAAGTCGAACGAGAAACTTACTTCGGTAAGTGGACAGTGGCGGACGGGTGCGTAACGCGTGGGAATTTGCCTTTTGGTAAGGGACAACTATTGGAAACGATAGCTAATACCTTATATACCCTGAGGGGGAAAGATTTATCGCCAAAAGATAAGCCCGCGTTAGATTAGCTAGTTGGTGGGGTAAAAGCCTACCAAGGCGACGATCTATAGCTGGTCTGAGAGGATGATCAGCCACACTGGGACTGAGACACGGCCCAGACTCCTACGGGAGGCAGCAGTGGGGAATATTGGGCAATGGGCGCAAGCCTGACCCAGCCATGCCGCGTGAGTGAAGAAGGCCCTAGGGTTGTAAAGCTCTTTCAATAGTGA…	AACGAACGCTGGCGGCAGGCCTAACACATGCAAGTCGAACGAGAAACTTACTTCGGTAAGTGGACAGTGGCGGACGGGTGCGTAACGCGTGGGAATTTGCCTTTTGGTAAGGGACAACTATTGGAAACGATAGCTAATACCTTATATACCCTGAGGGGGAAAGATTTATCGCCAAAAGATAAGCCCGCGTTAGATTAGCTAGTTGGTGGGGTAAAAGCCTACCAAGGCGACGATCTATAGCTGGTCTGAGAGGATGATCAGCCACACTGGGACTGAGACACGGCCCAGACTCCTACGGGAGGCAGCAGTGGGGAATATTGGGCAATGGGCGCAAGCCTGACCCAGCCATGCCGCGTGAGTGAAGAAGGCCCTAGGGTTGTAAAGCTCTTTCAATAGTGA…	k__Bacteria	p__Proteobacteria	c__Alphaproteobacteria	c__Alphaproteobacteria_unclassified	c__Alphaproteobacteria_unclassified	c__Alphaproteobacteria_unclassified
AACGAACGCTGGCGGCAGGCCTAACACATGCAAGTCGAACGAGAAATCACCTTCGGGTGGTGGAAAGTGGCGAACGGGTGAGTAACACGTGGGAATTTGCCTCTCGGTGGGGGACAACAGTTGGAAACGACTGCTAATACCGCATACGCTGGAAACAGGAAAGATTTATCGCCGAGAGATAAGCCCGCGCTAGATTAGGTAGTTGGTAGGGTAAAGGCCTACCAAGCCGACGATCTATAGCTGGTCTGAGAGGATGACCAGCCACACTGGGACTGAGACACGGCCCAGACTCCTACGGGAGGCAGCAGTGGGGAATCTTGCACAATGGGCGAAAGCCTGATGCAGCCATGCCGCGTGAGCGAAGAAGGTCCTATGGATTGTAAAGCTCTTTCAGATGGG…	AACGAACGCTGGCGGCAGGCCTAACACATGCAAGTCGAACGAGAAATCACCTTCGGGTGGTGGAAAGTGGCGAACGGGTGAGTAACACGTGGGAATTTGCCTCTCGGTGGGGGACAACAGTTGGAAACGACTGCTAATACCGCATACGCTGGAAACAGGAAAGATTTATCGCCGAGAGATAAGCCCGCGCTAGATTAGGTAGTTGGTAGGGTAAAGGCCTACCAAGCCGACGATCTATAGCTGGTCTGAGAGGATGACCAGCCACACTGGGACTGAGACACGGCCCAGACTCCTACGGGAGGCAGCAGTGGGGAATCTTGCACAATGGGCGAAAGCCTGATGCAGCCATGCCGCGTGAGCGAAGAAGGTCCTATGGATTGTAAAGCTCTTTCAGATGGG…	k__Bacteria	p__Proteobacteria	c__Alphaproteobacteria	c__Alphaproteobacteria_unclassified	c__Alphaproteobacteria_unclassified	c__Alphaproteobacteria_unclassified
AACGAACGCTGGCGGCAGGCCTAACACATGCAAGTCGAACGAGAACCGGGGCTTCGGCCCCGCGGAAAGTGGCGGACGGGTGAGTAACACGTGGGAATCTGCCCAGCAGTACGGAATAACTTCGGGAAACCGGCGCTAATACCGTATACGCCCTTCGGGGGAAAGATTTATCGCTGTTGGATGAGCCCGCGCCCGATTAGCTAGTTGGTGGGGTAAAAGCCTACCAAGGCAACGATCGGTAGCTGGTCTGAGAGGATGATCAGCCACACTGGGACTGAGACACGGCCCAGACTCCTACGGGAGGCAGCAGTGGGGAATATTGGACAATGGGGGCAACCCTGATCCAGCCATGCCGCGTGAGTGAAGAAGGCCCTAGGGTTGTAAAGCTCTTTCACCAAG…	AACGAACGCTGGCGGCAGGCCTAACACATGCAAGTCGAACGAGAACCGGGGCTTCGGCCCCGCGGAAAGTGGCGGACGGGTGAGTAACACGTGGGAATCTGCCCAGCAGTACGGAATAACTTCGGGAAACCGGCGCTAATACCGTATACGCCCTTCGGGGGAAAGATTTATCGCTGTTGGATGAGCCCGCGCCCGATTAGCTAGTTGGTGGGGTAAAAGCCTACCAAGGCAACGATCGGTAGCTGGTCTGAGAGGATGATCAGCCACACTGGGACTGAGACACGGCCCAGACTCCTACGGGAGGCAGCAGTGGGGAATATTGGACAATGGGGGCAACCCTGATCCAGCCATGCCGCGTGAGTGAAGAAGGCCCTAGGGTTGTAAAGCTCTTTCACCAAG…	k__Bacteria	p__Proteobacteria	c__Alphaproteobacteria	c__Alphaproteobacteria_unclassified	c__Alphaproteobacteria_unclassified	c__Alphaproteobacteria_unclassified
AACGAACGCTGGCGGCAGGCCTAACACATGCAAGTCGAACGAGAACCGGGGCTTCGGCCCCGCGGAAAGTGGCGGACGGGTGAGTAACACGTGGGAATCTGCCCAGCAGTACGGAATAACTTCGGGAAACCGGCGCTAATACCGTATACGCCCTTCGGGGGAAAGATTTATCGCTGTTGGATGAGCCCGCGCCCGATTAGCTAGTTGGTGGGGTAAAAGCCTACCAAGGCGACGATCGGTAGCTGGTCTGAGAGGATGATCAGCCACATTGGGACTGAGACACGGCCCAGACTCCTACGGGAGGCAGCAGTGGGGAATATTGGACAATGGGGGCAACCCTGATCCAGCCATGCCGCGTGAGTGAAGAAGGCCCTAGGGTTGTAAAGCTCTTTCACCAAG…	AACGAACGCTGGCGGCAGGCCTAACACATGCAAGTCGAACGAGAACCGGGGCTTCGGCCCCGCGGAAAGTGGCGGACGGGTGAGTAACACGTGGGAATCTGCCCAGCAGTACGGAATAACTTCGGGAAACCGGCGCTAATACCGTATACGCCCTTCGGGGGAAAGATTTATCGCTGTTGGATGAGCCCGCGCCCGATTAGCTAGTTGGTGGGGTAAAAGCCTACCAAGGCGACGATCGGTAGCTGGTCTGAGAGGATGATCAGCCACATTGGGACTGAGACACGGCCCAGACTCCTACGGGAGGCAGCAGTGGGGAATATTGGACAATGGGGGCAACCCTGATCCAGCCATGCCGCGTGAGTGAAGAAGGCCCTAGGGTTGTAAAGCTCTTTCACCAAG…	k__Bacteria	p__Proteobacteria	c__Alphaproteobacteria	c__Alphaproteobacteria_unclassified	c__Alphaproteobacteria_unclassified	c__Alphaproteobacteria_unclassified
AACGAACGCTGGCGGCAGGCCTAACACATGCAAGTCGAACGAGAACCGGGGCTTCGGCCCCGCGGAAAGTGGCGGACGGGTGAGTAACACGTGGGAATCTGCCCAGCAGTACGGAATAACTTCGGGAAACCGGTGCTAATACCGTATACGCCCTTCGGGGGAAAGATTTATCGCTGCTGGATGAGCCCGCGCCCGATTAGCTAGTTGGTAGGGTAAAAGCCTACCAAGGCGACGATCGGTAGCTGGTCTGAGAGGATGATCAGCCACACTGGGACTGAGACACGGCCCAGACTCCTACGGGAGGCAGCAGTGGGGAATATTGGACAATGGGGGAAACCCTGATCCAGCCATGCCGCGTGAGTGAAGAAGGCCCTAGGGTTGTAAAGCTCTTTCACCAAG…	AACGAACGCTGGCGGCAGGCCTAACACATGCAAGTCGAACGAGAACCGGGGCTTCGGCCCCGCGGAAAGTGGCGGACGGGTGAGTAACACGTGGGAATCTGCCCAGCAGTACGGAATAACTTCGGGAAACCGGTGCTAATACCGTATACGCCCTTCGGGGGAAAGATTTATCGCTGCTGGATGAGCCCGCGCCCGATTAGCTAGTTGGTAGGGTAAAAGCCTACCAAGGCGACGATCGGTAGCTGGTCTGAGAGGATGATCAGCCACACTGGGACTGAGACACGGCCCAGACTCCTACGGGAGGCAGCAGTGGGGAATATTGGACAATGGGGGAAACCCTGATCCAGCCATGCCGCGTGAGTGAAGAAGGCCCTAGGGTTGTAAAGCTCTTTCACCAAG…	k__Bacteria	p__Proteobacteria	c__Alphaproteobacteria	c__Alphaproteobacteria_unclassified	c__Alphaproteobacteria_unclassified	c__Alphaproteobacteria_unclassified
AACGAACGCTGGCGGCAGGCCTAACACATGCAAGTCGAACGAGAACCGGGGTTTCGGCCCCGCGGAAAGTGGCGGACGGGTGAGTAACACGTGGGAATCTGCCCAGCAGTACGGAATAACTTCGGGAAACCGGCGCTAATACCGTATACTCCCCTCGGGGGAAAGATTTATCGCTGTTGGATGAGCCCGCGCCCGATTAGCTAGTTGGTGGGGTAAAAGCCTACCAAGGCGACGATCGGTAGCTGGTCTGAGAGGATGATCAGCCACACTGGGACTGAGACACGGCCCAGACTCCTACGGGAGGCAGCAGTGGGGAATATTGGACAATGGGGGCAACCCTGATCCAGCCATGCCGCGTGAGTGAAGAAGGCCCTAGGGTTGTAAAGCTCTTTCACCAAG…	AACGAACGCTGGCGGCAGGCCTAACACATGCAAGTCGAACGAGAACCGGGGTTTCGGCCCCGCGGAAAGTGGCGGACGGGTGAGTAACACGTGGGAATCTGCCCAGCAGTACGGAATAACTTCGGGAAACCGGCGCTAATACCGTATACTCCCCTCGGGGGAAAGATTTATCGCTGTTGGATGAGCCCGCGCCCGATTAGCTAGTTGGTGGGGTAAAAGCCTACCAAGGCGACGATCGGTAGCTGGTCTGAGAGGATGATCAGCCACACTGGGACTGAGACACGGCCCAGACTCCTACGGGAGGCAGCAGTGGGGAATATTGGACAATGGGGGCAACCCTGATCCAGCCATGCCGCGTGAGTGAAGAAGGCCCTAGGGTTGTAAAGCTCTTTCACCAAG…	k__Bacteria	p__Proteobacteria	c__Alphaproteobacteria	c__Alphaproteobacteria_unclassified	c__Alphaproteobacteria_unclassified	c__Alphaproteobacteria_unclassified
AACGAACGCTGGCGGCAGGCCTAACACATGCAAGTCGAACGAGAACGCACCTTCGGGTGTTAGTAGAGTGGCGCACGGGTGAGTAACGCGTGGGAACCTACCTTGGAGTACGGAATAACTCAGGGAAACTTGGGCTAATACCGTATACGCCCTACGGGGGAAAGATTTATCGCTCTGGGATGGGCCCGCGTTAGATTAGCTAGTTGGTGAGGTAACGGCTCACCAAGGCTCCGATCTATAGCTGGTTTGAGAGGATGATCAGCCACACTGGAACTGAGACACGGTCCAGACTCCTACGGGAGGCAGCAGTGGGGAATATTAGGCAATGGGGGAAACCCTGACCTAGCCATGCCGCGTGCGTGAAGAAGGTCTTAGGATTGTAAAGCGCTTTCAGCGGGG…	AACGAACGCTGGCGGCAGGCCTAACACATGCAAGTCGAACGAGAACGCACCTTCGGGTGTTAGTAGAGTGGCGCACGGGTGAGTAACGCGTGGGAACCTACCTTGGAGTACGGAATAACTCAGGGAAACTTGGGCTAATACCGTATACGCCCTACGGGGGAAAGATTTATCGCTCTGGGATGGGCCCGCGTTAGATTAGCTAGTTGGTGAGGTAACGGCTCACCAAGGCTCCGATCTATAGCTGGTTTGAGAGGATGATCAGCCACACTGGAACTGAGACACGGTCCAGACTCCTACGGGAGGCAGCAGTGGGGAATATTAGGCAATGGGGGAAACCCTGACCTAGCCATGCCGCGTGCGTGAAGAAGGTCTTAGGATTGTAAAGCGCTTTCAGCGGGG…	k__Bacteria	p__Proteobacteria	c__Alphaproteobacteria	o__Rhizobiales	f__Hyphomicrobiaceae	f__Hyphomicrobiaceae_unclassified
AACGAACGCTGGCGGCAGGCCTAACACATGCAAGTCGAACGAGAAGCAGTCCTTCGGGATTGTGGAAAGTGGCAGACGGGTGAGTAACGCGTGGGAATCTACCCAGTGGTACGGAATAACTCAGGGAAACTTGGGCTAATACCGTATGAGCCCGAAAGGGGAAAGATTTATCGCCATTGGATGAGCCCGCGTCTGATTAGCTAGTTGGTGGGGTAACGGCCCACCAAGGCGACGATCAGTAGCTGGTCTGAGAGGATGATCAGCCACACTGGGACTGAGACACGGCCCAGACTCCTACGGGAGGCAGCAGTGGGGAATATTGGACAATGGGCGCAAGCCTGATCCAGCCATGCCGCGTGAGTGATGAAGGCCCTAGGGTTGTAAAGCTCTTTCGCACGC…	AACGAACGCTGGCGGCAGGCCTAACACATGCAAGTCGAACGAGAAGCAGTCCTTCGGGATTGTGGAAAGTGGCAGACGGGTGAGTAACGCGTGGGAATCTACCCAGTGGTACGGAATAACTCAGGGAAACTTGGGCTAATACCGTATGAGCCCGAAAGGGGAAAGATTTATCGCCATTGGATGAGCCCGCGTCTGATTAGCTAGTTGGTGGGGTAACGGCCCACCAAGGCGACGATCAGTAGCTGGTCTGAGAGGATGATCAGCCACACTGGGACTGAGACACGGCCCAGACTCCTACGGGAGGCAGCAGTGGGGAATATTGGACAATGGGCGCAAGCCTGATCCAGCCATGCCGCGTGAGTGATGAAGGCCCTAGGGTTGTAAAGCTCTTTCGCACGC…	k__Bacteria	p__Proteobacteria	c__Alphaproteobacteria	o__Rhizobiales	o__Rhizobiales_unclassified	o__Rhizobiales_unclassified
AACGAACGCTGGCGGCAGGCCTAACACATGCAAGTCGAACGAGAAGCATTCTTCGGAATGTGGAAAGTGGCGCACGGGTGAGTAACGCGTGGGAATTTGCCTTTTGGTACGGAACAACTCATGGAAACGTGAGCTAATACCGTATAGTCCCTCCGGGGTAAAGATTTATCGCCAAAAGATAAGCCCGCGTTAGATTAGCTGGTTGGTGAGGTAAAAGCTCACCAAGGCGACGATCTATAGCTGGTCTGAGAGGATGATCAGCCACACTGGGACTGAGACACGGCCCAGACTCCTACGGGAGGCAGCAGTGGGGAATATTGGACAATGGGGGCAACCCTGATCCAGCCATGCCGCGTGAGTGATGAAGGCCTTCGGGTTGTAAAGCTCTTTCACTGGTGA…	AACGAACGCTGGCGGCAGGCCTAACACATGCAAGTCGAACGAGAAGCATTCTTCGGAATGTGGAAAGTGGCGCACGGGTGAGTAACGCGTGGGAATTTGCCTTTTGGTACGGAACAACTCATGGAAACGTGAGCTAATACCGTATAGTCCCTCCGGGGTAAAGATTTATCGCCAAAAGATAAGCCCGCGTTAGATTAGCTGGTTGGTGAGGTAAAAGCTCACCAAGGCGACGATCTATAGCTGGTCTGAGAGGATGATCAGCCACACTGGGACTGAGACACGGCCCAGACTCCTACGGGAGGCAGCAGTGGGGAATATTGGACAATGGGGGCAACCCTGATCCAGCCATGCCGCGTGAGTGATGAAGGCCTTCGGGTTGTAAAGCTCTTTCACTGGTGA…	k__Bacteria	p__Proteobacteria	c__Alphaproteobacteria	c__Alphaproteobacteria_unclassified	c__Alphaproteobacteria_unclassified	c__Alphaproteobacteria_unclassified
AACGAACGCTGGCGGCAGGCCTAACACATGCAAGTCGAACGAGAAGCCAGAGCTTGCTCTGGTGGAAAGTGGCAGACGGGTGAGTAACGCGTGGGAAATTACCCAGTAGTAGGGAACAACAGTTGGAAACGACTGCTAATACCTTATACGCCCTCCGGGGGAAAGATTTATCGCTATTGGAGATGCCCGCGTCGGATTAGCTTGTTGGTGAGGTAACGGCTCACCAAGGCGACGATCCGTAGCTGGTCTGAGAGGATGATCAGCCACACTGGGACTGAGACACGGCCCAGACTCCTACGGGAGGCAGCAGTGGGGAATATTGCACAATGGGCGCAAGCCTGATGCAGCCATGCCGCGTGAGTGATGAAGGCCTTAGGGTTGTAAAACTCTTTCACCGGT…	AACGAACGCTGGCGGCAGGCCTAACACATGCAAGTCGAACGAGAAGCCAGAGCTTGCTCTGGTGGAAAGTGGCAGACGGGTGAGTAACGCGTGGGAAATTACCCAGTAGTAGGGAACAACAGTTGGAAACGACTGCTAATACCTTATACGCCCTCCGGGGGAAAGATTTATCGCTATTGGAGATGCCCGCGTCGGATTAGCTTGTTGGTGAGGTAACGGCTCACCAAGGCGACGATCCGTAGCTGGTCTGAGAGGATGATCAGCCACACTGGGACTGAGACACGGCCCAGACTCCTACGGGAGGCAGCAGTGGGGAATATTGCACAATGGGCGCAAGCCTGATGCAGCCATGCCGCGTGAGTGATGAAGGCCTTAGGGTTGTAAAACTCTTTCACCGGT…	k__Bacteria	p__Proteobacteria	c__Alphaproteobacteria	o__Rhizobiales	o__Rhizobiales_unclassified	o__Rhizobiales_unclassified
AACGAACGCTGGCGGCAGGCCTAACACATGCAAGTCGAACGAGAAGCCAGAGCTTGCTCTGGTGGAAAGTGGCAGACGGGTGAGTAACGCGTGGGAATTTACCCAGCTCTACGGAATAACGCAGGGAAACTTGTGCTAATACCGTATACGTCCTCCGGGAGAAAGATTTATCGGAGTTGGATGAGCCCGCGTTAGATTAGTTTGTTGGTGGGGTAACGGCCTACCAAGACTACGATCTATAGCTGGTCTGAGAGGATGATCAGCCACACTGGGACTGAGACACGGCCCAGACTCCTACGGGAGGCAGCAGTGGGGAATATTGCACAATGGGCGCAAGCCTGATGCAGCCATGCCGCGTGAGTGAAGAAGGCCTTAGGGTTGTAAAACTCTTTCATCGGT…	AACGAACGCTGGCGGCAGGCCTAACACATGCAAGTCGAACGAGAAGCCAGAGCTTGCTCTGGTGGAAAGTGGCAGACGGGTGAGTAACGCGTGGGAATTTACCCAGCTCTACGGAATAACGCAGGGAAACTTGTGCTAATACCGTATACGTCCTCCGGGAGAAAGATTTATCGGAGTTGGATGAGCCCGCGTTAGATTAGTTTGTTGGTGGGGTAACGGCCTACCAAGACTACGATCTATAGCTGGTCTGAGAGGATGATCAGCCACACTGGGACTGAGACACGGCCCAGACTCCTACGGGAGGCAGCAGTGGGGAATATTGCACAATGGGCGCAAGCCTGATGCAGCCATGCCGCGTGAGTGAAGAAGGCCTTAGGGTTGTAAAACTCTTTCATCGGT…	k__Bacteria	p__Proteobacteria	c__Alphaproteobacteria	c__Alphaproteobacteria_unclassified	c__Alphaproteobacteria_unclassified	c__Alphaproteobacteria_unclassified
AACGAACGCTGGCGGCAGGCCTAACACATGCAAGTCGAACGAGAAGCCAGGCTTCGGCCTGGTGGAAAGTGGCAGACGGGTGAGGAACGCGTGGGAATTTACCCAGTGGTACGGAATAACTTCGGGAAACCGGAGCTAATACCGTATAAGCCCTTCGGGGGAAAGATTTATCGCCATTGGATGAGCCCGCGTCGGATTAGCTTGTTGGTGGGGTAAAAGCCCACCAAGGCGACGATCCGTAGCTGGTCTGAGAGGATGATCAGCCACACTGGGACTGAGACACGGCCCAGACTCCTACGGGAGGCAGCAGTGGGGAATATTGCACAATGGGCGCAAGCCTGATGCAGCCATGCCGCGTGAGTGAAGAAGGCCCTAGGGTTGTAAAACTCTTTCACCGGT…	AACGAACGCTGGCGGCAGGCCTAACACATGCAAGTCGAACGAGAAGCCAGGCTTCGGCCTGGTGGAAAGTGGCAGACGGGTGAGGAACGCGTGGGAATTTACCCAGTGGTACGGAATAACTTCGGGAAACCGGAGCTAATACCGTATAAGCCCTTCGGGGGAAAGATTTATCGCCATTGGATGAGCCCGCGTCGGATTAGCTTGTTGGTGGGGTAAAAGCCCACCAAGGCGACGATCCGTAGCTGGTCTGAGAGGATGATCAGCCACACTGGGACTGAGACACGGCCCAGACTCCTACGGGAGGCAGCAGTGGGGAATATTGCACAATGGGCGCAAGCCTGATGCAGCCATGCCGCGTGAGTGAAGAAGGCCCTAGGGTTGTAAAACTCTTTCACCGGT…	k__Bacteria	p__Proteobacteria	c__Alphaproteobacteria	o__Rhizobiales	o__Rhizobiales_unclassified	o__Rhizobiales_unclassified
AACGAACGCTGGCGGCAGGCCTAACACATGCAAGTCGAACGAGAAGCCGCCCTTCGGGGCGGTGGAAAGTGGCGCACGGGTGAGTAACGCGTGGGAACCTACCCTGAGGTACGGAATAACGGCTGGAAACGGCTGCTAATACCGTATGTGCCCTACGGGGGAAAGATTTATCGCCTTGGGACGGGCCCGCGTCGGATTAGCTTGTTGGTAGGGTAACGGCCTACCAAGGCTCCGATCCGTAGCTGGTCTGAGAGGATGATCAGCCACACTGGAACTGAGACACGGTCCAGACTCCTACGGGAGGCAGCAGTGGGGAATATTGCGCAATGGGGGAAACCCTGACGCAGCCATGCCGCGTGAGTGAAGAAGGTCTTCGGATTGTAAAGCTCTTTCAACGGG…	AACGAACGCTGGCGGCAGGCCTAACACATGCAAGTCGAACGAGAAGCCGCCCTTCGGGGCGGTGGAAAGTGGCGCACGGGTGAGTAACGCGTGGGAACCTACCCTGAGGTACGGAATAACGGCTGGAAACGGCTGCTAATACCGTATGTGCCCTACGGGGGAAAGATTTATCGCCTTGGGACGGGCCCGCGTCGGATTAGCTTGTTGGTAGGGTAACGGCCTACCAAGGCTCCGATCCGTAGCTGGTCTGAGAGGATGATCAGCCACACTGGAACTGAGACACGGTCCAGACTCCTACGGGAGGCAGCAGTGGGGAATATTGCGCAATGGGGGAAACCCTGACGCAGCCATGCCGCGTGAGTGAAGAAGGTCTTCGGATTGTAAAGCTCTTTCAACGGG…	k__Bacteria	p__Proteobacteria	c__Alphaproteobacteria	o__Rhodospirillales	f__Rhodospirillaceae	f__Rhodospirillaceae_unclassified
AACGAACGCTGGCGGCAGGCCTAACACATGCAAGTCGAACGAGAAGCCGGAGCTTGCTCCGGTGGAAAGTGGCAGACGGGTGAGTAACGCGTGGCAACCTACCCTTCAGTACGGAACAACAGTTAGAAATGACTGCTAATACCGTATACGTCCTCCGGGAGAAAGATTTATCGCTGATGGATGGGGCCGCGTTAGATTAGCTAGTTGGTGGGGTAAAAGCCTACCAAGGCGACGATCTATAGCTGGTCTGAGAGGATGATCAGCCACACTGGGACTGAGACACGGCCCAGACTCCTACGGGAGGCAGCAGTGGGGAATATTGGACAATGGGCGCAAGCCTGATCCAGCCATGCCGCGTGAATGATGAAGGCCTTAGGGTTGTAAAATTCTTTCGCTAGG…	AACGAACGCTGGCGGCAGGCCTAACACATGCAAGTCGAACGAGAAGCCGGAGCTTGCTCCGGTGGAAAGTGGCAGACGGGTGAGTAACGCGTGGCAACCTACCCTTCAGTACGGAACAACAGTTAGAAATGACTGCTAATACCGTATACGTCCTCCGGGAGAAAGATTTATCGCTGATGGATGGGGCCGCGTTAGATTAGCTAGTTGGTGGGGTAAAAGCCTACCAAGGCGACGATCTATAGCTGGTCTGAGAGGATGATCAGCCACACTGGGACTGAGACACGGCCCAGACTCCTACGGGAGGCAGCAGTGGGGAATATTGGACAATGGGCGCAAGCCTGATCCAGCCATGCCGCGTGAATGATGAAGGCCTTAGGGTTGTAAAATTCTTTCGCTAGG…	k__Bacteria	p__Proteobacteria	c__Alphaproteobacteria	o__Rhodobacterales	f__Hyphomonadaceae	g__Hellea
AACGAACGCTGGCGGCAGGCCTAACACATGCAAGTCGAACGAGAAGCTACCTTCGGGTAGTGGAAAGTGGCAGACGGGTGAGTAACGCGTGGGAACGTGCCTTTCGGTTCGGGATAACTCAGGGAAACTTGGGCTAATACCGGATACGCCCTTCGGGGGAAAGATTTATCGCCGAAAGATCGGCCCGCGTCAGATTAGCTTGTTGGTGAGGTAACGGCTCACCAAGGCGACGATCTGTAGCTGGTCTGAGAGGATGATCAGCCACACTGGGACTGAGACACGGCCCAGACTCCTACGGGAGGCAGCAGTGGGGAATATTGGACAATGGGCGCAAGCCTGATCCAGCCATGCCGCGTGGGTGAAGAAGGCCCTAGGGTTGTAAACCCCTTTCAGCGGGGA…	AACGAACGCTGGCGGCAGGCCTAACACATGCAAGTCGAACGAGAAGCTACCTTCGGGTAGTGGAAAGTGGCAGACGGGTGAGTAACGCGTGGGAACGTGCCTTTCGGTTCGGGATAACTCAGGGAAACTTGGGCTAATACCGGATACGCCCTTCGGGGGAAAGATTTATCGCCGAAAGATCGGCCCGCGTCAGATTAGCTTGTTGGTGAGGTAACGGCTCACCAAGGCGACGATCTGTAGCTGGTCTGAGAGGATGATCAGCCACACTGGGACTGAGACACGGCCCAGACTCCTACGGGAGGCAGCAGTGGGGAATATTGGACAATGGGCGCAAGCCTGATCCAGCCATGCCGCGTGGGTGAAGAAGGCCCTAGGGTTGTAAACCCCTTTCAGCGGGGA…	k__Bacteria	p__Proteobacteria	c__Alphaproteobacteria	o__Rhizobiales	o__Rhizobiales_unclassified	o__Rhizobiales_unclassified
AACGAACGCTGGCGGCAGGCCTAACACATGCAAGTCGAACGAGAAGCTAGGCTTCGGCCTAGTGGAAAGTGGCAGACGGGTGAGTAACACGTGGGAATCTGCCCAGTGGTACGGAATAACTTCGGGAAACCGGAGCTAATGCCGTATACGCCCTTCGGGGGAAAGATTTATCGCCATTGGATGAGCCCGCGCCGGATTAGCTTGTTGGTAGGGTAACGGCCTACCAAGGCGACGATCCGTAGCTGGTCTGAGAGGATGATCAGCCACACTGGGACTGAGACACGGCCCAGACTCCTACGGGAGGCAGCAGTGGGGAATATTGCACAATGGGCGCAAGCCTGATGCAGCCATGCCGCGTGAGTGAAGAAGGCCCTAGGGTTGTAAAACTCTTTCACCGGT…	AACGAACGCTGGCGGCAGGCCTAACACATGCAAGTCGAACGAGAAGCTAGGCTTCGGCCTAGTGGAAAGTGGCAGACGGGTGAGTAACACGTGGGAATCTGCCCAGTGGTACGGAATAACTTCGGGAAACCGGAGCTAATGCCGTATACGCCCTTCGGGGGAAAGATTTATCGCCATTGGATGAGCCCGCGCCGGATTAGCTTGTTGGTAGGGTAACGGCCTACCAAGGCGACGATCCGTAGCTGGTCTGAGAGGATGATCAGCCACACTGGGACTGAGACACGGCCCAGACTCCTACGGGAGGCAGCAGTGGGGAATATTGCACAATGGGCGCAAGCCTGATGCAGCCATGCCGCGTGAGTGAAGAAGGCCCTAGGGTTGTAAAACTCTTTCACCGGT…	k__Bacteria	p__Proteobacteria	c__Alphaproteobacteria	o__Rhizobiales	o__Rhizobiales_unclassified	o__Rhizobiales_unclassified
AACGAACGCTGGCGGCAGGCCTAACACATGCAAGTCGAACGAGAAGCTAGGCTTCGGCCTAGTGGAAAGTGGCAGACGGGTGAGTAACACGTGGGAATCTGCCCAGTGGTACGGAATAACTTCGGGAAACCGGAGCTAATGCCGTATACGCCCTTCGGGGGAAAGATTTATCGCCATTGGATGAGCCCGCGCCGGATTAGCTTGTTGGTAGGGTAACGGCCTACCAAGGCTACGATCCGTAGCTGGTCTGAGAGGATGATCAGCCACACTGGGACTGAGACACGGCCCAGACTCCTACGGGAGGCAGCAGTGGGGAATATTGCACAATGGGCGCAAGCCTGATGCAGCCATGCCGCGTGAGTGAAGAAGGCCCTAGGGTTGTAAAACTCTTTCACCGGT…	AACGAACGCTGGCGGCAGGCCTAACACATGCAAGTCGAACGAGAAGCTAGGCTTCGGCCTAGTGGAAAGTGGCAGACGGGTGAGTAACACGTGGGAATCTGCCCAGTGGTACGGAATAACTTCGGGAAACCGGAGCTAATGCCGTATACGCCCTTCGGGGGAAAGATTTATCGCCATTGGATGAGCCCGCGCCGGATTAGCTTGTTGGTAGGGTAACGGCCTACCAAGGCTACGATCCGTAGCTGGTCTGAGAGGATGATCAGCCACACTGGGACTGAGACACGGCCCAGACTCCTACGGGAGGCAGCAGTGGGGAATATTGCACAATGGGCGCAAGCCTGATGCAGCCATGCCGCGTGAGTGAAGAAGGCCCTAGGGTTGTAAAACTCTTTCACCGGT…	k__Bacteria	p__Proteobacteria	c__Alphaproteobacteria	o__Rhizobiales	o__Rhizobiales_unclassified	o__Rhizobiales_unclassified
AACGAACGCTGGCGGCAGGCCTAACACATGCAAGTCGAACGAGAAGCTAGGCTTCGGCCTAGTGGACAGTGGCAGACGGGAGAGTAACGCGTGGGTATCTACCCAGCAGTACGGGATAACCGCGGGAAACTGCGGCTAATACCGTATACGCCCTTCGGGGGAAAGATTTATCGCTGTCGGATGAGCCCGCGTCGGATTAGCTTGTTGGCGGGGTAACGGCCCACCAAGGCGACGATCCGTAGCTGGTCTGAGAGGATGATCAGCCTCACTGGGACTGAGACACGGCCCAGACTCCTACGGGAGGCAGCAGTGGGGAATATTGGACAATGGGCGCAAGCCTGATCCAGCCATGCCGCGTGAGTGAAGAAGGCCCTAGGGTTGTAAAACTCTTTCAGCGGG…	AACGAACGCTGGCGGCAGGCCTAACACATGCAAGTCGAACGAGAAGCTAGGCTTCGGCCTAGTGGACAGTGGCAGACGGGAGAGTAACGCGTGGGTATCTACCCAGCAGTACGGGATAACCGCGGGAAACTGCGGCTAATACCGTATACGCCCTTCGGGGGAAAGATTTATCGCTGTCGGATGAGCCCGCGTCGGATTAGCTTGTTGGCGGGGTAACGGCCCACCAAGGCGACGATCCGTAGCTGGTCTGAGAGGATGATCAGCCTCACTGGGACTGAGACACGGCCCAGACTCCTACGGGAGGCAGCAGTGGGGAATATTGGACAATGGGCGCAAGCCTGATCCAGCCATGCCGCGTGAGTGAAGAAGGCCCTAGGGTTGTAAAACTCTTTCAGCGGG…	k__Bacteria	p__Proteobacteria	c__Alphaproteobacteria	o__Rhizobiales	o__Rhizobiales_unclassified	o__Rhizobiales_unclassified
AACGAACGCTGGCGGCAGGCCTAACACATGCAAGTCGAACGAGAAGCTATCCTTCGGGATAGTGGAAAGTGGCAGACGGGTGAGTAACGCGTGGGAACGTGCCTTTCGGTTCGGAATAACTCAGGGAAACTTGGGCTAATACCGGATACGCCCTTCGGGGGAAAGATTTATCGCCGAAAGATCGGCCCGCGTCGGATTAGCTTGTTGGTGAGGTAAAGGCTCACCAAGGCGACGATCCGTAGCTGGTCTGAGAGGATGATCAGCCACACTGGGACTGAGACACGGCCCAGACTCCTACGGGAGGCAGCAGTGGGGAATATTGGACAATGGGCGCAAGCCTGATCCAGCCATGCCGCGTGGGTGAAGAAGGCCCTAGGGTTGTAAACCCCTTTCAGCGGG…	AACGAACGCTGGCGGCAGGCCTAACACATGCAAGTCGAACGAGAAGCTATCCTTCGGGATAGTGGAAAGTGGCAGACGGGTGAGTAACGCGTGGGAACGTGCCTTTCGGTTCGGAATAACTCAGGGAAACTTGGGCTAATACCGGATACGCCCTTCGGGGGAAAGATTTATCGCCGAAAGATCGGCCCGCGTCGGATTAGCTTGTTGGTGAGGTAAAGGCTCACCAAGGCGACGATCCGTAGCTGGTCTGAGAGGATGATCAGCCACACTGGGACTGAGACACGGCCCAGACTCCTACGGGAGGCAGCAGTGGGGAATATTGGACAATGGGCGCAAGCCTGATCCAGCCATGCCGCGTGGGTGAAGAAGGCCCTAGGGTTGTAAACCCCTTTCAGCGGG…	k__Bacteria	p__Proteobacteria	c__Alphaproteobacteria	o__Rhizobiales	o__Rhizobiales_unclassified	o__Rhizobiales_unclassified
AACGAACGCTGGCGGCAGGCCTAACACATGCAAGTCGAACGAGAAGCTATCCTTCGGGGTAGTGGAAAGTGGCAGACGGGTGAGTAACGCGTGGGAACGTGCCTTTCGGTTCGGAATAACTCAGGGAAACTTGGGCTAATACCGGATACGCCCTTCGGGGGAAAGATTTATCGCCGAAAGATCGGCCCGCGTCGGATTAGCTTGTTGGTGAGGTAAAAGCTCACCAAGGCGACGATCCGTAGCTGGTCTGAGAGGATGATCAGCCACACTGGGACTGAGACACGGCCCAGACTCCTACGGGAGGCAGCAGTGGGGAATATTGGACAATGGGCGCAAGCCTGATCCAGCCATGCCGCGTGGGTGAAGAAGGCCCTAGGGTTGTAAACCCCTTTCAGCGGG…	AACGAACGCTGGCGGCAGGCCTAACACATGCAAGTCGAACGAGAAGCTATCCTTCGGGGTAGTGGAAAGTGGCAGACGGGTGAGTAACGCGTGGGAACGTGCCTTTCGGTTCGGAATAACTCAGGGAAACTTGGGCTAATACCGGATACGCCCTTCGGGGGAAAGATTTATCGCCGAAAGATCGGCCCGCGTCGGATTAGCTTGTTGGTGAGGTAAAAGCTCACCAAGGCGACGATCCGTAGCTGGTCTGAGAGGATGATCAGCCACACTGGGACTGAGACACGGCCCAGACTCCTACGGGAGGCAGCAGTGGGGAATATTGGACAATGGGCGCAAGCCTGATCCAGCCATGCCGCGTGGGTGAAGAAGGCCCTAGGGTTGTAAACCCCTTTCAGCGGG…	k__Bacteria	p__Proteobacteria	c__Alphaproteobacteria	o__Rhizobiales	o__Rhizobiales_unclassified	o__Rhizobiales_unclassified
AACGAACGCTGGCGGCAGGCCTAACACATGCAAGTCGAACGAGAAGCTCACCTTCGGGTGAGTGGATAGTGGCAGACGGGTGAGTAACGCGTGGGAACCTACCCAGAGGTACGGAATAGCTCCGGGAAACTGGAATTAATACCGTATACGCCCTGAGGGGGAAAGATTTATCGCCTTTGGACGGGCCCGCGTCAGATTAGCTTGTTGGTGAGGTAAAAGCTCACCAAGGCGACGATCTGTAGCTGGTTTGAGAGGATGACCAGCCACACTGGGACTGAGACACGGCCCAGACTCCTACGGGAGGCAGCAGTGGGGAATCTTGGACAATGGGCGCAAGCCTGATCCAGCCATGCCGCGTGAATGATGAAGGCCCTAGGGTTGTAAAATTCTTTCAGCGGG…	AACGAACGCTGGCGGCAGGCCTAACACATGCAAGTCGAACGAGAAGCTCACCTTCGGGTGAGTGGATAGTGGCAGACGGGTGAGTAACGCGTGGGAACCTACCCAGAGGTACGGAATAGCTCCGGGAAACTGGAATTAATACCGTATACGCCCTGAGGGGGAAAGATTTATCGCCTTTGGACGGGCCCGCGTCAGATTAGCTTGTTGGTGAGGTAAAAGCTCACCAAGGCGACGATCTGTAGCTGGTTTGAGAGGATGACCAGCCACACTGGGACTGAGACACGGCCCAGACTCCTACGGGAGGCAGCAGTGGGGAATCTTGGACAATGGGCGCAAGCCTGATCCAGCCATGCCGCGTGAATGATGAAGGCCCTAGGGTTGTAAAATTCTTTCAGCGGG…	k__Bacteria	p__Proteobacteria	c__Alphaproteobacteria	o__Rhizobiales	o__Rhizobiales_unclassified	o__Rhizobiales_unclassified
AACGAACGCTGGCGGCAGGCCTAACACATGCAAGTCGAACGAGAAGCTGGAGCTTGCTCCAGTGGAAAGTGGCAGACGGGTGAGTAACGCGTGGCAACCTACCATTTGGTACGGAACAACAGTTAGAAATGACTGCTAATACCGTATAAGCCCTCCGGGGGAAAGATTTATCGCCGATTGATGGGGCCGCGTTAGATTAGCTAGTTGGTGGGGTAAAAGCCTACCAAGGCGACGATCTATAGCTGGTCTGAGAGGATGATCAGCCACACTGGGACTGAGACACGGCCCAGACTCCTACGGGAGGCAGCAGTGGGGAATATTGGACAATGGGCGCAAGCCTGATCCAGCCATGCCGCGTGAATGATGAAGGCCTTAGGGTTGTAAAATTCTTTCGCTAGG…	AACGAACGCTGGCGGCAGGCCTAACACATGCAAGTCGAACGAGAAGCTGGAGCTTGCTCCAGTGGAAAGTGGCAGACGGGTGAGTAACGCGTGGCAACCTACCATTTGGTACGGAACAACAGTTAGAAATGACTGCTAATACCGTATAAGCCCTCCGGGGGAAAGATTTATCGCCGATTGATGGGGCCGCGTTAGATTAGCTAGTTGGTGGGGTAAAAGCCTACCAAGGCGACGATCTATAGCTGGTCTGAGAGGATGATCAGCCACACTGGGACTGAGACACGGCCCAGACTCCTACGGGAGGCAGCAGTGGGGAATATTGGACAATGGGCGCAAGCCTGATCCAGCCATGCCGCGTGAATGATGAAGGCCTTAGGGTTGTAAAATTCTTTCGCTAGG…	k__Bacteria	p__Proteobacteria	c__Alphaproteobacteria	o__Rhodobacterales	f__Hyphomonadaceae	g__Hellea
AACGAACGCTGGCGGCAGGCCTAACACATGCAAGTCGAACGAGAAGCTGGAGCTTGCTCCAGTGGAAAGTGGCAGACGGGTGAGTAACGCGTGGCAACCTACCTTTTGGTACGGAACAACAGTTAGAAATGACTGCTAATACCGTATAAGCCCTCCGGGGGAAAGATTTATCGCCGATAGATGGGGCCGCGTTAGATTAGCTAGTTGGTGAGGTAAAAGCTCACCAAGGCGACGATCTATAGCTGGTCTGAGAGGATGATCAGCCACACTGGGACTGAGACACGGCCCAGACTCCTACGGGAGGCAGCAGTGGGGAATATTGGACAATGGGCGCAAGCCTGATCCAGCCATGCCGCGTGAATGATGAAGGCCTTAGGGTTGTAAAATTCTTTCGCTAGG…	AACGAACGCTGGCGGCAGGCCTAACACATGCAAGTCGAACGAGAAGCTGGAGCTTGCTCCAGTGGAAAGTGGCAGACGGGTGAGTAACGCGTGGCAACCTACCTTTTGGTACGGAACAACAGTTAGAAATGACTGCTAATACCGTATAAGCCCTCCGGGGGAAAGATTTATCGCCGATAGATGGGGCCGCGTTAGATTAGCTAGTTGGTGAGGTAAAAGCTCACCAAGGCGACGATCTATAGCTGGTCTGAGAGGATGATCAGCCACACTGGGACTGAGACACGGCCCAGACTCCTACGGGAGGCAGCAGTGGGGAATATTGGACAATGGGCGCAAGCCTGATCCAGCCATGCCGCGTGAATGATGAAGGCCTTAGGGTTGTAAAATTCTTTCGCTAGG…	k__Bacteria	p__Proteobacteria	c__Alphaproteobacteria	o__Rhodobacterales	f__Hyphomonadaceae	g__Hellea
AACGAACGCTGGCGGCAGGCCTAACACATGCAAGTCGAACGAGAAGCTGGAGCTTGCTCCAGTGGAAAGTGGCAGACGGGTGAGTAACGCGTGGGAATCTACCCAGTGGTACGGAATAACTCAGGGAAACTTGTGCTAATACCGTATAAGCCCTTCGGGGGAAAGATTTATCGCCATTGGATGAGCCCGCGTTAGATTAGTTTGTTGGTGGGGTAATGGCCTACCAAGACTACGATCTATAGCTGGTCTGAGAGGATGATCAGCCACACTGGAACTGAGACACGGTCCAGACTCCTACGGGAGGCAGCAGTGGGGAATATTGCACAATGGGCGCAAGCCTGATGCAGCCATGCCGCGTGAGTGAAGAAGGCCTTAGGGTTGTAAAACTCTTTCACCGGT…	AACGAACGCTGGCGGCAGGCCTAACACATGCAAGTCGAACGAGAAGCTGGAGCTTGCTCCAGTGGAAAGTGGCAGACGGGTGAGTAACGCGTGGGAATCTACCCAGTGGTACGGAATAACTCAGGGAAACTTGTGCTAATACCGTATAAGCCCTTCGGGGGAAAGATTTATCGCCATTGGATGAGCCCGCGTTAGATTAGTTTGTTGGTGGGGTAATGGCCTACCAAGACTACGATCTATAGCTGGTCTGAGAGGATGATCAGCCACACTGGAACTGAGACACGGTCCAGACTCCTACGGGAGGCAGCAGTGGGGAATATTGCACAATGGGCGCAAGCCTGATGCAGCCATGCCGCGTGAGTGAAGAAGGCCTTAGGGTTGTAAAACTCTTTCACCGGT…	k__Bacteria	p__Proteobacteria	c__Alphaproteobacteria	c__Alphaproteobacteria_unclassified	c__Alphaproteobacteria_unclassified	c__Alphaproteobacteria_unclassified
AACGAACGCTGGCGGCAGGCCTAACACATGCAAGTCGAACGAGAAGCTGGAGCTTGCTCCAGTGGAAAGTGGCAGACGGGTGAGTAACGCGTGGGAATTTACCCAGTGGTACGGAATAACTCAGGGAAACTTGTGCTAATACCGTATACGCCCTTCGGGGGAAAGATTTATCGCCATTGGATGAGCCCGCGTTAGATTAGTTTGTTGGTGGGGTAATGGCCTACCAAGACTACGATCTATAGCTGGTCTGAGAGGATGATCAGCCACACTGGGACTGAGACACGGCCCAGACTCCTACGGGAGGCAGCAGTGGGGAATATTGCACAATGGGCGCAAGCCTGATGCAGCCATGCCGCGTGAGTGAAGAAGGCCTTAGGGTTGTAAAACTCTTTCACCGGT…	AACGAACGCTGGCGGCAGGCCTAACACATGCAAGTCGAACGAGAAGCTGGAGCTTGCTCCAGTGGAAAGTGGCAGACGGGTGAGTAACGCGTGGGAATTTACCCAGTGGTACGGAATAACTCAGGGAAACTTGTGCTAATACCGTATACGCCCTTCGGGGGAAAGATTTATCGCCATTGGATGAGCCCGCGTTAGATTAGTTTGTTGGTGGGGTAATGGCCTACCAAGACTACGATCTATAGCTGGTCTGAGAGGATGATCAGCCACACTGGGACTGAGACACGGCCCAGACTCCTACGGGAGGCAGCAGTGGGGAATATTGCACAATGGGCGCAAGCCTGATGCAGCCATGCCGCGTGAGTGAAGAAGGCCTTAGGGTTGTAAAACTCTTTCACCGGT…	k__Bacteria	p__Proteobacteria	c__Alphaproteobacteria	c__Alphaproteobacteria_unclassified	c__Alphaproteobacteria_unclassified	c__Alphaproteobacteria_unclassified
AACGAACGCTGGCGGCAGGCCTAACACATGCAAGTCGAACGAGAAGCTGGAGCTTGCTCCAGTGGAAAGTGGCAGACGGGTGAGTAACGCGTGGGAATTTACCCAGTGGTACGGAATAACTCAGGGAAACTTGTGCTAATACCGTATGAGCCCTTCGGGGGAAAGATTTATCGCCATTGGATGAGCCCGCGTTAGATTAGTTTGTTGGTGGGGTAATGGCCTACCAAGACTACGATCTATAGCTGGTCTGAGAGGATGATCAGCCACACTGGGACTGAGACACGGCCCAGACTCCTACGGGAGGCAGCAGTGGGGAATATTGCACAATGGGCGCAAGCCTGATGCAGCCATGCCGCGTGAGTGAAGAAGGCCTTAGGGTTGTAAAACTCTTTCACCGGT…	AACGAACGCTGGCGGCAGGCCTAACACATGCAAGTCGAACGAGAAGCTGGAGCTTGCTCCAGTGGAAAGTGGCAGACGGGTGAGTAACGCGTGGGAATTTACCCAGTGGTACGGAATAACTCAGGGAAACTTGTGCTAATACCGTATGAGCCCTTCGGGGGAAAGATTTATCGCCATTGGATGAGCCCGCGTTAGATTAGTTTGTTGGTGGGGTAATGGCCTACCAAGACTACGATCTATAGCTGGTCTGAGAGGATGATCAGCCACACTGGGACTGAGACACGGCCCAGACTCCTACGGGAGGCAGCAGTGGGGAATATTGCACAATGGGCGCAAGCCTGATGCAGCCATGCCGCGTGAGTGAAGAAGGCCTTAGGGTTGTAAAACTCTTTCACCGGT…	k__Bacteria	p__Proteobacteria	c__Alphaproteobacteria	c__Alphaproteobacteria_unclassified	c__Alphaproteobacteria_unclassified	c__Alphaproteobacteria_unclassified
AACGAACGCTGGCGGCAGGCCTAACACATGCAAGTCGAACGAGAAGCTGGAGCTTGCTCCAGTGGAAAGTGGCAGACGGGTGAGTAACGCGTGGGAATTTACCCATTGGTACGGAATAACTCAGGGAAACTTGTGCTAATACCGTATAAGCCCTTCGGGGGAAAGATTTATCGCCAATGGATGAGCCCGCGTTAGATTAGTTTGTTGGTGGGGTAATGGCCTACCAAGACTACGATCTATAGCTGGTCTGAGAGGATGATCAGCCACACTGGGACTGAGACACGGCCCAGACTCCTACGGGAGGCAGCAGTGGGGAATATTGCACAATGGGCGCAAGCCTGATGCAGCCATGCCGCGTGAGTGAAGAAGGCCTTAGGGTTGTAAAACTCTTTCACCGGT…	AACGAACGCTGGCGGCAGGCCTAACACATGCAAGTCGAACGAGAAGCTGGAGCTTGCTCCAGTGGAAAGTGGCAGACGGGTGAGTAACGCGTGGGAATTTACCCATTGGTACGGAATAACTCAGGGAAACTTGTGCTAATACCGTATAAGCCCTTCGGGGGAAAGATTTATCGCCAATGGATGAGCCCGCGTTAGATTAGTTTGTTGGTGGGGTAATGGCCTACCAAGACTACGATCTATAGCTGGTCTGAGAGGATGATCAGCCACACTGGGACTGAGACACGGCCCAGACTCCTACGGGAGGCAGCAGTGGGGAATATTGCACAATGGGCGCAAGCCTGATGCAGCCATGCCGCGTGAGTGAAGAAGGCCTTAGGGTTGTAAAACTCTTTCACCGGT…	k__Bacteria	p__Proteobacteria	c__Alphaproteobacteria	o__Rhizobiales	o__Rhizobiales_unclassified	o__Rhizobiales_unclassified
AACGAACGCTGGCGGCAGGCCTAACACATGCAAGTCGAACGAGAAGCTGGAGCTTGCTCCAGTGGAAAGTGGCAGACGGGTGAGTAACGCGTGGGAATTTACCCATTGGTACGGAATAACTCAGGGAAACTTGTGCTAATACCGTATGTGCCCTTCGGGGGAAAGATTTATCGCCAATGGATGAGCCCGCGTTAGATTAGGTAGTTGGTGGGGTAATGGCCTACCAAGCCTACGATCTATAGCTGGTCTGAGAGGATGATCAGCCACACTGGGACTGAGACACGGCCCAGACTCCTACGGGAGGCAGCAGTGGGGAATATTGCACAATGGGCGCAAGCCTGATGCAGCCATGCCGCGTGAGTGAAGAAGGCCTTAGGGTTGTAAAACTCTTTCACCGGT…	AACGAACGCTGGCGGCAGGCCTAACACATGCAAGTCGAACGAGAAGCTGGAGCTTGCTCCAGTGGAAAGTGGCAGACGGGTGAGTAACGCGTGGGAATTTACCCATTGGTACGGAATAACTCAGGGAAACTTGTGCTAATACCGTATGTGCCCTTCGGGGGAAAGATTTATCGCCAATGGATGAGCCCGCGTTAGATTAGGTAGTTGGTGGGGTAATGGCCTACCAAGCCTACGATCTATAGCTGGTCTGAGAGGATGATCAGCCACACTGGGACTGAGACACGGCCCAGACTCCTACGGGAGGCAGCAGTGGGGAATATTGCACAATGGGCGCAAGCCTGATGCAGCCATGCCGCGTGAGTGAAGAAGGCCTTAGGGTTGTAAAACTCTTTCACCGGT…	k__Bacteria	p__Proteobacteria	c__Alphaproteobacteria	o__Rhizobiales	o__Rhizobiales_unclassified	o__Rhizobiales_unclassified
AACGAACGCTGGCGGCAGGCCTAACACATGCAAGTCGAACGAGAAGCTTACTTCGGTAAGTGGACAGTGGCGCACGGGTGCGTAACACGTGGGAATATACCTTTTAGTACGGGACAACTATTGGAAACGATAGCTAATACCGTATATACCCTGAGGGGGAAAGATTTATCGCTAAGAGATTAGCCCGCGCTGGATTAGCTAGTTGGTAAGGTAAGAGCTTACCAAGGCTACGATCCATAGCTGGTCTGAGAGGATGATCAGCCACACTGGGACTGAGACACGGCCCAGACTCCTACGGGAGGCAGCAGTGGGGAATATTGGGCAATGGGCGCAAGCCTGACCCAGCCATGCCGCGTGAATGAAGAAGGCCCTAGGGTTGTAAAGTTCTTTCAACGGTGA…	AACGAACGCTGGCGGCAGGCCTAACACATGCAAGTCGAACGAGAAGCTTACTTCGGTAAGTGGACAGTGGCGCACGGGTGCGTAACACGTGGGAATATACCTTTTAGTACGGGACAACTATTGGAAACGATAGCTAATACCGTATATACCCTGAGGGGGAAAGATTTATCGCTAAGAGATTAGCCCGCGCTGGATTAGCTAGTTGGTAAGGTAAGAGCTTACCAAGGCTACGATCCATAGCTGGTCTGAGAGGATGATCAGCCACACTGGGACTGAGACACGGCCCAGACTCCTACGGGAGGCAGCAGTGGGGAATATTGGGCAATGGGCGCAAGCCTGACCCAGCCATGCCGCGTGAATGAAGAAGGCCCTAGGGTTGTAAAGTTCTTTCAACGGTGA…	k__Bacteria	p__Proteobacteria	c__Alphaproteobacteria	o__Rhizobiales	o__Rhizobiales_unclassified	o__Rhizobiales_unclassified
AACGAACGCTGGCGGCAGGCCTAACACATGCAAGTCGAACGAGAAGCTTACTTCGGTGAGTGGACAGTGGCGCACGGGTGCGTAACACGTGGGAATATACCTTTTAGTATGGGACAACTATTGGAAACGATAGCTAATACCATATACACCCTGAGGGGGAAAGATTTATCGCTAAAAGATTAGCCCGCGCTGGATTAGCTAGTTGGTAAGGTAAGAGCTTACCAAGGCTACGATCCATAGCTGGTCTGAGAGGATGATCAGCCACACTGGGACTGAGACACGGCCCAGACTCCTACGGGAGGCAGCAGTGGGGAATATTGGGCAATGGGCGCAAGCCTGACCCAGCCATGCCGCGTGAATGAAGAAGGCCCTAGGGTTGTAAAGTTCTTTCAACGGTGA…	AACGAACGCTGGCGGCAGGCCTAACACATGCAAGTCGAACGAGAAGCTTACTTCGGTGAGTGGACAGTGGCGCACGGGTGCGTAACACGTGGGAATATACCTTTTAGTATGGGACAACTATTGGAAACGATAGCTAATACCATATACACCCTGAGGGGGAAAGATTTATCGCTAAAAGATTAGCCCGCGCTGGATTAGCTAGTTGGTAAGGTAAGAGCTTACCAAGGCTACGATCCATAGCTGGTCTGAGAGGATGATCAGCCACACTGGGACTGAGACACGGCCCAGACTCCTACGGGAGGCAGCAGTGGGGAATATTGGGCAATGGGCGCAAGCCTGACCCAGCCATGCCGCGTGAATGAAGAAGGCCCTAGGGTTGTAAAGTTCTTTCAACGGTGA…	k__Bacteria	p__Proteobacteria	c__Alphaproteobacteria	o__Rhizobiales	o__Rhizobiales_unclassified	o__Rhizobiales_unclassified
AACGAACGCTGGCGGCAGGCCTAACACATGCAAGTCGAACGAGAAGCTTCTTCGGAAGTGGAAAGTGGCAGACGGGTGAGTAACGCGTGGGGATCTGCCCAGAGGTTCGGGACAACCATTGGAAACGATGGCTAATACCGGATAAGCCCGCAAGGGGAAAGATTTATCGCCTTTGGATGAACCCGCGTAAGATTAGCTAGTTGGTGAGGTAATGGCTCACCAAGGCGACGATCTTTAGCTGGTCTGAGAGGATGATCAGCCACATTGGGACTGAGACACGGCCCAGACTCCTACGGGAGGCAGCAGTGGGGAATATTGCGCAATGGGGGAAACCCTGACGCAGCCATGCCGCGTGAGTGACGAAGGCCTTAGGGTTGTAAAGCTCTTTCGCTAGGGAAG…	AACGAACGCTGGCGGCAGGCCTAACACATGCAAGTCGAACGAGAAGCTTCTTCGGAAGTGGAAAGTGGCAGACGGGTGAGTAACGCGTGGGGATCTGCCCAGAGGTTCGGGACAACCATTGGAAACGATGGCTAATACCGGATAAGCCCGCAAGGGGAAAGATTTATCGCCTTTGGATGAACCCGCGTAAGATTAGCTAGTTGGTGAGGTAATGGCTCACCAAGGCGACGATCTTTAGCTGGTCTGAGAGGATGATCAGCCACATTGGGACTGAGACACGGCCCAGACTCCTACGGGAGGCAGCAGTGGGGAATATTGCGCAATGGGGGAAACCCTGACGCAGCCATGCCGCGTGAGTGACGAAGGCCTTAGGGTTGTAAAGCTCTTTCGCTAGGGAAG…	k__Bacteria	p__Proteobacteria	c__Alphaproteobacteria	c__Alphaproteobacteria_unclassified	c__Alphaproteobacteria_unclassified	c__Alphaproteobacteria_unclassified
AACGAACGCTGGCGGCAGGCCTAACACATGCAAGTCGAACGAGAAGCTTCTTCGGAAGTGGACAGTGGCAGACGGGTGAGTAACGCGTGGGGATCTGCCCAGAGGTTCGGGACAACCATTGGAAACGATGGCTAATACCGGATAAGCCCGCAAGGGGAAAGATTTATCGCCTTTGGATGAACCCGCGTAAGATTAGCTAGTTGGTGAGGTAATGGCTCACCAAGGCGACGATCTTTAGCTGGTCTGAGAGGATGATCAGCCACATTGGGACTGAGACACGGCCCAGACTCCTACGGGAGGCAGCAGTGGGGAATATTGCGCAATGGGGGAAACCCTGACGCAGCCATGCCGCGTGAGTGACGAAGGCCTTAGGGTTGTAAAGCTCTTTCGCTAGGGAAG…	AACGAACGCTGGCGGCAGGCCTAACACATGCAAGTCGAACGAGAAGCTTCTTCGGAAGTGGACAGTGGCAGACGGGTGAGTAACGCGTGGGGATCTGCCCAGAGGTTCGGGACAACCATTGGAAACGATGGCTAATACCGGATAAGCCCGCAAGGGGAAAGATTTATCGCCTTTGGATGAACCCGCGTAAGATTAGCTAGTTGGTGAGGTAATGGCTCACCAAGGCGACGATCTTTAGCTGGTCTGAGAGGATGATCAGCCACATTGGGACTGAGACACGGCCCAGACTCCTACGGGAGGCAGCAGTGGGGAATATTGCGCAATGGGGGAAACCCTGACGCAGCCATGCCGCGTGAGTGACGAAGGCCTTAGGGTTGTAAAGCTCTTTCGCTAGGGAAG…	k__Bacteria	p__Proteobacteria	c__Alphaproteobacteria	c__Alphaproteobacteria_unclassified	c__Alphaproteobacteria_unclassified	c__Alphaproteobacteria_unclassified
AACGAACGCTGGCGGCAGGCCTAACACATGCAAGTCGAACGAGAAGCTTCTTCGGAAGTGGACAGTGGCAGACGGGTGAGTAACGCGTGGGGATCTGCCCAGAGGTTCGGGACAACCATTGGAAACGATGGCTAATACCGGATAAGCCCGCAAGGGGAAAGATTTATCGCCTTTGGATGAACCCGCGTAAGATTAGCTAGTTGGTGGGGTAATGGCTCACCAAGGCGACGATCTTTAGCTGGTCTGAGAGGATGATCAGCCACATTGGGACTGAGACACGGCCCAGACTCCTACGGGAGGCAGCAGTGGGGAATATTGCGCAATGGGGGAAACCCTGACGCAGCCATGCCGCGTGAGTGACGAAGGCCTTAGGGTTGTAAAGCTCTTTCGCTAGGGAAG…	AACGAACGCTGGCGGCAGGCCTAACACATGCAAGTCGAACGAGAAGCTTCTTCGGAAGTGGACAGTGGCAGACGGGTGAGTAACGCGTGGGGATCTGCCCAGAGGTTCGGGACAACCATTGGAAACGATGGCTAATACCGGATAAGCCCGCAAGGGGAAAGATTTATCGCCTTTGGATGAACCCGCGTAAGATTAGCTAGTTGGTGGGGTAATGGCTCACCAAGGCGACGATCTTTAGCTGGTCTGAGAGGATGATCAGCCACATTGGGACTGAGACACGGCCCAGACTCCTACGGGAGGCAGCAGTGGGGAATATTGCGCAATGGGGGAAACCCTGACGCAGCCATGCCGCGTGAGTGACGAAGGCCTTAGGGTTGTAAAGCTCTTTCGCTAGGGAAG…	k__Bacteria	p__Proteobacteria	c__Alphaproteobacteria	c__Alphaproteobacteria_unclassified	c__Alphaproteobacteria_unclassified	c__Alphaproteobacteria_unclassified
AACGAACGCTGGCGGCAGGCCTAACACATGCAAGTCGAACGAGAAGCTTTCCCTCGGGAAAGTGGAAAGTGGCAGACGGGTGAGTAACGCGTGGGAACGTGCCTTTCGGTTCGGAATAACTCAGGGAAACTTGGGCTAATACCGAATACGCCCTTCGGGGGAAAGATTTATCGCCGATAGATCGGCCCGCGTCAGATTAGCTTGTTGGTGAGGTAAAGGCTCACCAAGGCGACGATCTGTAGCTGGTCTGAGAGGATGATCAGCCACACTGGGACTGAGACACGGCCCAGACTCCTACGGGAGGCAGCAGTGGGGAATATTGGACAATGGGCGCAAGCCTGATCCAGCCATGCCGCGTGGGTGAAGAAGGCCCTAGGGTTGTAAACCCCTTTCAGCGGG…	AACGAACGCTGGCGGCAGGCCTAACACATGCAAGTCGAACGAGAAGCTTTCCCTCGGGAAAGTGGAAAGTGGCAGACGGGTGAGTAACGCGTGGGAACGTGCCTTTCGGTTCGGAATAACTCAGGGAAACTTGGGCTAATACCGAATACGCCCTTCGGGGGAAAGATTTATCGCCGATAGATCGGCCCGCGTCAGATTAGCTTGTTGGTGAGGTAAAGGCTCACCAAGGCGACGATCTGTAGCTGGTCTGAGAGGATGATCAGCCACACTGGGACTGAGACACGGCCCAGACTCCTACGGGAGGCAGCAGTGGGGAATATTGGACAATGGGCGCAAGCCTGATCCAGCCATGCCGCGTGGGTGAAGAAGGCCCTAGGGTTGTAAACCCCTTTCAGCGGG…	k__Bacteria	p__Proteobacteria	c__Alphaproteobacteria	o__Rhizobiales	o__Rhizobiales_unclassified	o__Rhizobiales_unclassified
AACGAACGCTGGCGGCAGGCCTAACACATGCAAGTCGAACGAGAAGCTTTCCTTCGGGAAAGCGGAAAGTGGCAGACGGGTGAGTAACGCGTGGGAACGTGCCTTTCGGTCCGGAATAACTCAGGGAAACTTGGGCTAATACTGGATACGCCCTTCGGGGGAAAGATTTATCGCCGAAAGATCGGCCCGCGTCAGATTAGCTTGTTGGTGGGGTAATGGCTCACCAAGGCGACGATCTGTAGCTGGTCTGAGAGGATGATCAGCCACACTGGGACTGAGACACGGCCCAGACTCCTACGGGAGGCAGCAGTGGGGAATATTGGACAATGGGCGCAAGCCTGATCCAGCCATGCCGCGTGGGTGAAGAAGGCCCTAGGGTTGTAAACCCCTTTCAGCGGG…	AACGAACGCTGGCGGCAGGCCTAACACATGCAAGTCGAACGAGAAGCTTTCCTTCGGGAAAGCGGAAAGTGGCAGACGGGTGAGTAACGCGTGGGAACGTGCCTTTCGGTCCGGAATAACTCAGGGAAACTTGGGCTAATACTGGATACGCCCTTCGGGGGAAAGATTTATCGCCGAAAGATCGGCCCGCGTCAGATTAGCTTGTTGGTGGGGTAATGGCTCACCAAGGCGACGATCTGTAGCTGGTCTGAGAGGATGATCAGCCACACTGGGACTGAGACACGGCCCAGACTCCTACGGGAGGCAGCAGTGGGGAATATTGGACAATGGGCGCAAGCCTGATCCAGCCATGCCGCGTGGGTGAAGAAGGCCCTAGGGTTGTAAACCCCTTTCAGCGGG…	k__Bacteria	p__Proteobacteria	c__Alphaproteobacteria	o__Rhizobiales	o__Rhizobiales_unclassified	o__Rhizobiales_unclassified
AACGAACGCTGGCGGCAGGCCTAACACATGCAAGTCGAACGAGAAGCTTTCCTTCGGGAAAGTGGAAAGTGGCAGACGGGTGAGTAACGCGTGGGAACGTGCCTTTCGGTCCGGAATAACTCAGGGAAACTTGGGCTAATACTGGATACGCCCTTCGGGGGAAAGATTTATCGCCGAAAGATCGGCCCGCGTCAGATTAGCTTGTTGGTGGGGTAATGGCTCACCAAGGCGACGATCTGTAGCTGGTCTGAGAGGATGATCAGCCACACTGGGACTGAGACACGGCCCAGACTCCTACGGGAGGCAGCAGTGGGGAATATTGGACAATGGGCGCAAGCCTGATCCAGCCATGCCGCGTGGGTGAAGAAGGCCCTAGGGTTGTAAACCCCTTTCAGCGGG…	AACGAACGCTGGCGGCAGGCCTAACACATGCAAGTCGAACGAGAAGCTTTCCTTCGGGAAAGTGGAAAGTGGCAGACGGGTGAGTAACGCGTGGGAACGTGCCTTTCGGTCCGGAATAACTCAGGGAAACTTGGGCTAATACTGGATACGCCCTTCGGGGGAAAGATTTATCGCCGAAAGATCGGCCCGCGTCAGATTAGCTTGTTGGTGGGGTAATGGCTCACCAAGGCGACGATCTGTAGCTGGTCTGAGAGGATGATCAGCCACACTGGGACTGAGACACGGCCCAGACTCCTACGGGAGGCAGCAGTGGGGAATATTGGACAATGGGCGCAAGCCTGATCCAGCCATGCCGCGTGGGTGAAGAAGGCCCTAGGGTTGTAAACCCCTTTCAGCGGG…	k__Bacteria	p__Proteobacteria	c__Alphaproteobacteria	o__Rhizobiales	o__Rhizobiales_unclassified	o__Rhizobiales_unclassified
AACGAACGCTGGCGGCAGGCCTAACACATGCAAGTCGAACGAGAAGCTTTCCTTCGGGAAAGTGGAAAGTGGCAGACGGGTGAGTAACGCGTGGGAACGTGCCTTTCGGTCCGGAATAACTCAGGGAAACTTGGGCTAATACTGGATACGCCCTTCGGGGGAAAGATTTATCGCCGAAAGATCGGCCCGCGTCAGATTAGTTTGTTGGTGGGGTAATGGCTCACCAAGGCGACGATCTGTAGCTGGTCTGAGAGGATGATCAGCCACACTGGGACTGAGACACGGCCCAGACTCCTACGGGAGGCAGCAGTGGGGAATATTGGACAATGGGCGCAAGCCTGATCCAGCCATGCCGCGTGGGTGAAGAAGGCCCTAGGGTTGTAAACCCCTTTCAGCGGG…	AACGAACGCTGGCGGCAGGCCTAACACATGCAAGTCGAACGAGAAGCTTTCCTTCGGGAAAGTGGAAAGTGGCAGACGGGTGAGTAACGCGTGGGAACGTGCCTTTCGGTCCGGAATAACTCAGGGAAACTTGGGCTAATACTGGATACGCCCTTCGGGGGAAAGATTTATCGCCGAAAGATCGGCCCGCGTCAGATTAGTTTGTTGGTGGGGTAATGGCTCACCAAGGCGACGATCTGTAGCTGGTCTGAGAGGATGATCAGCCACACTGGGACTGAGACACGGCCCAGACTCCTACGGGAGGCAGCAGTGGGGAATATTGGACAATGGGCGCAAGCCTGATCCAGCCATGCCGCGTGGGTGAAGAAGGCCCTAGGGTTGTAAACCCCTTTCAGCGGG…	k__Bacteria	p__Proteobacteria	c__Alphaproteobacteria	o__Rhizobiales	o__Rhizobiales_unclassified	o__Rhizobiales_unclassified
AACGAACGCTGGCGGCAGGCCTAACACATGCAAGTCGAACGAGAAGCTTTCCTTCGGGAAAGTGGAAAGTGGCAGACGGGTGAGTAACGCGTGGGAACGTGCCTTTCGGTCCGGAATAACTCAGGGAAACTTGGGCTAATACTGGATACGCCCTTTGGGGGAAAGATTTATCGCCGAAAGATCGGCCCGCGTCAGATTAGCTTGTTGGTGGGGTAATGGCTCACCAAGGCGACGATCTGTAGCTGGTCTGAGAGGATGATCAGCCACACTGGGACTGAGACACGGCCCAGACTCCTACGGGAGGCAGCAGTGGGGAATATTGGACAATGGGCGCAAGCCTGATCCAGCCATGCCGCGTGGGTGAAGAAGGCCCTAGGGTTGTAAACCCCTTTCAGCGGG…	AACGAACGCTGGCGGCAGGCCTAACACATGCAAGTCGAACGAGAAGCTTTCCTTCGGGAAAGTGGAAAGTGGCAGACGGGTGAGTAACGCGTGGGAACGTGCCTTTCGGTCCGGAATAACTCAGGGAAACTTGGGCTAATACTGGATACGCCCTTTGGGGGAAAGATTTATCGCCGAAAGATCGGCCCGCGTCAGATTAGCTTGTTGGTGGGGTAATGGCTCACCAAGGCGACGATCTGTAGCTGGTCTGAGAGGATGATCAGCCACACTGGGACTGAGACACGGCCCAGACTCCTACGGGAGGCAGCAGTGGGGAATATTGGACAATGGGCGCAAGCCTGATCCAGCCATGCCGCGTGGGTGAAGAAGGCCCTAGGGTTGTAAACCCCTTTCAGCGGG…	k__Bacteria	p__Proteobacteria	c__Alphaproteobacteria	o__Rhizobiales	o__Rhizobiales_unclassified	o__Rhizobiales_unclassified
AACGAACGCTGGCGGCAGGCCTAACACATGCAAGTCGAACGAGAAGCTTTCCTTCGGGAAAGTGGAAAGTGGCAGACGGGTGAGTAACGCGTGGGAACGTGCCTTTCGGTTCGGAATAACTCAGGGAAACTTGGGCTAATACCGAATACGCCCTTCGGGGGAAAGATTTATCGCCGAAAGATCGGCCCGCGTCAGATTAGCTTGTTGGTGAGGTAACGGCTCACCAAGGCGACGATCTGTAGCTGGTCTGAGAGGATGATCAGCCACACTGGGACTGAGACACGGCCCAGACTCCTACGGGAGGCAGCAGTGGGGAATATTGGACAATGGGCGCAAGCCTGATCCAGCCATGCCGCGTGGGTGAAGAAGGCCCTAGGGTTGTAAACCCCTTTCAGCGGG…	AACGAACGCTGGCGGCAGGCCTAACACATGCAAGTCGAACGAGAAGCTTTCCTTCGGGAAAGTGGAAAGTGGCAGACGGGTGAGTAACGCGTGGGAACGTGCCTTTCGGTTCGGAATAACTCAGGGAAACTTGGGCTAATACCGAATACGCCCTTCGGGGGAAAGATTTATCGCCGAAAGATCGGCCCGCGTCAGATTAGCTTGTTGGTGAGGTAACGGCTCACCAAGGCGACGATCTGTAGCTGGTCTGAGAGGATGATCAGCCACACTGGGACTGAGACACGGCCCAGACTCCTACGGGAGGCAGCAGTGGGGAATATTGGACAATGGGCGCAAGCCTGATCCAGCCATGCCGCGTGGGTGAAGAAGGCCCTAGGGTTGTAAACCCCTTTCAGCGGG…	k__Bacteria	p__Proteobacteria	c__Alphaproteobacteria	o__Rhizobiales	o__Rhizobiales_unclassified	o__Rhizobiales_unclassified
AACGAACGCTGGCGGCAGGCCTAACACATGCAAGTCGAACGAGAAGCTTTCCTTCGGGAAAGTGGAAAGTGGCAGACGGGTGAGTAACGCGTGGGAACGTGCCTTTCGGTTCGGAATAACTCAGGGAAACTTGGGCTAATACCGAATACGCCCTTCGGGGGAAAGATTTATCGCCGATAGATCGGCCCGCGTCAGATTAGCTTGTTGGTGAGGTAAAGGCTCACCAAGGCGACGATCTGTAGCTGGTCTGAGAGGATGATCAGCCACACTGGGACTGAGACACGGCCCAGACTCCTACGGGAGGCAGCAGTGGGGAATATTGGACAATGGGCGCAAGCCTGATCCAGCCATGCCGCGTGGGTGAAGAAGGCCCTAGGGTTGTAAACCCCTTTCAGCGGG…	AACGAACGCTGGCGGCAGGCCTAACACATGCAAGTCGAACGAGAAGCTTTCCTTCGGGAAAGTGGAAAGTGGCAGACGGGTGAGTAACGCGTGGGAACGTGCCTTTCGGTTCGGAATAACTCAGGGAAACTTGGGCTAATACCGAATACGCCCTTCGGGGGAAAGATTTATCGCCGATAGATCGGCCCGCGTCAGATTAGCTTGTTGGTGAGGTAAAGGCTCACCAAGGCGACGATCTGTAGCTGGTCTGAGAGGATGATCAGCCACACTGGGACTGAGACACGGCCCAGACTCCTACGGGAGGCAGCAGTGGGGAATATTGGACAATGGGCGCAAGCCTGATCCAGCCATGCCGCGTGGGTGAAGAAGGCCCTAGGGTTGTAAACCCCTTTCAGCGGG…	k__Bacteria	p__Proteobacteria	c__Alphaproteobacteria	o__Rhizobiales	o__Rhizobiales_unclassified	o__Rhizobiales_unclassified
AACGAACGCTGGCGGCAGGCCTAACACATGCAAGTCGAACGAGAAGCTTTCCTTCGGGAAAGTGGAAAGTGGCAGACGGGTGAGTAACGCGTGGGAACGTGCCTTTCGGTTCGGAATAACTCAGGGAAACTTGGGCTAATACCGGATACGCCCTTCGGGGGAAAGATTTATCGCCGAAAGATCGGCCCGCGTCAGATTAGCTTGTTGGTGAGGTAACGGCTCACCAAGGCGACGATCTGTAGCTGGTCTGAGAGGATGATCAGCCACACTGGGACTGAGACACGGCCCAGACTCCTACGGGAGGCAGCAGTGGGGAATATTGGACAATGGGCGCAAGCCTGATCCAGCCATGCCGCGTGGGTGAAGAAGGCCCTAGGGTTGTAAACCCCTTTCAGCGGG…	AACGAACGCTGGCGGCAGGCCTAACACATGCAAGTCGAACGAGAAGCTTTCCTTCGGGAAAGTGGAAAGTGGCAGACGGGTGAGTAACGCGTGGGAACGTGCCTTTCGGTTCGGAATAACTCAGGGAAACTTGGGCTAATACCGGATACGCCCTTCGGGGGAAAGATTTATCGCCGAAAGATCGGCCCGCGTCAGATTAGCTTGTTGGTGAGGTAACGGCTCACCAAGGCGACGATCTGTAGCTGGTCTGAGAGGATGATCAGCCACACTGGGACTGAGACACGGCCCAGACTCCTACGGGAGGCAGCAGTGGGGAATATTGGACAATGGGCGCAAGCCTGATCCAGCCATGCCGCGTGGGTGAAGAAGGCCCTAGGGTTGTAAACCCCTTTCAGCGGG…	k__Bacteria	p__Proteobacteria	c__Alphaproteobacteria	o__Rhizobiales	o__Rhizobiales_unclassified	o__Rhizobiales_unclassified
AACGAACGCTGGCGGCAGGCCTAACACATGCAAGTCGAACGAGAAGCTTTCCTTCGGGAAAGTGGAAAGTGGCAGACGGGTGAGTAACGCGTGGGAACGTGCCTTTTGGTCCGGAATAACTCAGGGAAACTTGGGCTAATACTGGATACGCCCTTCGGGGGAAAGATTTATCGCCGAAAGATCGGCCCGCGTCAGATTAGCTTGTTGGTGGGGTAATGGCTCACCAAGGCGACGATCTGTAGCTGGTCTGAGAGGATGATCAGCCACACTGGGACTGAGACACGGCCCAGACTCCTACGGGAGGCAGCAGTGGGGAATATTGGACAATGGGCGCAAGCCTGATCCAGCCATGCCGCGTGGGTGAAGAAGGCCCTAGGGTTGTAAACCCCTTTCAGCGGG…	AACGAACGCTGGCGGCAGGCCTAACACATGCAAGTCGAACGAGAAGCTTTCCTTCGGGAAAGTGGAAAGTGGCAGACGGGTGAGTAACGCGTGGGAACGTGCCTTTTGGTCCGGAATAACTCAGGGAAACTTGGGCTAATACTGGATACGCCCTTCGGGGGAAAGATTTATCGCCGAAAGATCGGCCCGCGTCAGATTAGCTTGTTGGTGGGGTAATGGCTCACCAAGGCGACGATCTGTAGCTGGTCTGAGAGGATGATCAGCCACACTGGGACTGAGACACGGCCCAGACTCCTACGGGAGGCAGCAGTGGGGAATATTGGACAATGGGCGCAAGCCTGATCCAGCCATGCCGCGTGGGTGAAGAAGGCCCTAGGGTTGTAAACCCCTTTCAGCGGG…	k__Bacteria	p__Proteobacteria	c__Alphaproteobacteria	o__Rhizobiales	o__Rhizobiales_unclassified	o__Rhizobiales_unclassified
AACGAACGCTGGCGGCAGGCCTAACACATGCAAGTCGAACGAGAAGCTTTCCTTCGGGAAGGTGGAAAGTGGCAGACGGGTGAGTAACGCGTGGGAACGTGCCTTTCGGTCCGGAATAACTCAGGGAAACTTGGGCTAATACTGGATACGCCCTTCGGGGGAAAGATTTATCGCCGAAAGATCGGCCCGCGTCAGATTAGCTTGTTGGTGGGGTAATGGCTCACCAAGGCGACGATCTGTAGCTGGTCTGAGAGGATGATCAGCCACACTGGGACTGAGACACGGCCCAGACTCCTACGGGAGGCAGCAGTGGGGAATATTGGACAATGGGCGCAAGCCTGATCCAGCCATGCCGCGTGGGTGAAGAAGGCCCTAGGGTTGTAAACCCCTTTCAGCGGG…	AACGAACGCTGGCGGCAGGCCTAACACATGCAAGTCGAACGAGAAGCTTTCCTTCGGGAAGGTGGAAAGTGGCAGACGGGTGAGTAACGCGTGGGAACGTGCCTTTCGGTCCGGAATAACTCAGGGAAACTTGGGCTAATACTGGATACGCCCTTCGGGGGAAAGATTTATCGCCGAAAGATCGGCCCGCGTCAGATTAGCTTGTTGGTGGGGTAATGGCTCACCAAGGCGACGATCTGTAGCTGGTCTGAGAGGATGATCAGCCACACTGGGACTGAGACACGGCCCAGACTCCTACGGGAGGCAGCAGTGGGGAATATTGGACAATGGGCGCAAGCCTGATCCAGCCATGCCGCGTGGGTGAAGAAGGCCCTAGGGTTGTAAACCCCTTTCAGCGGG…	k__Bacteria	p__Proteobacteria	c__Alphaproteobacteria	o__Rhizobiales	o__Rhizobiales_unclassified	o__Rhizobiales_unclassified
AACGAACGCTGGCGGCAGGCCTAACACATGCAAGTCGAACGAGAAGCTTTCCTTCGGGGAAGTGGAAAGTGGCAGACGGGTGAGTAACGCGTGGGAACGTGCCTTTCGGTTCGGAATAACTCAGGGAAACTTGGGCTAATACCGAATACGCCCTCCGGGGGAAAGATTTATCGCCGAAAGATCGGCCCGCGTCGGATTAGCTTGTTGGTGAGGTAAAAGCTCACCAAGGCGACGATCCGTAGCTGGTCTGAGAGGATGATCAGCCACACTGGGACTGAGACACGGCCCAGACTCCTACGGGAGGCAGCAGTGGGGAATATTGGACAATGGGCGCAAGCCTGATCCAGCCATGCCGCGTGGGTGAAGAAGGCCCTAGGGTTGTAAACCCCTTTCAGCGGG…	AACGAACGCTGGCGGCAGGCCTAACACATGCAAGTCGAACGAGAAGCTTTCCTTCGGGGAAGTGGAAAGTGGCAGACGGGTGAGTAACGCGTGGGAACGTGCCTTTCGGTTCGGAATAACTCAGGGAAACTTGGGCTAATACCGAATACGCCCTCCGGGGGAAAGATTTATCGCCGAAAGATCGGCCCGCGTCGGATTAGCTTGTTGGTGAGGTAAAAGCTCACCAAGGCGACGATCCGTAGCTGGTCTGAGAGGATGATCAGCCACACTGGGACTGAGACACGGCCCAGACTCCTACGGGAGGCAGCAGTGGGGAATATTGGACAATGGGCGCAAGCCTGATCCAGCCATGCCGCGTGGGTGAAGAAGGCCCTAGGGTTGTAAACCCCTTTCAGCGGG…	k__Bacteria	p__Proteobacteria	c__Alphaproteobacteria	o__Rhizobiales	o__Rhizobiales_unclassified	o__Rhizobiales_unclassified
AACGAACGCTGGCGGCAGGCCTAACACATGCAAGTCGAACGAGAAGCTTTCCTTCGGGGAAGTGGAAAGTGGCAGACGGGTGAGTAACGCGTGGGAACGTGCCTTTCGGTTCGGAATAACTCAGGGAAACTTGGGCTAATACCGAATACGCCCTTCGGGGGAAAGATTTATCGCCGAAAGATCGGCCCGCGTCAGATTAGCTTGTTGGTGAGGTAACGGCTCACCAAGGCGACGATCTGTAGCTGGTCTGAGAGGATGATCAGCCACACTGGGACTGAGACACGGCCCAGACTCCTACGGGAGGCAGCAGTGGGGAATATTGGACAATGGGCGCAAGCCTGATCCAGCCATGCCGCGTGGGTGAAGAAGGCCCTAGGGTTGTAAACCCCTTTCAGCGGG…	AACGAACGCTGGCGGCAGGCCTAACACATGCAAGTCGAACGAGAAGCTTTCCTTCGGGGAAGTGGAAAGTGGCAGACGGGTGAGTAACGCGTGGGAACGTGCCTTTCGGTTCGGAATAACTCAGGGAAACTTGGGCTAATACCGAATACGCCCTTCGGGGGAAAGATTTATCGCCGAAAGATCGGCCCGCGTCAGATTAGCTTGTTGGTGAGGTAACGGCTCACCAAGGCGACGATCTGTAGCTGGTCTGAGAGGATGATCAGCCACACTGGGACTGAGACACGGCCCAGACTCCTACGGGAGGCAGCAGTGGGGAATATTGGACAATGGGCGCAAGCCTGATCCAGCCATGCCGCGTGGGTGAAGAAGGCCCTAGGGTTGTAAACCCCTTTCAGCGGG…	k__Bacteria	p__Proteobacteria	c__Alphaproteobacteria	o__Rhizobiales	o__Rhizobiales_unclassified	o__Rhizobiales_unclassified
AACGAACGCTGGCGGCAGGCCTAACACATGCAAGTCGAACGAGAAGCTTTCTTTCGGGAAAGTGGAAAGTGGCAGACGGGTGAGTAACGCGTGGGAACGTGCCTTTCGGTCCGGAATAACTCAGGGAAACTTGAGCTAATACTGGATACGCCCTTCGGGGGAAAGATTTATCGCCGAAAGATCGGCCCGCGTCAGATTAGCTTGTTGGTGAGGTAATGGCTCACCAAGGCGACGATCTGTAGCTGGTCTGAGAGGATGATCAGCCACACTGGGACTGAGACACGGCCCAGACTCCTACGGGAGGCAGCAGTGGGGAATATTGGACAATGGGCGCAAGCCTGATCCAGCCATGCCGCGTGGGTGAAGAAGGCCCTAGGGTTGTAAACCCCTTTCAGCGGG…	AACGAACGCTGGCGGCAGGCCTAACACATGCAAGTCGAACGAGAAGCTTTCTTTCGGGAAAGTGGAAAGTGGCAGACGGGTGAGTAACGCGTGGGAACGTGCCTTTCGGTCCGGAATAACTCAGGGAAACTTGAGCTAATACTGGATACGCCCTTCGGGGGAAAGATTTATCGCCGAAAGATCGGCCCGCGTCAGATTAGCTTGTTGGTGAGGTAATGGCTCACCAAGGCGACGATCTGTAGCTGGTCTGAGAGGATGATCAGCCACACTGGGACTGAGACACGGCCCAGACTCCTACGGGAGGCAGCAGTGGGGAATATTGGACAATGGGCGCAAGCCTGATCCAGCCATGCCGCGTGGGTGAAGAAGGCCCTAGGGTTGTAAACCCCTTTCAGCGGG…	k__Bacteria	p__Proteobacteria	c__Alphaproteobacteria	o__Rhizobiales	o__Rhizobiales_unclassified	o__Rhizobiales_unclassified
AACGAACGCTGGCGGCAGGCCTAACACATGCAAGTCGAACGAGAAGGTTCTTTCGGGAACTGGACAGTGGCGCACGGGTGAGTAACGCGTGGGTATCTACCCGGAAGTGGGGAATAACCATTGGAAACGATGGCTAATACCGCATACGCCCTATGGGGGAAAGCTTTAGCGCTTTCGGATGAGCCCGCGTTAGATTAGGTAGTTGGTAGGGTAAGAGCCTACCAAGCCGACGATCTATAGCTGGTTTGAGAGGATGATCAGCCACACTGGGACTGAGACACGGCCCAGACTCCTACGGGAGGCAGCAGTGAGGAATATTGGACAATGGGGGCAACCCTGATCCAGCCATGCCGCGTGAGTGAAGAAGGCCTTAGGGTTGTAAAGCTCTTTCAACGGTGA…	AACGAACGCTGGCGGCAGGCCTAACACATGCAAGTCGAACGAGAAGGTTCTTTCGGGAACTGGACAGTGGCGCACGGGTGAGTAACGCGTGGGTATCTACCCGGAAGTGGGGAATAACCATTGGAAACGATGGCTAATACCGCATACGCCCTATGGGGGAAAGCTTTAGCGCTTTCGGATGAGCCCGCGTTAGATTAGGTAGTTGGTAGGGTAAGAGCCTACCAAGCCGACGATCTATAGCTGGTTTGAGAGGATGATCAGCCACACTGGGACTGAGACACGGCCCAGACTCCTACGGGAGGCAGCAGTGAGGAATATTGGACAATGGGGGCAACCCTGATCCAGCCATGCCGCGTGAGTGAAGAAGGCCTTAGGGTTGTAAAGCTCTTTCAACGGTGA…	k__Bacteria	p__Proteobacteria	c__Alphaproteobacteria	o__Kiloniellales	o__Kiloniellales_unclassified	o__Kiloniellales_unclassified
AACGAACGCTGGCGGCAGGCCTAACACATGCAAGTCGAACGAGAAGTCACCTTCGGGTGATGGAAAGTGGCGAACGGGTGAGTAACACGTGGGAATTTGCCTCTCGGTGGGGGACAACAGTTGGAAACGACTGCTAATACCGCATACGCTGGAAACAGGAAAGATTTATCGCCGAGAGATAAGCCCGCGCTAGATTAGGTAGTTGGTAGGGTAAAGGCCTACCAAGCCGACGATCTATAGCTGGTCTGAGAGGATGACCAGCCACACTGGGACTGAGACACGGCCCAGACTCCTACGGGAGGCAGCAGTGGGGAATCTTGCACAATGGGCGAAAGCCTGATGCAGCCATGCCGCGTGAGCGAAGAAGGTCCTATGGATTGTAAAGCTCTTTCAGATGGG…	AACGAACGCTGGCGGCAGGCCTAACACATGCAAGTCGAACGAGAAGTCACCTTCGGGTGATGGAAAGTGGCGAACGGGTGAGTAACACGTGGGAATTTGCCTCTCGGTGGGGGACAACAGTTGGAAACGACTGCTAATACCGCATACGCTGGAAACAGGAAAGATTTATCGCCGAGAGATAAGCCCGCGCTAGATTAGGTAGTTGGTAGGGTAAAGGCCTACCAAGCCGACGATCTATAGCTGGTCTGAGAGGATGACCAGCCACACTGGGACTGAGACACGGCCCAGACTCCTACGGGAGGCAGCAGTGGGGAATCTTGCACAATGGGCGAAAGCCTGATGCAGCCATGCCGCGTGAGCGAAGAAGGTCCTATGGATTGTAAAGCTCTTTCAGATGGG…	k__Bacteria	p__Proteobacteria	c__Alphaproteobacteria	c__Alphaproteobacteria_unclassified	c__Alphaproteobacteria_unclassified	c__Alphaproteobacteria_unclassified
AACGAACGCTGGCGGCAGGCCTAACACATGCAAGTCGAACGAGAAGTCAGAGCTTGCTCTGATGGACAGTGGCAGACGGGTGAGTAACGCGTGGGAATTTACCCAGTGGTACGGGATAACTCAGGGAAACTTGAGCTAATACCGCATAAGCCCTTCGGGGGAAAGATTTATCGCCATTGGATGAGCCCGCGTTAGATTAGCTTGTTGGTGAGGTAAGAGCTCACCAAGGCGACGATCTATAGCTGGTCTGAGAGGATGATCAGCCACACTGGGACTGAGACACGGCCCAGACTCCTACGGGAGGCAGCAGTGGGGAATATTGCACAATGGGCGCAAGCCTGATGCAGCCATGCCGCGTGAGTGATGAAGGCCCTAGGGTTGTAAAGCTCTTTCATCGGT…	AACGAACGCTGGCGGCAGGCCTAACACATGCAAGTCGAACGAGAAGTCAGAGCTTGCTCTGATGGACAGTGGCAGACGGGTGAGTAACGCGTGGGAATTTACCCAGTGGTACGGGATAACTCAGGGAAACTTGAGCTAATACCGCATAAGCCCTTCGGGGGAAAGATTTATCGCCATTGGATGAGCCCGCGTTAGATTAGCTTGTTGGTGAGGTAAGAGCTCACCAAGGCGACGATCTATAGCTGGTCTGAGAGGATGATCAGCCACACTGGGACTGAGACACGGCCCAGACTCCTACGGGAGGCAGCAGTGGGGAATATTGCACAATGGGCGCAAGCCTGATGCAGCCATGCCGCGTGAGTGATGAAGGCCCTAGGGTTGTAAAGCTCTTTCATCGGT…	k__Bacteria	p__Proteobacteria	c__Alphaproteobacteria	o__Rhizobiales	o__Rhizobiales_unclassified	o__Rhizobiales_unclassified
AACGAACGCTGGCGGCAGGCCTAACACATGCAAGTCGAACGAGAATTTAACTTCGGTTAAAGGACAGTGGCGGACGGGTGCGTAACGCGTGGGAATATGCCTTTTGGTAGGGGACAACTATTGGAAACGATAGCTAATACCTTATATACCCTGAGGGGGAAAGATTTATCGCCAAGAGATTAGCCCGCGTTGGATTAGCTAGTTGGTGAGGTAAAAGCTCACCAAGGCGACGATCCATAGCTGGTCTGAGAGGATGATCAGCCACACTGGGACTGAGACACGGCCCAGACTCCTACGGGAGGCAGCAGTGGGGAATATTGGGCAATGGGCGCAAGCCTGACCCAGCCATGCCGCGTGAATGAAGAAGGCCCTAGGGTTGTAAAGTTCTTTCAATGGTGA…	AACGAACGCTGGCGGCAGGCCTAACACATGCAAGTCGAACGAGAATTTAACTTCGGTTAAAGGACAGTGGCGGACGGGTGCGTAACGCGTGGGAATATGCCTTTTGGTAGGGGACAACTATTGGAAACGATAGCTAATACCTTATATACCCTGAGGGGGAAAGATTTATCGCCAAGAGATTAGCCCGCGTTGGATTAGCTAGTTGGTGAGGTAAAAGCTCACCAAGGCGACGATCCATAGCTGGTCTGAGAGGATGATCAGCCACACTGGGACTGAGACACGGCCCAGACTCCTACGGGAGGCAGCAGTGGGGAATATTGGGCAATGGGCGCAAGCCTGACCCAGCCATGCCGCGTGAATGAAGAAGGCCCTAGGGTTGTAAAGTTCTTTCAATGGTGA…	k__Bacteria	p__Proteobacteria	c__Alphaproteobacteria	c__Alphaproteobacteria_unclassified	c__Alphaproteobacteria_unclassified	c__Alphaproteobacteria_unclassified
AACGAACGCTGGCGGCAGGCCTAACACATGCAAGTCGAACGAGACCTTCGGGTCAAGTGGCGCACGGGTGAGTAACGCGTAGGGATCTACCCAGTAGCGGGGGACAACAGTTGGAAACGACTGCTAATACCCCATACGCCCTGAGGGGGAAAGATTTATCACTATTGGATGAACCTGCGTGACATTAGCTAGATGGTGGGGTAACGGCCTACCATGGCTACGATGTCTAGCTGGTCTTAGAGGATGATCAGCCACACTGGAACTGAGACACGGTCCAGACTCCTACGGGAGGCAGCAGTGGGGAATATTGGACAATGGGCGCAAGCCTGATCCAGCCATGCCGCGTGAGTGATGAAGGCCTTAGGGTTGTAAAACTCTTTCAACGGTGAGGATAATGAC…	AACGAACGCTGGCGGCAGGCCTAACACATGCAAGTCGAACGAGACCTTCGGGTCAAGTGGCGCACGGGTGAGTAACGCGTAGGGATCTACCCAGTAGCGGGGGACAACAGTTGGAAACGACTGCTAATACCCCATACGCCCTGAGGGGGAAAGATTTATCACTATTGGATGAACCTGCGTGACATTAGCTAGATGGTGGGGTAACGGCCTACCATGGCTACGATGTCTAGCTGGTCTTAGAGGATGATCAGCCACACTGGAACTGAGACACGGTCCAGACTCCTACGGGAGGCAGCAGTGGGGAATATTGGACAATGGGCGCAAGCCTGATCCAGCCATGCCGCGTGAGTGATGAAGGCCTTAGGGTTGTAAAACTCTTTCAACGGTGAGGATAATGAC…	k__Bacteria	p__Proteobacteria	c__Alphaproteobacteria	o__Rhizobiales	o__Rhizobiales_unclassified	o__Rhizobiales_unclassified
AACGAACGCTGGCGGCAGGCCTAACACATGCAAGTCGAACGAGACCTTCGGGTCTAGTGGCGGACGGGTGCGTAACGCGTGGGAATATGCCCTTGGGTACGGAATAACTCACCGAAAGGTGTGCTAATACCGTATAATGACTACGGTCCAAAGATTTATCGCCCAAGGATTAGCCCGCGTTAGATTAGTTTGTTGGTGGGGTAATGGCCTACCAAGACTACGATCTATAGCTGGTCTGAGAGGATGATCAGCCACACTGGGACTGAGACACGGCCCAGACTCCTACGGGAGGCAGCAGTGGGGAATATTGGACAATGGAGGAAACTCTGATCCAGCCATGCCGCGTGAGTGATGACGGCCCTAGGGTTGTAAAGCTCTTTCAATGGTGAAGATTATGAC…	AACGAACGCTGGCGGCAGGCCTAACACATGCAAGTCGAACGAGACCTTCGGGTCTAGTGGCGGACGGGTGCGTAACGCGTGGGAATATGCCCTTGGGTACGGAATAACTCACCGAAAGGTGTGCTAATACCGTATAATGACTACGGTCCAAAGATTTATCGCCCAAGGATTAGCCCGCGTTAGATTAGTTTGTTGGTGGGGTAATGGCCTACCAAGACTACGATCTATAGCTGGTCTGAGAGGATGATCAGCCACACTGGGACTGAGACACGGCCCAGACTCCTACGGGAGGCAGCAGTGGGGAATATTGGACAATGGAGGAAACTCTGATCCAGCCATGCCGCGTGAGTGATGACGGCCCTAGGGTTGTAAAGCTCTTTCAATGGTGAAGATTATGAC…	k__Bacteria	p__Proteobacteria	c__Alphaproteobacteria	o__BD7-3	o__BD7-3_unclassified	o__BD7-3_unclassified
AACGAACGCTGGCGGCAGGCCTAACACATGCAAGTCGAACGAGATCTTCGGATCTAGTGGCGCACGGGTGCGTAACGCGTGGGAATCTACCCTTAGGTGCGGAATAACTCAGAGAAATTTGAGCTAATACCGCATAATGTCTTCGGACCAAAGATTTATCGCCTAAGGATGAGCCCGCGTAAGATTAGCTAGTTGGTGAGGTAAAAGCTCACCAAGGCGACGATCTTTAGCTGGTCTGAGAGGACGATCAGCCACACTGGGACTGAGACACGGCCCAGACTCCTACGGGAGGCAGCAGTGGGGAATATTGGACAATGGGCGCAAGCCTGATCCAGCCATGCCGCGTGAGTGATGAAGGCCTTAGGGTTGTAAAGCTCTTTTACCAGGGATGATAATGAC…	AACGAACGCTGGCGGCAGGCCTAACACATGCAAGTCGAACGAGATCTTCGGATCTAGTGGCGCACGGGTGCGTAACGCGTGGGAATCTACCCTTAGGTGCGGAATAACTCAGAGAAATTTGAGCTAATACCGCATAATGTCTTCGGACCAAAGATTTATCGCCTAAGGATGAGCCCGCGTAAGATTAGCTAGTTGGTGAGGTAAAAGCTCACCAAGGCGACGATCTTTAGCTGGTCTGAGAGGACGATCAGCCACACTGGGACTGAGACACGGCCCAGACTCCTACGGGAGGCAGCAGTGGGGAATATTGGACAATGGGCGCAAGCCTGATCCAGCCATGCCGCGTGAGTGATGAAGGCCTTAGGGTTGTAAAGCTCTTTTACCAGGGATGATAATGAC…	k__Bacteria	p__Proteobacteria	c__Alphaproteobacteria	o__Sphingomonadales	o__Sphingomonadales_unclassified	o__Sphingomonadales_unclassified
AACGAACGCTGGCGGCAGGCCTAACACATGCAAGTCGAACGAGCACGACCCAGCTTGCTGGGTACGGCTAGTGGCAGACGGGTGAGTAACACGTGGGAACCTTCCCTTCAGTCAGGAATAGCTCCGGGAAACTGGAATTAATACCTGATACACCCTCCGGGGGAAAGATTTATCGCTGAAGGATGGGCCCGCGCTAGATTAGCTTGTTGGTAAGGTAACGGCTTACCAAGGCTCCGATCTATAGCTGGTCTGAGAGGACGATCAGCCACACTGGGACTGAGACACGGCCCAGACTCCTACGGGAGGCAGCAGTGGGGAATATTGGACAATGGGCGAAAGCCTGATCCAGCCATGCCGCGTGAGTGATGAAGGCCTTCGGGTTGTAAAACTCTTTTAGCA…	AACGAACGCTGGCGGCAGGCCTAACACATGCAAGTCGAACGAGCACGACCCAGCTTGCTGGGTACGGCTAGTGGCAGACGGGTGAGTAACACGTGGGAACCTTCCCTTCAGTCAGGAATAGCTCCGGGAAACTGGAATTAATACCTGATACACCCTCCGGGGGAAAGATTTATCGCTGAAGGATGGGCCCGCGCTAGATTAGCTTGTTGGTAAGGTAACGGCTTACCAAGGCTCCGATCTATAGCTGGTCTGAGAGGACGATCAGCCACACTGGGACTGAGACACGGCCCAGACTCCTACGGGAGGCAGCAGTGGGGAATATTGGACAATGGGCGAAAGCCTGATCCAGCCATGCCGCGTGAGTGATGAAGGCCTTCGGGTTGTAAAACTCTTTTAGCA…	k__Bacteria	p__Proteobacteria	c__Alphaproteobacteria	c__Alphaproteobacteria_unclassified	c__Alphaproteobacteria_unclassified	c__Alphaproteobacteria_unclassified
AACGAACGCTGGCGGCAGGCCTAACACATGCAAGTCGAACGATAAGCTACTTCGGTAGTGGACAGTGGCAGACGGGTGAGTAACGCGTGGGGATCTGCCCAGAGGTTCGGGACAACCATTGGAAACGATGGCTAATACCGGATAAGCCCGCAAGGGGAAAGATTTATCGCCTTTGGATGAACCCGCGTAAGATTAGCTAGTTGGTGAGGTAATGGCTCACCAAGGCTACGATCTTTAGCTGGTCTGAGAGGATGATCAGCCACATTGGGACTGAGACACGGCCCAGACTCCTACGGGAGGCAGCAGTGGGGAATATTGCGCAATGGGCGAAAGCCTGACGCAGCCATGCCGCGTGAGTGACGAAGGCCTTAGGGTTGTAAAGCTCTTTCGCTAGGGAAG…	AACGAACGCTGGCGGCAGGCCTAACACATGCAAGTCGAACGATAAGCTACTTCGGTAGTGGACAGTGGCAGACGGGTGAGTAACGCGTGGGGATCTGCCCAGAGGTTCGGGACAACCATTGGAAACGATGGCTAATACCGGATAAGCCCGCAAGGGGAAAGATTTATCGCCTTTGGATGAACCCGCGTAAGATTAGCTAGTTGGTGAGGTAATGGCTCACCAAGGCTACGATCTTTAGCTGGTCTGAGAGGATGATCAGCCACATTGGGACTGAGACACGGCCCAGACTCCTACGGGAGGCAGCAGTGGGGAATATTGCGCAATGGGCGAAAGCCTGACGCAGCCATGCCGCGTGAGTGACGAAGGCCTTAGGGTTGTAAAGCTCTTTCGCTAGGGAAG…	k__Bacteria	p__Proteobacteria	c__Alphaproteobacteria	c__Alphaproteobacteria_unclassified	c__Alphaproteobacteria_unclassified	c__Alphaproteobacteria_unclassified
AACGAACGCTGGCGGCAGGCCTAACACATGCAAGTCGAACGATAAGCTTCTTCGGAAGTGGACAGTGGCAGACGGGTGAGTAACGCGTGGGGATCTGCCCAGAGGTTCGGGACAACCATTGGAAACGATGGCTAATACCGGATAAGCCCGCAAGGGGAAAGATTTATTGCCTTTGGATGAACCCGCGTAGGATTAGCTAGTTGGTGAGGTAATGGCTCACCAAGGCTACGATCTTTAGCTGGTCTGAGAGGATGATCAGCCACATTGGGACTGAGACACGGCCCAGACTCCTACGGGAGGCAGCAGTGGGGAATATTGCGCAATGGGGGAAACCCTGACGCAGCCATGCCGCGTGAGTGACGAAGGCCTTAGGGTTGTAAAGCTCTTTCGCTAGGGAAG…	AACGAACGCTGGCGGCAGGCCTAACACATGCAAGTCGAACGATAAGCTTCTTCGGAAGTGGACAGTGGCAGACGGGTGAGTAACGCGTGGGGATCTGCCCAGAGGTTCGGGACAACCATTGGAAACGATGGCTAATACCGGATAAGCCCGCAAGGGGAAAGATTTATTGCCTTTGGATGAACCCGCGTAGGATTAGCTAGTTGGTGAGGTAATGGCTCACCAAGGCTACGATCTTTAGCTGGTCTGAGAGGATGATCAGCCACATTGGGACTGAGACACGGCCCAGACTCCTACGGGAGGCAGCAGTGGGGAATATTGCGCAATGGGGGAAACCCTGACGCAGCCATGCCGCGTGAGTGACGAAGGCCTTAGGGTTGTAAAGCTCTTTCGCTAGGGAAG…	k__Bacteria	p__Proteobacteria	c__Alphaproteobacteria	c__Alphaproteobacteria_unclassified	c__Alphaproteobacteria_unclassified	c__Alphaproteobacteria_unclassified
AACGAACGCTGGCGGCAGGCCTAACACATGCAAGTCGAACGATCCCCTCGGGGATAGTGGCGCACGGGTGAGTAACGCGTAGGAATCTACCCAGTAGCGGGGGACAACAGTTGGAAACGACTGCTAATACCCCATACGCCCTCCGGGGGAAAGATTTATCACTATTGGATGAGCCTGCGTGACATTAGCTAGTTGGTAAGGTAACGGCTTACCAAGGCTACGATGTCTAGCTGGTCTTAGAGGATGATCAGCCACACTGGAACTGAGACACGGTCCAGACTCCTACGGGAGGCAGCAGTGGGGAATATTGGGCAATGGACGCAAGTCTGACCCAGCCATGCCGCGTGAGTGATGAAGGCCCTAGGGTTGTAAAACTCTTTCAATAGTGAGGATAATGAC…	AACGAACGCTGGCGGCAGGCCTAACACATGCAAGTCGAACGATCCCCTCGGGGATAGTGGCGCACGGGTGAGTAACGCGTAGGAATCTACCCAGTAGCGGGGGACAACAGTTGGAAACGACTGCTAATACCCCATACGCCCTCCGGGGGAAAGATTTATCACTATTGGATGAGCCTGCGTGACATTAGCTAGTTGGTAAGGTAACGGCTTACCAAGGCTACGATGTCTAGCTGGTCTTAGAGGATGATCAGCCACACTGGAACTGAGACACGGTCCAGACTCCTACGGGAGGCAGCAGTGGGGAATATTGGGCAATGGACGCAAGTCTGACCCAGCCATGCCGCGTGAGTGATGAAGGCCCTAGGGTTGTAAAACTCTTTCAATAGTGAGGATAATGAC…	k__Bacteria	p__Proteobacteria	p__Proteobacteria_unclassified	p__Proteobacteria_unclassified	p__Proteobacteria_unclassified	p__Proteobacteria_unclassified
AACGAACGCTGGCGGCAGGCCTAACACATGCAAGTCGAACGATCCTTCGGGATAGTGGCAGACGGGTGAGTAACGCGTGGGAACCTTCCCTGTGGTACGGAATAGCTCCGGGAAACTGGAATTAATACCGTATACGCCCTTCGGGGGAAAGATTTATCGCCATAGGATGGGCCCGCGTCGGATTAGCTTGTTGGTGAGGTAATGGCTCACCAAGGCTACGATCCGTAGCTGGTCTTAGAGGATGATCAGCCACACTGGGACTGAGACACGGCCCAGACTCCTACGGGAGGCAGCAGTGGGGAATATTGGACAATGGGCGCAAGCCTGATCCAGCCATGCCGCGTGAGTGACGAAGGCCTTAGGGTTGTAAAGCTCTTTTGGCGGGGACGATAATGACGG…	AACGAACGCTGGCGGCAGGCCTAACACATGCAAGTCGAACGATCCTTCGGGATAGTGGCAGACGGGTGAGTAACGCGTGGGAACCTTCCCTGTGGTACGGAATAGCTCCGGGAAACTGGAATTAATACCGTATACGCCCTTCGGGGGAAAGATTTATCGCCATAGGATGGGCCCGCGTCGGATTAGCTTGTTGGTGAGGTAATGGCTCACCAAGGCTACGATCCGTAGCTGGTCTTAGAGGATGATCAGCCACACTGGGACTGAGACACGGCCCAGACTCCTACGGGAGGCAGCAGTGGGGAATATTGGACAATGGGCGCAAGCCTGATCCAGCCATGCCGCGTGAGTGACGAAGGCCTTAGGGTTGTAAAGCTCTTTTGGCGGGGACGATAATGACGG…	k__Bacteria	p__Proteobacteria	c__Alphaproteobacteria	o__Rhizobiales	f__Hyphomicrobiaceae	g__Hyphomicrobium
AACGAACGCTGGCGGCAGGCCTAACACATGCAAGTCGAACGATCCTTCGGGATAGTGGCAGACGGGTGAGTAACGCGTGGGAACCTTCCCTGTGGTACGGAATAGCTCCGGGAAACTGGAATTAATACCGTATACGCCCTTCGGGGGAAAGATTTATCGCCATAGGATGGGCCCGCGTCGGATTAGCTTGTTGGTGAGGTAATGGCTCACCAAGGCTCCGATCCGTAGCTGGTCTTAGAGGATGATCAGCCACACTGGGACTGAGACACGGCCCAGACTCCTACGGGAGGCAGCAGTGGGGAATATTGGACAATGGGCGAAAGCCTGATCCAGCCATGCCGCGTGAGTGACGAAGGCCTTAGGGTTGTAAAGCTCTTTTGGCGGGGACGATAATGACGG…	AACGAACGCTGGCGGCAGGCCTAACACATGCAAGTCGAACGATCCTTCGGGATAGTGGCAGACGGGTGAGTAACGCGTGGGAACCTTCCCTGTGGTACGGAATAGCTCCGGGAAACTGGAATTAATACCGTATACGCCCTTCGGGGGAAAGATTTATCGCCATAGGATGGGCCCGCGTCGGATTAGCTTGTTGGTGAGGTAATGGCTCACCAAGGCTCCGATCCGTAGCTGGTCTTAGAGGATGATCAGCCACACTGGGACTGAGACACGGCCCAGACTCCTACGGGAGGCAGCAGTGGGGAATATTGGACAATGGGCGAAAGCCTGATCCAGCCATGCCGCGTGAGTGACGAAGGCCTTAGGGTTGTAAAGCTCTTTTGGCGGGGACGATAATGACGG…	k__Bacteria	p__Proteobacteria	c__Alphaproteobacteria	o__Rhizobiales	f__Hyphomicrobiaceae	f__Hyphomicrobiaceae_unclassified
AACGAACGCTGGCGGCAGGCCTAACACATGCAAGTCGAACGATCCTTCGGGATAGTGGCAGACGGGTGAGTAACGCGTGGGAACCTTCCCTGTGGTACGGAATAGCTCCGGGAAACTGGAATTAATACCGTATACGCCCTTTGGGGGAAAGATTTATCGCCATAGGATGGGCCCGCGTTGGATTAGCTAGTTGGTGAGGTAACGGCTCACCAAGGCGACGATCCATAGCTGGTCTTAGAGGATGATCAGCCACACTGGGACTGAGACACGGCCCAGACTCCTACGGGAGGCAGCAGTGGGGAATATTGGACAATGGGCGCAAGCCTGATCCAGCCATGCCGCGTGAGTGACGAAGGCCTTAGGGTTGTAAAGCTCTTTTGGCGGGGACGATAATGACGG…	AACGAACGCTGGCGGCAGGCCTAACACATGCAAGTCGAACGATCCTTCGGGATAGTGGCAGACGGGTGAGTAACGCGTGGGAACCTTCCCTGTGGTACGGAATAGCTCCGGGAAACTGGAATTAATACCGTATACGCCCTTTGGGGGAAAGATTTATCGCCATAGGATGGGCCCGCGTTGGATTAGCTAGTTGGTGAGGTAACGGCTCACCAAGGCGACGATCCATAGCTGGTCTTAGAGGATGATCAGCCACACTGGGACTGAGACACGGCCCAGACTCCTACGGGAGGCAGCAGTGGGGAATATTGGACAATGGGCGCAAGCCTGATCCAGCCATGCCGCGTGAGTGACGAAGGCCTTAGGGTTGTAAAGCTCTTTTGGCGGGGACGATAATGACGG…	k__Bacteria	p__Proteobacteria	c__Alphaproteobacteria	o__Rhizobiales	f__Hyphomicrobiaceae	f__Hyphomicrobiaceae_unclassified
AACGAACGCTGGCGGCAGGCCTAACACATGCAAGTCGAACGATCCTTCGGGATAGTGGCAGACGGGTGAGTAACGCGTGGGAATCTACCTGGCTTTACGGAATAGCTTCAGGAAACTGAAATTAATACCGTATACGTCCTTCGGGAGAAAGATTTATCGAAGTCAGATGAGCCCGCGTTGGATTAGCTAGTTGGTGAGGTAATGGCTCACCAAGGCGACGATCTATAGCTGGTCTGAGAGGATGATCAGCCACATTGGGACTGAGACACGGCCCAAACTCCTACGGGAGGCAGCAGTGGGGAATATTGGACAATGGGCGCAAGCCTGATCCAGCCATGCCGCGTGAGTGATGAAGGCTCTAGGGTTGTAAAGCTCTTTCAACGGTGATGATAATGACAG…	AACGAACGCTGGCGGCAGGCCTAACACATGCAAGTCGAACGATCCTTCGGGATAGTGGCAGACGGGTGAGTAACGCGTGGGAATCTACCTGGCTTTACGGAATAGCTTCAGGAAACTGAAATTAATACCGTATACGTCCTTCGGGAGAAAGATTTATCGAAGTCAGATGAGCCCGCGTTGGATTAGCTAGTTGGTGAGGTAATGGCTCACCAAGGCGACGATCTATAGCTGGTCTGAGAGGATGATCAGCCACATTGGGACTGAGACACGGCCCAAACTCCTACGGGAGGCAGCAGTGGGGAATATTGGACAATGGGCGCAAGCCTGATCCAGCCATGCCGCGTGAGTGATGAAGGCTCTAGGGTTGTAAAGCTCTTTCAACGGTGATGATAATGACAG…	k__Bacteria	p__Proteobacteria	c__Alphaproteobacteria	o__Rhizobiales	o__Rhizobiales_unclassified	o__Rhizobiales_unclassified
AACGAACGCTGGCGGCAGGCCTAACACATGCAAGTCGAACGATCTCTTCGGAGAGAGTGGCGCACGGGTGCGTAACACGTGGGAATATACCCTTCAGTAAGGAACAACATAGAGAAATTTGTGCTAATACCTTATAATGACTCCGGTCCAAAGATTTATCGCTGAAGGATTAGCCCGCGCCTGATTAGGTAGTTGGTGAGGTAAAGGCTCACCAAGCCGACGATCAGTAGCTGGTTTGAGAGGATGATCAGCCACACTGGAACTGAGACACGGTCCAGACTCCTACGGGAGGCAGCAGTGAGGAATATTGCGCAATGGGGGCAACCCTGACGCAGCCATGCCGCGTGAGTGACGACGGCCTTAGGGTTGTAAAGCTCTTTCAGATGCGAAGATAATGAC…	AACGAACGCTGGCGGCAGGCCTAACACATGCAAGTCGAACGATCTCTTCGGAGAGAGTGGCGCACGGGTGCGTAACACGTGGGAATATACCCTTCAGTAAGGAACAACATAGAGAAATTTGTGCTAATACCTTATAATGACTCCGGTCCAAAGATTTATCGCTGAAGGATTAGCCCGCGCCTGATTAGGTAGTTGGTGAGGTAAAGGCTCACCAAGCCGACGATCAGTAGCTGGTTTGAGAGGATGATCAGCCACACTGGAACTGAGACACGGTCCAGACTCCTACGGGAGGCAGCAGTGAGGAATATTGCGCAATGGGGGCAACCCTGACGCAGCCATGCCGCGTGAGTGACGACGGCCTTAGGGTTGTAAAGCTCTTTCAGATGCGAAGATAATGAC…	k__Bacteria	p__Proteobacteria	c__Alphaproteobacteria	o__BD7-3	o__BD7-3_unclassified	o__BD7-3_unclassified
AACGAACGCTGGCGGCAGGCCTAACACATGCAAGTCGAACGCACCTTCGGGTGAGTGGCGCACGGGTGAGTAACACGTGGGAATCTACCTTTGAGTTGGGAATAACTACTGGAAACGGTAGCTAATACCCAATACGTCCTTCGGGAGAAAGATTTATCGCTCAGAGATGAGCCCGCGTCCAATTAGATAGTTGGTGGGGTAACGGCCCACCAAGTCGACGATTGGTAGCTGTTCTGAGAGGAAGATCAGCCACACTGGTACTGAGACACGGACCAGACTCCTACGGGAGGCAGCAGTGGGGAATATTGGACAATGGGGGAAACCCTGATCCAGCCATGCCGCGTGAGTGATGAAGGCCTTCGGGTTGTAAAGCTCTTTCAACGGTGAAGATGATGACGG…	AACGAACGCTGGCGGCAGGCCTAACACATGCAAGTCGAACGCACCTTCGGGTGAGTGGCGCACGGGTGAGTAACACGTGGGAATCTACCTTTGAGTTGGGAATAACTACTGGAAACGGTAGCTAATACCCAATACGTCCTTCGGGAGAAAGATTTATCGCTCAGAGATGAGCCCGCGTCCAATTAGATAGTTGGTGGGGTAACGGCCCACCAAGTCGACGATTGGTAGCTGTTCTGAGAGGAAGATCAGCCACACTGGTACTGAGACACGGACCAGACTCCTACGGGAGGCAGCAGTGGGGAATATTGGACAATGGGGGAAACCCTGATCCAGCCATGCCGCGTGAGTGATGAAGGCCTTCGGGTTGTAAAGCTCTTTCAACGGTGAAGATGATGACGG…	k__Bacteria	p__Proteobacteria	c__Alphaproteobacteria	c__Alphaproteobacteria_unclassified	c__Alphaproteobacteria_unclassified	c__Alphaproteobacteria_unclassified
AACGAACGCTGGCGGCAGGCCTAACACATGCAAGTCGAACGCACTCTTCGGAGTGAGTGGCAGACGGGTGAGTAACGCGTGGGAACCTACCTATTGGTACGGAATAACTCGGGGAAACCCGTGCTAATACCGTATAAGCCCGAGAGGGGAAAGATTTATCGCCATTAGATGGGCCCGCGTCGGATTAGCTAGTTGGTGAGGTAATGGCTCACCAAGGCGACGATCCGTAGCTGGTCTGAGAGGATGATCAGCCACACTGGGACTGAGACACGGCCCAGACTCCTACGGGAGGCAGCAGTGGGGAATATTGGACAATGGGCGAAAGCCTGATCCAGCCATGCCGCGTGAGTGACGAAGGCCTTAGGGTTGTAAAGCTCTTTTGGCGGGGACGATAATGAC…	AACGAACGCTGGCGGCAGGCCTAACACATGCAAGTCGAACGCACTCTTCGGAGTGAGTGGCAGACGGGTGAGTAACGCGTGGGAACCTACCTATTGGTACGGAATAACTCGGGGAAACCCGTGCTAATACCGTATAAGCCCGAGAGGGGAAAGATTTATCGCCATTAGATGGGCCCGCGTCGGATTAGCTAGTTGGTGAGGTAATGGCTCACCAAGGCGACGATCCGTAGCTGGTCTGAGAGGATGATCAGCCACACTGGGACTGAGACACGGCCCAGACTCCTACGGGAGGCAGCAGTGGGGAATATTGGACAATGGGCGAAAGCCTGATCCAGCCATGCCGCGTGAGTGACGAAGGCCTTAGGGTTGTAAAGCTCTTTTGGCGGGGACGATAATGAC…	k__Bacteria	p__Proteobacteria	c__Alphaproteobacteria	o__Rhizobiales	f__Hyphomicrobiaceae	g__Filomicrobium
AACGAACGCTGGCGGCAGGCCTAACACATGCAAGTCGAACGCACTCTTCGGAGTGAGTGGCAGACGGGTGAGTAACGCGTGGGAATCTTCCCAATGGTACAGAATAGCCCAGGGAAACTTGGGGTAATACTGTATAAGCCCGAAAGGGGAAAGATTTATCGCCATTGGATGAGCCCGCGTTGGATTAGCTTGTTGGTGAGGTAACGGCTCACCAAGGCGACGATCCATAGCTGGTCTGAGAGGATGATCAGCCACACTGGGACTGAGACACGGCCCAGACTCCTACGGGAGGCAGCAGTGGGGAATATTGGACAATGGGCGCAAGCCTGATCCAGCCATGCCGCGTGAGTGACGAAGGTCTTCGGATTGTAAAGCTCTTTTGGCGGGGACGATAATGAC…	AACGAACGCTGGCGGCAGGCCTAACACATGCAAGTCGAACGCACTCTTCGGAGTGAGTGGCAGACGGGTGAGTAACGCGTGGGAATCTTCCCAATGGTACAGAATAGCCCAGGGAAACTTGGGGTAATACTGTATAAGCCCGAAAGGGGAAAGATTTATCGCCATTGGATGAGCCCGCGTTGGATTAGCTTGTTGGTGAGGTAACGGCTCACCAAGGCGACGATCCATAGCTGGTCTGAGAGGATGATCAGCCACACTGGGACTGAGACACGGCCCAGACTCCTACGGGAGGCAGCAGTGGGGAATATTGGACAATGGGCGCAAGCCTGATCCAGCCATGCCGCGTGAGTGACGAAGGTCTTCGGATTGTAAAGCTCTTTTGGCGGGGACGATAATGAC…	k__Bacteria	p__Proteobacteria	c__Alphaproteobacteria	o__Rhizobiales	f__Hyphomicrobiaceae	g__Hyphomicrobium
AACGAACGCTGGCGGCAGGCCTAACACATGCAAGTCGAACGCACTCTTCGGAGTGAGTGGCAGACGGGTGAGTAACGCGTGGGAATCTTCCCAATGGTACAGAATAGCCCAGGGAAACTTGGGGTAATACTGTATAAGCCCGAAAGGGGAAAGATTTATCGCCATTGGATGAGCCCGCGTTGGATTAGCTTGTTGGTGAGGTAACGGCTTACCAAGGCGACGATCCATAGCTGGTCTGAGAGGATGATCAGCCACACTGGGACTGAGACACGGCCCAGACTCCTACGGGAGGCAGCAGTGGGGAATATTGGACAATGGGCGCAAGCCTGATCCAGCCATGCCGCGTGAGTGACGAAGGTCTTCGGATTGTAAAGCTCTTTTGGCGGGGACGATAATGAC…	AACGAACGCTGGCGGCAGGCCTAACACATGCAAGTCGAACGCACTCTTCGGAGTGAGTGGCAGACGGGTGAGTAACGCGTGGGAATCTTCCCAATGGTACAGAATAGCCCAGGGAAACTTGGGGTAATACTGTATAAGCCCGAAAGGGGAAAGATTTATCGCCATTGGATGAGCCCGCGTTGGATTAGCTTGTTGGTGAGGTAACGGCTTACCAAGGCGACGATCCATAGCTGGTCTGAGAGGATGATCAGCCACACTGGGACTGAGACACGGCCCAGACTCCTACGGGAGGCAGCAGTGGGGAATATTGGACAATGGGCGCAAGCCTGATCCAGCCATGCCGCGTGAGTGACGAAGGTCTTCGGATTGTAAAGCTCTTTTGGCGGGGACGATAATGAC…	k__Bacteria	p__Proteobacteria	c__Alphaproteobacteria	o__Rhizobiales	f__Hyphomicrobiaceae	g__Hyphomicrobium
AACGAACGCTGGCGGCAGGCCTAACACATGCAAGTCGAACGCACTTTTCGGAGTGAGTGGCGCACGGGTGAGTAACGCGTGGGCACCTACCCATCGGTACGGAATAATTCGGGGAAACCCGGACTAATACCGTATACGCCCTTTTAGGGGAAAGATTCATCGCCGATGGATGGGCCCGCGTCCGATTAGCTAGTTGGTGGGGTAACGGCCTACCAAGGCTGCGATCGGTAGCTGGTCTGAGAGGATGATCAGCCACACTGGGACTGAGACACGGCCCAGACTCCTACGGGAGGCAGCAGTGGGGAATATTGGACAATGGGGGCAACCCTGATCCAGCCATGCCGCGTGAGTGATGAAGGCCTTAGGGTTGTAAAGCTCTTTCACCCGTGACGATGATGA…	AACGAACGCTGGCGGCAGGCCTAACACATGCAAGTCGAACGCACTTTTCGGAGTGAGTGGCGCACGGGTGAGTAACGCGTGGGCACCTACCCATCGGTACGGAATAATTCGGGGAAACCCGGACTAATACCGTATACGCCCTTTTAGGGGAAAGATTCATCGCCGATGGATGGGCCCGCGTCCGATTAGCTAGTTGGTGGGGTAACGGCCTACCAAGGCTGCGATCGGTAGCTGGTCTGAGAGGATGATCAGCCACACTGGGACTGAGACACGGCCCAGACTCCTACGGGAGGCAGCAGTGGGGAATATTGGACAATGGGGGCAACCCTGATCCAGCCATGCCGCGTGAGTGATGAAGGCCTTAGGGTTGTAAAGCTCTTTCACCCGTGACGATGATGA…	k__Bacteria	p__Proteobacteria	c__Alphaproteobacteria	o__Rhodospirillales	f__Rhodospirillaceae	g__Inquilinus
AACGAACGCTGGCGGCAGGCCTAACACATGCAAGTCGAACGCATCTTCGGATGAGTGGCAGACGGGTGAGGAACACGTGGGAATCTACCCAGTGGTACGGAATAACTCAGGGAAACCTGGGCTAATACCGTATACGCCCTACGGGGGAAAGATTCATCGCCATTGGATGAGCCCGCGTCTGATTAGCTTGTTGGTGAGGTAATGGCTCACCAAGGCGACGATCAGTAGCTGGTCTGAGAGGATGATCAGCCACACTGGGACTGAGACACGGCCCAGACTCCTACGGGAGGCAGCAGTGGGGAATATTGCACAATGGGCGCAAGCCTGATGCAGCCATGCCGCGTGGGTGAAGAAGGCCCTAGGGTTGTAAATCCCTTTCAGCGGGGAAGATAATGACGG…	AACGAACGCTGGCGGCAGGCCTAACACATGCAAGTCGAACGCATCTTCGGATGAGTGGCAGACGGGTGAGGAACACGTGGGAATCTACCCAGTGGTACGGAATAACTCAGGGAAACCTGGGCTAATACCGTATACGCCCTACGGGGGAAAGATTCATCGCCATTGGATGAGCCCGCGTCTGATTAGCTTGTTGGTGAGGTAATGGCTCACCAAGGCGACGATCAGTAGCTGGTCTGAGAGGATGATCAGCCACACTGGGACTGAGACACGGCCCAGACTCCTACGGGAGGCAGCAGTGGGGAATATTGCACAATGGGCGCAAGCCTGATGCAGCCATGCCGCGTGGGTGAAGAAGGCCCTAGGGTTGTAAATCCCTTTCAGCGGGGAAGATAATGACGG…	k__Bacteria	p__Proteobacteria	c__Alphaproteobacteria	o__Rhizobiales	o__Rhizobiales_unclassified	o__Rhizobiales_unclassified
AACGAACGCTGGCGGCAGGCCTAACACATGCAAGTCGAACGCCAAAGCTTTCCTCGGAAAGTGGAGGAGTGGCAGACGGGTGAGTAACGCGTGGGAACCTACCTAGTGGTACGGAATAACTTCGGGAAACCGGAGCTAATACCGTATACGCCCCCCTTTAGTGGATATTGGGGGGGAAAGATTTATCGCCATTGGATGGGCCCGCGTTGGATTAGCTAGTTGGTGAGGTAAAAGCTCACCAAGGCGACGATCCATAGCTGGTTTGAGAAGATGATCAGCCACACTGGGACTGAGACACGGCCCAGACTCCTACGGGAGGCAGCAGTGGGGAATATTGCACAATGGGCGCAAGCCTGATGCAGCCATGCCGCGTGAGTGATGAAGGCCCTAGGGTTGTAA…	AACGAACGCTGGCGGCAGGCCTAACACATGCAAGTCGAACGCCAAAGCTTTCCTCGGAAAGTGGAGGAGTGGCAGACGGGTGAGTAACGCGTGGGAACCTACCTAGTGGTACGGAATAACTTCGGGAAACCGGAGCTAATACCGTATACGCCCCCCTTTAGTGGATATTGGGGGGGAAAGATTTATCGCCATTGGATGGGCCCGCGTTGGATTAGCTAGTTGGTGAGGTAAAAGCTCACCAAGGCGACGATCCATAGCTGGTTTGAGAAGATGATCAGCCACACTGGGACTGAGACACGGCCCAGACTCCTACGGGAGGCAGCAGTGGGGAATATTGCACAATGGGCGCAAGCCTGATGCAGCCATGCCGCGTGAGTGATGAAGGCCCTAGGGTTGTAA…	k__Bacteria	p__Proteobacteria	c__Alphaproteobacteria	o__Rhizobiales	o__Rhizobiales_unclassified	o__Rhizobiales_unclassified
AACGAACGCTGGCGGCAGGCCTAACACATGCAAGTCGAACGCCCCTTCGGGGGAGTGGCAAACGGGTGAGTAACGCGTGGGAACCTTCCCTGTGGTACGGAATAGCTCCGGGAAACTGGAATTAATACCGTATACGCCCTTCGGGGGAAAGATTTATCGCCATAGGATGGGCCCGCGTTGGATTAGCTTGTTGGTGAGGTAACGGCTCACCAAGGCGACGATCCATAGCTGGTCTTAGAGGATGATCAGCCACACTGGGACTGCGACACGGCCCAGACTCCTACGGGAGGCAGCAGTGGGGAATATTGGACAATGGGCGAAAGCCTGATCCAGCCATGCCGCGTGAGTGACGAAGGCCTTAGGGTTGTAAAGCTCTTTTGGCGGGGACGATAATGACGG…	AACGAACGCTGGCGGCAGGCCTAACACATGCAAGTCGAACGCCCCTTCGGGGGAGTGGCAAACGGGTGAGTAACGCGTGGGAACCTTCCCTGTGGTACGGAATAGCTCCGGGAAACTGGAATTAATACCGTATACGCCCTTCGGGGGAAAGATTTATCGCCATAGGATGGGCCCGCGTTGGATTAGCTTGTTGGTGAGGTAACGGCTCACCAAGGCGACGATCCATAGCTGGTCTTAGAGGATGATCAGCCACACTGGGACTGCGACACGGCCCAGACTCCTACGGGAGGCAGCAGTGGGGAATATTGGACAATGGGCGAAAGCCTGATCCAGCCATGCCGCGTGAGTGACGAAGGCCTTAGGGTTGTAAAGCTCTTTTGGCGGGGACGATAATGACGG…	k__Bacteria	p__Proteobacteria	c__Alphaproteobacteria	o__Rhizobiales	f__Hyphomicrobiaceae	f__Hyphomicrobiaceae_unclassified
AACGAACGCTGGCGGCAGGCCTAACACATGCAAGTCGAACGCCCCTTCGGGGGAGTGGCAGACGGGTGAGTAACACGTGGGAACCTTCCCTTCGGTACGGAATAGCTCCGGGAAACTGGAATTAATACCGTATACGTCCTCCGGGAGAAAGATTTATCGCCGAAGGATGGGCCCGCGTCGGATTAGCTAGTTGGTAGGGTAACGGCCTACCAAGGCAACGATCCGTAGCTGGTCTTAGAGGATGATCAGCCACACTGGGACTGAGACACGGCCCAGACTCCTACGGGAGGCAGCAGTGGGGAATATTGGACAATGGGCGAAAGCCTGATCCAGCCATGCCGCGTGAGTGACGAAGGCCTTAGGGTTGTAAAACTCTTTTGGCAGGGACGATAATGACGG…	AACGAACGCTGGCGGCAGGCCTAACACATGCAAGTCGAACGCCCCTTCGGGGGAGTGGCAGACGGGTGAGTAACACGTGGGAACCTTCCCTTCGGTACGGAATAGCTCCGGGAAACTGGAATTAATACCGTATACGTCCTCCGGGAGAAAGATTTATCGCCGAAGGATGGGCCCGCGTCGGATTAGCTAGTTGGTAGGGTAACGGCCTACCAAGGCAACGATCCGTAGCTGGTCTTAGAGGATGATCAGCCACACTGGGACTGAGACACGGCCCAGACTCCTACGGGAGGCAGCAGTGGGGAATATTGGACAATGGGCGAAAGCCTGATCCAGCCATGCCGCGTGAGTGACGAAGGCCTTAGGGTTGTAAAACTCTTTTGGCAGGGACGATAATGACGG…	k__Bacteria	p__Proteobacteria	c__Alphaproteobacteria	o__Rhizobiales	f__Hyphomicrobiaceae	f__Hyphomicrobiaceae_unclassified
AACGAACGCTGGCGGCAGGCCTAACACATGCAAGTCGAACGCCCCTTCGGGGGAGTGGCAGACGGGTGAGTAACGCGTGGGAACCTTCCCTGTGGTACGGAATAACTCAGAGAAATTTGAGCTAATACCGTATACGCCCTTCGGGGGAAAGATTTATCGCCATAGGATGGGCCCGCGTCGGATTAGCTTGTTGGTGAGGTAATGGCTCACCAAGGCGACGATCCGTAGCTGGTCTTAGAGGATGATCAGCCACACTGGGACTGAGACACGGCCCAGACTCCTACGGGAGGCAGCAGTGGGGAATATTGGACAATGGGCGCAAGCCTGATCCAGCCATGCCGCGTGAGTGACGAAGGCCTTAGGGTTGTAAAGCTCTTTTGGCGGGGACGATAATGACGG…	AACGAACGCTGGCGGCAGGCCTAACACATGCAAGTCGAACGCCCCTTCGGGGGAGTGGCAGACGGGTGAGTAACGCGTGGGAACCTTCCCTGTGGTACGGAATAACTCAGAGAAATTTGAGCTAATACCGTATACGCCCTTCGGGGGAAAGATTTATCGCCATAGGATGGGCCCGCGTCGGATTAGCTTGTTGGTGAGGTAATGGCTCACCAAGGCGACGATCCGTAGCTGGTCTTAGAGGATGATCAGCCACACTGGGACTGAGACACGGCCCAGACTCCTACGGGAGGCAGCAGTGGGGAATATTGGACAATGGGCGCAAGCCTGATCCAGCCATGCCGCGTGAGTGACGAAGGCCTTAGGGTTGTAAAGCTCTTTTGGCGGGGACGATAATGACGG…	k__Bacteria	p__Proteobacteria	c__Alphaproteobacteria	o__Rhizobiales	f__Hyphomicrobiaceae	g__Hyphomicrobium
AACGAACGCTGGCGGCAGGCCTAACACATGCAAGTCGAACGCCCCTTCGGGGGAGTGGCAGACGGGTGAGTAACGCGTGGGAACCTTCCCTGTGGTACGGAATAACTCAGAGAAATTTGAGCTAATACCGTATACGCCCTTCGGGGGAAAGATTTATCGCCATAGGATGGGCCCGCGTCGGATTAGCTTGTTGGTGAGGTAATGGCTCACCAAGGCGACGATCCGTAGCTGGTCTTAGTGGATGATCAGCCACACCGGAACTGAGACACGGTCCAGACTCCTACGGGAGGCAGCAGTGGGGAATATTGGACAATGGGCGCAAGCCTGATCCAGCCATGCCGCGTGAGTGACGAAGGCCTTAGGGTTGTAAAGCTCTTTTGGCGGGGACGATAATGACGG…	AACGAACGCTGGCGGCAGGCCTAACACATGCAAGTCGAACGCCCCTTCGGGGGAGTGGCAGACGGGTGAGTAACGCGTGGGAACCTTCCCTGTGGTACGGAATAACTCAGAGAAATTTGAGCTAATACCGTATACGCCCTTCGGGGGAAAGATTTATCGCCATAGGATGGGCCCGCGTCGGATTAGCTTGTTGGTGAGGTAATGGCTCACCAAGGCGACGATCCGTAGCTGGTCTTAGTGGATGATCAGCCACACCGGAACTGAGACACGGTCCAGACTCCTACGGGAGGCAGCAGTGGGGAATATTGGACAATGGGCGCAAGCCTGATCCAGCCATGCCGCGTGAGTGACGAAGGCCTTAGGGTTGTAAAGCTCTTTTGGCGGGGACGATAATGACGG…	k__Bacteria	p__Proteobacteria	c__Alphaproteobacteria	o__Rhizobiales	f__Hyphomicrobiaceae	f__Hyphomicrobiaceae_unclassified
AACGAACGCTGGCGGCAGGCCTAACACATGCAAGTCGAACGCCCCTTCGGGGGAGTGGCAGACGGGTGAGTAACGCGTGGGAACCTTCCCTGTGGTACGGAATAACTCAGAGAAATTTGAGCTAATACCGTATACGCCCTTCGGGGGAAAGATTTATCGCCATAGGATGGGCCCGCGTCGGATTAGCTTGTTGGTGAGGTAATGGCTCACCAAGGCGACGATCCGTAGCTGGTCTTAGTGGATGATCAGCCACACTGGAACTGAGACACGGTCCAGACTCCTACGGGAGGCAGCAGTGGGGAATATTGGACAATGGGCGAAAGCCTGATCCAGCCATGCCGCGTGAGTGACGAAGGCCTTAGGGTTGTAAAGCTCTTTTGGCGGGGACGATAATGACGG…	AACGAACGCTGGCGGCAGGCCTAACACATGCAAGTCGAACGCCCCTTCGGGGGAGTGGCAGACGGGTGAGTAACGCGTGGGAACCTTCCCTGTGGTACGGAATAACTCAGAGAAATTTGAGCTAATACCGTATACGCCCTTCGGGGGAAAGATTTATCGCCATAGGATGGGCCCGCGTCGGATTAGCTTGTTGGTGAGGTAATGGCTCACCAAGGCGACGATCCGTAGCTGGTCTTAGTGGATGATCAGCCACACTGGAACTGAGACACGGTCCAGACTCCTACGGGAGGCAGCAGTGGGGAATATTGGACAATGGGCGAAAGCCTGATCCAGCCATGCCGCGTGAGTGACGAAGGCCTTAGGGTTGTAAAGCTCTTTTGGCGGGGACGATAATGACGG…	k__Bacteria	p__Proteobacteria	c__Alphaproteobacteria	o__Rhizobiales	f__Hyphomicrobiaceae	g__Filomicrobium
AACGAACGCTGGCGGCAGGCCTAACACATGCAAGTCGAACGCCCCTTCGGGGGAGTGGCAGACGGGTGAGTAACGCGTGGGAACCTTCCCTGTGGTACGGAATAACTCAGAGAAATTTGAGCTAATACCGTATACGCCCTTCGGGGGAAAGATTTATCGCCATAGGATGGGCCCGCGTCGGATTAGCTTGTTGGTGAGGTAATGGCTCACCAAGGCGACGATCCGTAGCTGGTCTTAGTGGATGATCAGCCACACTGGAACTGAGACACGGTCCAGACTCCTACGGGAGGCAGCAGTGGGGAATATTGGACAATGGGCGCAAGCCTGATCCAGCCATGCCGCGTGAGTGACGAAGGCCTTAGGGTTGTAAAGCTCTTTTGGCGGGGACGATAATGACGG…	AACGAACGCTGGCGGCAGGCCTAACACATGCAAGTCGAACGCCCCTTCGGGGGAGTGGCAGACGGGTGAGTAACGCGTGGGAACCTTCCCTGTGGTACGGAATAACTCAGAGAAATTTGAGCTAATACCGTATACGCCCTTCGGGGGAAAGATTTATCGCCATAGGATGGGCCCGCGTCGGATTAGCTTGTTGGTGAGGTAATGGCTCACCAAGGCGACGATCCGTAGCTGGTCTTAGTGGATGATCAGCCACACTGGAACTGAGACACGGTCCAGACTCCTACGGGAGGCAGCAGTGGGGAATATTGGACAATGGGCGCAAGCCTGATCCAGCCATGCCGCGTGAGTGACGAAGGCCTTAGGGTTGTAAAGCTCTTTTGGCGGGGACGATAATGACGG…	k__Bacteria	p__Proteobacteria	c__Alphaproteobacteria	o__Rhizobiales	f__Hyphomicrobiaceae	g__Filomicrobium
AACGAACGCTGGCGGCAGGCCTAACACATGCAAGTCGAACGCCCCTTCGGGGGAGTGGCAGACGGGTGAGTAACGCGTGGGAACCTTCCCTGTGGTACGGAATAACTCAGAGAAATTTGAGCTAATACCGTATACGCCCTTCGGGGGAAAGATTTATCGCCATAGGATGGGCCCGCGTCGGATTAGCTTGTTGGTGAGGTAATGGCTCACCAAGGCGACGATCCGTAGCTGGTCTTAGTGGATGATCAGCCACACTGGGACTGAGACACGGCCCAGACTCCTACGGGAGGCAGCAGTGGGGAATATTGGACAATGGGCGCAAGCCTGATCCAGCCATGCCGCGTGAGTGACGAAGGCCTTAGGGTTGTAAAGCTCTTTTGGCGGGGACGATAATGACGG…	AACGAACGCTGGCGGCAGGCCTAACACATGCAAGTCGAACGCCCCTTCGGGGGAGTGGCAGACGGGTGAGTAACGCGTGGGAACCTTCCCTGTGGTACGGAATAACTCAGAGAAATTTGAGCTAATACCGTATACGCCCTTCGGGGGAAAGATTTATCGCCATAGGATGGGCCCGCGTCGGATTAGCTTGTTGGTGAGGTAATGGCTCACCAAGGCGACGATCCGTAGCTGGTCTTAGTGGATGATCAGCCACACTGGGACTGAGACACGGCCCAGACTCCTACGGGAGGCAGCAGTGGGGAATATTGGACAATGGGCGCAAGCCTGATCCAGCCATGCCGCGTGAGTGACGAAGGCCTTAGGGTTGTAAAGCTCTTTTGGCGGGGACGATAATGACGG…	k__Bacteria	p__Proteobacteria	c__Alphaproteobacteria	o__Rhizobiales	f__Hyphomicrobiaceae	f__Hyphomicrobiaceae_unclassified
AACGAACGCTGGCGGCAGGCCTAACACATGCAAGTCGAACGCCCCTTCGGGGGAGTGGCAGACGGGTGAGTAACGCGTGGGAACCTTCCCTGTGGTACGGAATAGCTCCGGGAAACTGGAATTAATACCGTATACGCCCTTCGGGGGAAAGATTTATCGCCATAGGATGGGCCCGCGTCGGATTAGCTAGTTGGTGAGGTAACGGCTCACCAAGGCTACGATCCGTAGCTGGTCTTAGAGGATGATCAGCCACACTGGGACTGAGACACGGCCCAGACTCCTACGGGAGGCAGCAGTGGGGAATATTGGACAATGGGCGCAAGCCTGATCCAGCCATGCCGCGTGAGTGACGAAGGCCTTAGGGTTGTAAAGCTCTTTTGGCGGGGACGATAATGACGG…	AACGAACGCTGGCGGCAGGCCTAACACATGCAAGTCGAACGCCCCTTCGGGGGAGTGGCAGACGGGTGAGTAACGCGTGGGAACCTTCCCTGTGGTACGGAATAGCTCCGGGAAACTGGAATTAATACCGTATACGCCCTTCGGGGGAAAGATTTATCGCCATAGGATGGGCCCGCGTCGGATTAGCTAGTTGGTGAGGTAACGGCTCACCAAGGCTACGATCCGTAGCTGGTCTTAGAGGATGATCAGCCACACTGGGACTGAGACACGGCCCAGACTCCTACGGGAGGCAGCAGTGGGGAATATTGGACAATGGGCGCAAGCCTGATCCAGCCATGCCGCGTGAGTGACGAAGGCCTTAGGGTTGTAAAGCTCTTTTGGCGGGGACGATAATGACGG…	k__Bacteria	p__Proteobacteria	c__Alphaproteobacteria	o__Rhizobiales	f__Hyphomicrobiaceae	g__Hyphomicrobium
AACGAACGCTGGCGGCAGGCCTAACACATGCAAGTCGAACGCCCCTTCGGGGGAGTGGCAGACGGGTGAGTAACGCGTGGGAACGTGCCCATCGGTAAGGAATAACTTGGGGAAACTCAAGCTAATACCGTATACGCCCCTCTTTAGAAATATTGAGGGGGAAAGATTTATCGCCGATGGATCGGCCCGCGTTAGATTAGCTAGTTGGTAAGGTAATGGCTTACCAAGGCGACGATCTATAGCTGGTCTGAGAGGATGATCAGCCACACTGGAACTGAGACACGGTCCAGACTCCTACGGGAGGCAGCAGTGAGGAATATTCGGCAATGGGCGCAAGCCTGACCGAGCCATGCCGCGTGAGTGATGAAGGCCTTAGGGTTGTAAAACTCTTTCAACGGT…	AACGAACGCTGGCGGCAGGCCTAACACATGCAAGTCGAACGCCCCTTCGGGGGAGTGGCAGACGGGTGAGTAACGCGTGGGAACGTGCCCATCGGTAAGGAATAACTTGGGGAAACTCAAGCTAATACCGTATACGCCCCTCTTTAGAAATATTGAGGGGGAAAGATTTATCGCCGATGGATCGGCCCGCGTTAGATTAGCTAGTTGGTAAGGTAATGGCTTACCAAGGCGACGATCTATAGCTGGTCTGAGAGGATGATCAGCCACACTGGAACTGAGACACGGTCCAGACTCCTACGGGAGGCAGCAGTGAGGAATATTCGGCAATGGGCGCAAGCCTGACCGAGCCATGCCGCGTGAGTGATGAAGGCCTTAGGGTTGTAAAACTCTTTCAACGGT…	k__Bacteria	p__Proteobacteria	c__Alphaproteobacteria	o__Rhizobiales	o__Rhizobiales_unclassified	o__Rhizobiales_unclassified
AACGAACGCTGGCGGCAGGCCTAACACATGCAAGTCGAACGCCCCTTCGGGGGAGTGGCAGACGGGTGAGTAACGCGTGGGAACGTGCCCATCGGTAAGGGATAACTTGGGGAAACTCAAGCTAATACCGTATACGCCCCTCTTTAGAGATATTGAGGGGGAAAGATTTATCGCCGATGGATCGGCCCGCGTTAGATTAGCTAGTTGGTAAGGTAATGGCTTACCAAGGCGACGATCTATAGCTGGTCTGAGAGGATGATCAGCCACACTGGAACTGAGACACGGTCCAGACTCCTACGGGAGGCAGCAGTGAGGAATATTCGGCAATGGGCGCAAGCCTGACCGAGCCATGCCGCGTGAGTGATGAAGGCCTTAGGGTTGTAAAACTCTTTCAACGGT…	AACGAACGCTGGCGGCAGGCCTAACACATGCAAGTCGAACGCCCCTTCGGGGGAGTGGCAGACGGGTGAGTAACGCGTGGGAACGTGCCCATCGGTAAGGGATAACTTGGGGAAACTCAAGCTAATACCGTATACGCCCCTCTTTAGAGATATTGAGGGGGAAAGATTTATCGCCGATGGATCGGCCCGCGTTAGATTAGCTAGTTGGTAAGGTAATGGCTTACCAAGGCGACGATCTATAGCTGGTCTGAGAGGATGATCAGCCACACTGGAACTGAGACACGGTCCAGACTCCTACGGGAGGCAGCAGTGAGGAATATTCGGCAATGGGCGCAAGCCTGACCGAGCCATGCCGCGTGAGTGATGAAGGCCTTAGGGTTGTAAAACTCTTTCAACGGT…	k__Bacteria	p__Proteobacteria	c__Alphaproteobacteria	o__Rhizobiales	f__Phyllobacteriaceae	f__Phyllobacteriaceae_unclassified
AACGAACGCTGGCGGCAGGCCTAACACATGCAAGTCGAACGCCCCTTCGGGGGAGTGGCAGACGGGTGAGTAACGCGTGGGAATTTACCGGTTGGTACGGAACAACTCAGAGAAATTTGGGCTAATACCGTATGCGCCCCTTCGGGGGGAAAGATTTATCGCCGATCGATGAGCCCGCGTTGGATTAGCTAGATGGTGAGGTAAGAGCTTACCATGGCGACGATCCATAGCTGGTCTGAGAGGATGATCAGCCACACTGGGACTGAGACACGGCCCAGACTCCTACGGGAGGCAGCAGTGGGGAATATTGGACAATGGGGGCAACCCTGATCCAGCCATGCCGCGTGAGTGATGAAGGCCCTAGGGTTGTAAAGCTCTTTCAGTCATGAGGATAATGAC…	AACGAACGCTGGCGGCAGGCCTAACACATGCAAGTCGAACGCCCCTTCGGGGGAGTGGCAGACGGGTGAGTAACGCGTGGGAATTTACCGGTTGGTACGGAACAACTCAGAGAAATTTGGGCTAATACCGTATGCGCCCCTTCGGGGGGAAAGATTTATCGCCGATCGATGAGCCCGCGTTGGATTAGCTAGATGGTGAGGTAAGAGCTTACCATGGCGACGATCCATAGCTGGTCTGAGAGGATGATCAGCCACACTGGGACTGAGACACGGCCCAGACTCCTACGGGAGGCAGCAGTGGGGAATATTGGACAATGGGGGCAACCCTGATCCAGCCATGCCGCGTGAGTGATGAAGGCCCTAGGGTTGTAAAGCTCTTTCAGTCATGAGGATAATGAC…	k__Bacteria	p__Proteobacteria	c__Alphaproteobacteria	o__Rhizobiales	f__Hyphomicrobiaceae	g__Labrenzia
AACGAACGCTGGCGGCAGGCCTAACACATGCAAGTCGAACGCCCTCTTCGGAGGGAGTGGCAGACGGGTGAGTAACACGTGGGAATCTACCTATCGGTACGGAATAACTTCAGGAAACCGGAGCTAATACCGTATACGCCCTCAGGGGGAAAGATTTATCGCCGATAGATGAGCCCGCGTCTGATTAGCTAGTTGGTGAGGTAATGGCTCACCAAGGCGACGATCAGTAGCTGGTTTGAGAGGATGATCAGCCACACTGGGACTGAGACACGGCCCAGACTCCTACGGGAGGCAGCAGTGGGGAATATTGGACAATGGGCGCAAGCCTGATCCAGCCATGCCGCGTGAGTGACGAAGGCCTTAGGGTTGTAAAACTCTTTCGCTAGGGAAGATAATGAC…	AACGAACGCTGGCGGCAGGCCTAACACATGCAAGTCGAACGCCCTCTTCGGAGGGAGTGGCAGACGGGTGAGTAACACGTGGGAATCTACCTATCGGTACGGAATAACTTCAGGAAACCGGAGCTAATACCGTATACGCCCTCAGGGGGAAAGATTTATCGCCGATAGATGAGCCCGCGTCTGATTAGCTAGTTGGTGAGGTAATGGCTCACCAAGGCGACGATCAGTAGCTGGTTTGAGAGGATGATCAGCCACACTGGGACTGAGACACGGCCCAGACTCCTACGGGAGGCAGCAGTGGGGAATATTGGACAATGGGCGCAAGCCTGATCCAGCCATGCCGCGTGAGTGACGAAGGCCTTAGGGTTGTAAAACTCTTTCGCTAGGGAAGATAATGAC…	k__Bacteria	p__Proteobacteria	c__Alphaproteobacteria	c__Alphaproteobacteria_unclassified	c__Alphaproteobacteria_unclassified	c__Alphaproteobacteria_unclassified
AACGAACGCTGGCGGCAGGCCTAACACATGCAAGTCGAACGCCCTCTTCGGAGGGAGTGGCAGACGGGTGAGTAACGCGTGGGAACCTACCATACGGTACGGAATAACTTCAGGAAACCGGAGCTAATACCGTATACGCCCTTCGGGGGAAAGATTTATCGCCGTTTGATGGGCCCGCGTCGGATTAGCTTGTTGGTGGGGTAATGGCCTACCAAGGCGACGATCCGTAGCTGGTTTGAGAAGATGATCAGCCACACTGGGACTGAGACACGGCCCAGACTCCTACGGGAGGCAGCAGTGGGGAATATTGGACAATGGGCGCAAGCCTGATCCAGCCATGCCGCGTGAGTGACGAAGGCCTTAGGGTTGTAAAGCTCTTTCAGCGGGGAAGATAATGAC…	AACGAACGCTGGCGGCAGGCCTAACACATGCAAGTCGAACGCCCTCTTCGGAGGGAGTGGCAGACGGGTGAGTAACGCGTGGGAACCTACCATACGGTACGGAATAACTTCAGGAAACCGGAGCTAATACCGTATACGCCCTTCGGGGGAAAGATTTATCGCCGTTTGATGGGCCCGCGTCGGATTAGCTTGTTGGTGGGGTAATGGCCTACCAAGGCGACGATCCGTAGCTGGTTTGAGAAGATGATCAGCCACACTGGGACTGAGACACGGCCCAGACTCCTACGGGAGGCAGCAGTGGGGAATATTGGACAATGGGCGCAAGCCTGATCCAGCCATGCCGCGTGAGTGACGAAGGCCTTAGGGTTGTAAAGCTCTTTCAGCGGGGAAGATAATGAC…	k__Bacteria	p__Proteobacteria	c__Alphaproteobacteria	o__Rhizobiales	o__Rhizobiales_unclassified	o__Rhizobiales_unclassified
AACGAACGCTGGCGGCAGGCCTAACACATGCAAGTCGAACGCCCTCTTCGGAGGGAGTGGCAGACGGGTGAGTAACGCGTGGGAACCTACCCAGAGGTTCGGAATAACTTCGGGAAACCGTAGCTAATACCGAATACGTCCTCCGGGAGAAAGATTTATCGCCTTTGGATGGGCCCGCGTCGGATTAGCTTGTTGGTGGGGTAACGGCCTACCAAGGCTACGATCCGTAGCTGGTCTGAGAGGATGATCAGCCACACTGGGACTGAGACACGGCCCAGACTCCTACGGGAGGCAGCAGTGGGGAATCTTGCACAATGGGCGCAAGCCTGATGCAGCCATGCCGCGTGAGTGAAGAAGGCCCTAGGGTTGTAAAACTCTTTCAGCGGGGAAGATAATGAC…	AACGAACGCTGGCGGCAGGCCTAACACATGCAAGTCGAACGCCCTCTTCGGAGGGAGTGGCAGACGGGTGAGTAACGCGTGGGAACCTACCCAGAGGTTCGGAATAACTTCGGGAAACCGTAGCTAATACCGAATACGTCCTCCGGGAGAAAGATTTATCGCCTTTGGATGGGCCCGCGTCGGATTAGCTTGTTGGTGGGGTAACGGCCTACCAAGGCTACGATCCGTAGCTGGTCTGAGAGGATGATCAGCCACACTGGGACTGAGACACGGCCCAGACTCCTACGGGAGGCAGCAGTGGGGAATCTTGCACAATGGGCGCAAGCCTGATGCAGCCATGCCGCGTGAGTGAAGAAGGCCCTAGGGTTGTAAAACTCTTTCAGCGGGGAAGATAATGAC…	k__Bacteria	p__Proteobacteria	c__Alphaproteobacteria	o__Rhizobiales	f__Rhizobiaceae	g__Prosthecomicrobium
AACGAACGCTGGCGGCAGGCCTAACACATGCAAGTCGAACGCCCTCTTCGGAGGGAGTGGCAGACGGGTGAGTAACGCGTGGGAACCTACCCAGTAGTACGGAACAACACAGAGAAATTTGTGCTAATACCGTATAAGCCCCCCGGGGGAAAGATTTATCGCTATTGGATGGGCCCGCGTTGGATTAGCTAGTTGGTGAGGTAACGGCTTACCAAGGCGACGATCCATAGCTGGTCTGAGAGGATGATTAGCCACACTGGGACTGAGACACGGCCCAGACTCCTACGGGAGGCAGCAGTGGGGAATATTGGACAATGGGCGCAAGCCTGATCCAGCCATGCCGCGTGAGTGATGACGGCCCTAGGGTTGTAAAGCTCTTTCAACGGTGAAGATAATGAC…	AACGAACGCTGGCGGCAGGCCTAACACATGCAAGTCGAACGCCCTCTTCGGAGGGAGTGGCAGACGGGTGAGTAACGCGTGGGAACCTACCCAGTAGTACGGAACAACACAGAGAAATTTGTGCTAATACCGTATAAGCCCCCCGGGGGAAAGATTTATCGCTATTGGATGGGCCCGCGTTGGATTAGCTAGTTGGTGAGGTAACGGCTTACCAAGGCGACGATCCATAGCTGGTCTGAGAGGATGATTAGCCACACTGGGACTGAGACACGGCCCAGACTCCTACGGGAGGCAGCAGTGGGGAATATTGGACAATGGGCGCAAGCCTGATCCAGCCATGCCGCGTGAGTGATGACGGCCCTAGGGTTGTAAAGCTCTTTCAACGGTGAAGATAATGAC…	k__Bacteria	p__Proteobacteria	c__Alphaproteobacteria	o__Rhizobiales	o__Rhizobiales_unclassified	o__Rhizobiales_unclassified
AACGAACGCTGGCGGCAGGCCTAACACATGCAAGTCGAACGCCCTCTTCGGAGGGAGTGGCAGACGGGTGAGTAACGCGTGGGAACCTACCCAGTAGTACGGAACAACACAGAGAAATTTGTGCTAATACCGTATACGCCCCCCGGGGGAAAGATTTATCGCTATTGGATGGGCCCGCGTTGGATTAGCTAGTTGGTGAGGTAACGGCTCACCAAGGCGACGATCCATAGCTGGTCTGAGAGGATGATCAGCCACACTGGGACTGAGACACGGCCCAGACTCCTACGGGAGGCAGCAGTGGGGAATATTGGACAATGGGCGCAAGCCTGATCCAGCCATGCCGCGTGAGTGATGACGGCCCTAGGGTTGTAAAGCTCTTTCAACGGTGAAGATAATGAC…	AACGAACGCTGGCGGCAGGCCTAACACATGCAAGTCGAACGCCCTCTTCGGAGGGAGTGGCAGACGGGTGAGTAACGCGTGGGAACCTACCCAGTAGTACGGAACAACACAGAGAAATTTGTGCTAATACCGTATACGCCCCCCGGGGGAAAGATTTATCGCTATTGGATGGGCCCGCGTTGGATTAGCTAGTTGGTGAGGTAACGGCTCACCAAGGCGACGATCCATAGCTGGTCTGAGAGGATGATCAGCCACACTGGGACTGAGACACGGCCCAGACTCCTACGGGAGGCAGCAGTGGGGAATATTGGACAATGGGCGCAAGCCTGATCCAGCCATGCCGCGTGAGTGATGACGGCCCTAGGGTTGTAAAGCTCTTTCAACGGTGAAGATAATGAC…	k__Bacteria	p__Proteobacteria	c__Alphaproteobacteria	o__Rhizobiales	o__Rhizobiales_unclassified	o__Rhizobiales_unclassified
AACGAACGCTGGCGGCAGGCCTAACACATGCAAGTCGAACGCCCTCTTCGGAGGGAGTGGCAGACGGGTGAGTAACGCGTGGGAACCTACCCAGTAGTACGGAACAACACAGAGAAATTTGTGCTAATACCGTATACGCCCCCCGGGGGAAAGATTTATCGCTATTGGATGGGCCCGCGTTGGATTAGCTAGTTGGTGAGGTAACGGCTCACCAAGGCGACGATCCATAGCTGGTCTGAGAGGATGATCAGCCACACTGGGACTGAGACACGGCCCAGACTCCTACGGGAGGCAGCAGTGGGGAATATTGGACAATGGGCGCAAGCCTGATCCAGCCATGCCGCGTGAGTGATGACGGCCCTAGGGTTGTAAAGCTCTTTCAACGGTGAAGATAATGAC…	AACGAACGCTGGCGGCAGGCCTAACACATGCAAGTCGAACGCCCTCTTCGGAGGGAGTGGCAGACGGGTGAGTAACGCGTGGGAACCTACCCAGTAGTACGGAACAACACAGAGAAATTTGTGCTAATACCGTATACGCCCCCCGGGGGAAAGATTTATCGCTATTGGATGGGCCCGCGTTGGATTAGCTAGTTGGTGAGGTAACGGCTCACCAAGGCGACGATCCATAGCTGGTCTGAGAGGATGATCAGCCACACTGGGACTGAGACACGGCCCAGACTCCTACGGGAGGCAGCAGTGGGGAATATTGGACAATGGGCGCAAGCCTGATCCAGCCATGCCGCGTGAGTGATGACGGCCCTAGGGTTGTAAAGCTCTTTCAACGGTGAAGATAATGAC…	k__Bacteria	p__Proteobacteria	c__Alphaproteobacteria	o__Rhizobiales	o__Rhizobiales_unclassified	o__Rhizobiales_unclassified
AACGAACGCTGGCGGCAGGCCTAACACATGCAAGTCGAACGCCCTCTTCGGAGGGAGTGGCAGACGGGTGAGTAACGCGTGGGAACCTACCCAGTAGTACGGAACAACATAGAGAAATTTGTGCTAATACCGTATACGCCCCCCGGGGGAAAGATTTATCGCTATTGGATGGGCCCGCGTTGGATTAGCTAGTTGGTGAGGTAACGGCTCACCAAGGCGACGATCCATAGCTGGTCTGAGAGGATGATCAGCCACACTGGGACTGAGACACGGCCCAGACTCCTACGGGAGGCAGCAGTGGGGAATATTGGACAATGGGCGCAAGCCTGATCCAGCCATGCCGCGTGAGTGATGACGGCCCTAGGGTTGTAAAGCTCTTTCAACGGTGAAGATAATGAC…	AACGAACGCTGGCGGCAGGCCTAACACATGCAAGTCGAACGCCCTCTTCGGAGGGAGTGGCAGACGGGTGAGTAACGCGTGGGAACCTACCCAGTAGTACGGAACAACATAGAGAAATTTGTGCTAATACCGTATACGCCCCCCGGGGGAAAGATTTATCGCTATTGGATGGGCCCGCGTTGGATTAGCTAGTTGGTGAGGTAACGGCTCACCAAGGCGACGATCCATAGCTGGTCTGAGAGGATGATCAGCCACACTGGGACTGAGACACGGCCCAGACTCCTACGGGAGGCAGCAGTGGGGAATATTGGACAATGGGCGCAAGCCTGATCCAGCCATGCCGCGTGAGTGATGACGGCCCTAGGGTTGTAAAGCTCTTTCAACGGTGAAGATAATGAC…	k__Bacteria	p__Proteobacteria	c__Alphaproteobacteria	o__Rhizobiales	f__Phyllobacteriaceae	f__Phyllobacteriaceae_unclassified
AACGAACGCTGGCGGCAGGCCTAACACATGCAAGTCGAACGCCCTCTTCGGAGGGAGTGGCAGACGGGTGAGTAACGCGTGGGAACCTACCTAGTAGTACGGAACAACACAGAGAAATTTGTGCTAATACCGTATACGCCCTACGGGGGAAAGATTTATCGCTATTAGATGGGCCCGCGTTGGATTAGCTAGTTGGTGAGGTAACGGCTCACCAAGGCGACGATCCATAGCTGGTCTGAGAGGATGATCAGCCACACTGGGACTGAGACACGGCCCAGACTCCTACGGGAGGCAGCAGTGGGGAATATTGGACAATGGGCGCAAGCCTGATCCAGCCATGCCGCGTGAGTGATGACGGCCCTAGGGTTGTAAAGCTCTTTCAACGGTGAAGATAATGAC…	AACGAACGCTGGCGGCAGGCCTAACACATGCAAGTCGAACGCCCTCTTCGGAGGGAGTGGCAGACGGGTGAGTAACGCGTGGGAACCTACCTAGTAGTACGGAACAACACAGAGAAATTTGTGCTAATACCGTATACGCCCTACGGGGGAAAGATTTATCGCTATTAGATGGGCCCGCGTTGGATTAGCTAGTTGGTGAGGTAACGGCTCACCAAGGCGACGATCCATAGCTGGTCTGAGAGGATGATCAGCCACACTGGGACTGAGACACGGCCCAGACTCCTACGGGAGGCAGCAGTGGGGAATATTGGACAATGGGCGCAAGCCTGATCCAGCCATGCCGCGTGAGTGATGACGGCCCTAGGGTTGTAAAGCTCTTTCAACGGTGAAGATAATGAC…	k__Bacteria	p__Proteobacteria	c__Alphaproteobacteria	o__Rhizobiales	o__Rhizobiales_unclassified	o__Rhizobiales_unclassified
AACGAACGCTGGCGGCAGGCCTAACACATGCAAGTCGAACGCCCTCTTCGGAGGGAGTGGCAGACGGGTGAGTAACGCGTGGGAACCTACCTAGTGGTACGGAACAACTCAGGGAAACTTGAGCTAATACCGTATACGCCCTACGGGGGAAAGATTTATCGCCATTAGATGGGCCCGCGTCGGATTAGCTAGTTGGTGAGGTAATGGCTCACCAAGGCGACGATCCGTAGCTGGTCTGAGAGGATGATCAGCCACACTGGGACTGAGACACGGCCCAGACTCCTACGGGAGGCAGCAGTGGGGAATATTGGACAATGGGCGCAAGCCTGATCCAGCCATGCCGCGTGAGTGACGAAGGCCTTAGGGTTGTAAAACTCTTTCAACGGTGAAGATAATGAC…	AACGAACGCTGGCGGCAGGCCTAACACATGCAAGTCGAACGCCCTCTTCGGAGGGAGTGGCAGACGGGTGAGTAACGCGTGGGAACCTACCTAGTGGTACGGAACAACTCAGGGAAACTTGAGCTAATACCGTATACGCCCTACGGGGGAAAGATTTATCGCCATTAGATGGGCCCGCGTCGGATTAGCTAGTTGGTGAGGTAATGGCTCACCAAGGCGACGATCCGTAGCTGGTCTGAGAGGATGATCAGCCACACTGGGACTGAGACACGGCCCAGACTCCTACGGGAGGCAGCAGTGGGGAATATTGGACAATGGGCGCAAGCCTGATCCAGCCATGCCGCGTGAGTGACGAAGGCCTTAGGGTTGTAAAACTCTTTCAACGGTGAAGATAATGAC…	k__Bacteria	p__Proteobacteria	c__Alphaproteobacteria	o__Rhizobiales	f__Hyphomicrobiaceae	f__Hyphomicrobiaceae_unclassified
AACGAACGCTGGCGGCAGGCCTAACACATGCAAGTCGAACGCCCTCTTCGGAGGGAGTGGCAGACGGGTGAGTAACGCGTGGGAACCTACCTAGTGGTACGGAATAACTCGGGGAAACCCGTGCTAATACCGTATGTGCCCGAAAGGGGAAAGATTTATCGCCATTAGATGGGCCCGCGTCGGATTAGCTTGTTGGTGAGGTAATGGCTCACCAAGGCGACGATCCGTAGCTGGTCTGAGAGGATGATCAGCCACACTGGGACTGAGACACGGCCCAGACTCCTACGGGAGGCAGCAGTGGGGAATATTGGACAATGGGCGCAAGCCTGATCCAGCCATGCCGCGTGAGTGACGAAGGCCTTAGGGTTGTAAAGCTCTTTTGGCGGGGACGATAATGAC…	AACGAACGCTGGCGGCAGGCCTAACACATGCAAGTCGAACGCCCTCTTCGGAGGGAGTGGCAGACGGGTGAGTAACGCGTGGGAACCTACCTAGTGGTACGGAATAACTCGGGGAAACCCGTGCTAATACCGTATGTGCCCGAAAGGGGAAAGATTTATCGCCATTAGATGGGCCCGCGTCGGATTAGCTTGTTGGTGAGGTAATGGCTCACCAAGGCGACGATCCGTAGCTGGTCTGAGAGGATGATCAGCCACACTGGGACTGAGACACGGCCCAGACTCCTACGGGAGGCAGCAGTGGGGAATATTGGACAATGGGCGCAAGCCTGATCCAGCCATGCCGCGTGAGTGACGAAGGCCTTAGGGTTGTAAAGCTCTTTTGGCGGGGACGATAATGAC…	k__Bacteria	p__Proteobacteria	c__Alphaproteobacteria	o__Rhizobiales	f__Hyphomicrobiaceae	g__Filomicrobium
AACGAACGCTGGCGGCAGGCCTAACACATGCAAGTCGAACGCCCTCTTCGGAGGGAGTGGCAGACGGGTGAGTAACGCGTGGGAACCTACCTAGTGGTACGGAATAACTCGGGGAAACCCGTGCTAATACCGTATGTGCCCGATAGGGGAAAGATTTATCGCCATTAGATGGGCCCGCGTCGGATTAGCTTGTTGGTGAGGTAATGGCTCACCAAGGCGACGATCCGTAGCTGGTCTGAGAGGATGATCAGCCACACTGGGACTGAGACACGGCCCAGACTCCTACGGGAGGCAGCAGTGGGGAATATTGGACAATGGGCGCAAGCCTGATCCAGCCATGCCGCGTGAGTGACGAAGGCCTTAGGGTTGTAAAGCTCTTTTGGCGGGGACGATAATGAC…	AACGAACGCTGGCGGCAGGCCTAACACATGCAAGTCGAACGCCCTCTTCGGAGGGAGTGGCAGACGGGTGAGTAACGCGTGGGAACCTACCTAGTGGTACGGAATAACTCGGGGAAACCCGTGCTAATACCGTATGTGCCCGATAGGGGAAAGATTTATCGCCATTAGATGGGCCCGCGTCGGATTAGCTTGTTGGTGAGGTAATGGCTCACCAAGGCGACGATCCGTAGCTGGTCTGAGAGGATGATCAGCCACACTGGGACTGAGACACGGCCCAGACTCCTACGGGAGGCAGCAGTGGGGAATATTGGACAATGGGCGCAAGCCTGATCCAGCCATGCCGCGTGAGTGACGAAGGCCTTAGGGTTGTAAAGCTCTTTTGGCGGGGACGATAATGAC…	k__Bacteria	p__Proteobacteria	c__Alphaproteobacteria	o__Rhizobiales	f__Hyphomicrobiaceae	g__Filomicrobium
AACGAACGCTGGCGGCAGGCCTAACACATGCAAGTCGAACGCCCTCTTCGGAGGGAGTGGCAGACGGGTGAGTAACGCGTGGGAACCTACCTAGTGGTACGGAATAACTCGGGGAAACCCGTGCTAATTCCGTATGTGCCCGATAGGGGAAAGATTTATCGCCATTAGATGGGCCCGCGTCGGATTAGCTTGTTGGTGAGGTAATGGCTCACCAAGGCGACGATCCGTAGCTGGTCTGAGAGGATGATCAGCCACACTGGGACTGAGACACGGCCCAGACTCCTACGGGAGGCAGCAGTGGGGAATATTGGACAATGGGCGCAAGCCTGATCCAGCCATGCCGCGTGAGTGACGAAGGCCTTAGGGTTGTAAAGCTCTTTTGGCGGGGACGATAATGAC…	AACGAACGCTGGCGGCAGGCCTAACACATGCAAGTCGAACGCCCTCTTCGGAGGGAGTGGCAGACGGGTGAGTAACGCGTGGGAACCTACCTAGTGGTACGGAATAACTCGGGGAAACCCGTGCTAATTCCGTATGTGCCCGATAGGGGAAAGATTTATCGCCATTAGATGGGCCCGCGTCGGATTAGCTTGTTGGTGAGGTAATGGCTCACCAAGGCGACGATCCGTAGCTGGTCTGAGAGGATGATCAGCCACACTGGGACTGAGACACGGCCCAGACTCCTACGGGAGGCAGCAGTGGGGAATATTGGACAATGGGCGCAAGCCTGATCCAGCCATGCCGCGTGAGTGACGAAGGCCTTAGGGTTGTAAAGCTCTTTTGGCGGGGACGATAATGAC…	k__Bacteria	p__Proteobacteria	c__Alphaproteobacteria	o__Rhizobiales	f__Hyphomicrobiaceae	g__Filomicrobium
AACGAACGCTGGCGGCAGGCCTAACACATGCAAGTCGAACGCCCTCTTCGGAGGGAGTGGCAGACGGGTGAGTAACGCGTGGGAACCTACCTAGTGGTACGGAATAACTCGGGGAAACTCGTGCTAATACCGTATGTGCCCGATAGGGGAAAGATTTATCGCCATTAGATGGGCCCGCGTCGGATTAGCTTGTTGGTGAGGTAATGGCTCACCAAGGCGACGATCCGTAGCTGGTCTGAGAGGATGATCAGCCACACTGGGACTGAGACACGGCCCAGACTCCTACGGGAGGCAGCAGTGGGGAATATTGGACAATGGGCGCAAGCCTGATCCAGCCATGCCGCGTGAGTGACGAAGGCCTTAGGGTTGTAAAGCTCTTTTGGCGGGGACGATAATGAC…	AACGAACGCTGGCGGCAGGCCTAACACATGCAAGTCGAACGCCCTCTTCGGAGGGAGTGGCAGACGGGTGAGTAACGCGTGGGAACCTACCTAGTGGTACGGAATAACTCGGGGAAACTCGTGCTAATACCGTATGTGCCCGATAGGGGAAAGATTTATCGCCATTAGATGGGCCCGCGTCGGATTAGCTTGTTGGTGAGGTAATGGCTCACCAAGGCGACGATCCGTAGCTGGTCTGAGAGGATGATCAGCCACACTGGGACTGAGACACGGCCCAGACTCCTACGGGAGGCAGCAGTGGGGAATATTGGACAATGGGCGCAAGCCTGATCCAGCCATGCCGCGTGAGTGACGAAGGCCTTAGGGTTGTAAAGCTCTTTTGGCGGGGACGATAATGAC…	k__Bacteria	p__Proteobacteria	c__Alphaproteobacteria	o__Rhizobiales	f__Hyphomicrobiaceae	g__Filomicrobium
AACGAACGCTGGCGGCAGGCCTAACACATGCAAGTCGAACGCCCTCTTCGGAGGGAGTGGCAGACGGGTGAGTAACGCGTGGGAACCTACCTTACGGTACGGAATAACTTCAGGAAACCGGAGCTAATACCGTATACGCCCTACGGGGGAAAGATTTATCGCCGTTTGATGGGCCCGCGTCGGATTAGCTAGTTGGTGGGGTAATAGCCTACCAAGGCGACGATCCGTAGCTGGTTTGAGAAGATGATCAGCCACACTGGGACTGAGACACGGCCCAGACTCCTACGGGAGGCAGCAGTGGGGAATATTGGACAATGGGCGCAAGCCTGATCCAGCCATGCCGCGTGAGTGACGAAGGCCTTAGGGTTGTAAAGCTCTTTCAGCGGGGAAGATAATGAC…	AACGAACGCTGGCGGCAGGCCTAACACATGCAAGTCGAACGCCCTCTTCGGAGGGAGTGGCAGACGGGTGAGTAACGCGTGGGAACCTACCTTACGGTACGGAATAACTTCAGGAAACCGGAGCTAATACCGTATACGCCCTACGGGGGAAAGATTTATCGCCGTTTGATGGGCCCGCGTCGGATTAGCTAGTTGGTGGGGTAATAGCCTACCAAGGCGACGATCCGTAGCTGGTTTGAGAAGATGATCAGCCACACTGGGACTGAGACACGGCCCAGACTCCTACGGGAGGCAGCAGTGGGGAATATTGGACAATGGGCGCAAGCCTGATCCAGCCATGCCGCGTGAGTGACGAAGGCCTTAGGGTTGTAAAGCTCTTTCAGCGGGGAAGATAATGAC…	k__Bacteria	p__Proteobacteria	c__Alphaproteobacteria	o__Rhizobiales	f__Hyphomicrobiaceae	f__Hyphomicrobiaceae_unclassified
AACGAACGCTGGCGGCAGGCCTAACACATGCAAGTCGAACGCCCTCTTCGGAGGGAGTGGCAGACGGGTGAGTAACGCGTGGGAACCTACCTTACGGTACGGAATAACTTCGGGAAACCGGAGCTAATACCGTATACGCCCTACGGGGGAAAGATTTATCGCCGTTTGATGGGCCCGCGTCGGATTAGCTAGTTGGTGGGGTAATGGCCTACCAAGGCGACGATCCGTAGCTGGTTTGAGAAGATGATCAGCCACACTGGGACTGAGACACGGCCCAGACTCCTACGGGAGGCAGCAGTGGGGAATATTGGACAATGGGCGCAAGCCTGATCCAGCCATGCCGCGTGAGTGACGAAGGCCTTAGGGTTGTAAAGCTCTTTCAGCGGGGAAGATAATGAC…	AACGAACGCTGGCGGCAGGCCTAACACATGCAAGTCGAACGCCCTCTTCGGAGGGAGTGGCAGACGGGTGAGTAACGCGTGGGAACCTACCTTACGGTACGGAATAACTTCGGGAAACCGGAGCTAATACCGTATACGCCCTACGGGGGAAAGATTTATCGCCGTTTGATGGGCCCGCGTCGGATTAGCTAGTTGGTGGGGTAATGGCCTACCAAGGCGACGATCCGTAGCTGGTTTGAGAAGATGATCAGCCACACTGGGACTGAGACACGGCCCAGACTCCTACGGGAGGCAGCAGTGGGGAATATTGGACAATGGGCGCAAGCCTGATCCAGCCATGCCGCGTGAGTGACGAAGGCCTTAGGGTTGTAAAGCTCTTTCAGCGGGGAAGATAATGAC…	k__Bacteria	p__Proteobacteria	c__Alphaproteobacteria	o__Rhizobiales	f__Hyphomicrobiaceae	f__Hyphomicrobiaceae_unclassified
AACGAACGCTGGCGGCAGGCCTAACACATGCAAGTCGAACGCCCTCTTCGGAGGGAGTGGCAGACGGGTGAGTAACGCGTGGGAACCTTCCCTATGGTACGGAATAACTCAGAGAAATTTGAGCTAATACCGTATAAGCCCTTCGGGGGAAAGATTTATCGCCATAGGATGGGCCCGCGTCGGATTAGCTTGTTGGTGAGGTAAAGGCTCACCAAGGCAACGATCCGTAGCTGGTCTTAGAGGATGATCAGCCACACTGGGACTGAGACACGGCCCAGACTCCTACGGGAGGCAGCAGTGGGGAATATTGGACAATGGGCGCAAGCCTGATCCAGCCATGCCGCGTGAGTGACGAAGGCCTTAGGGTTGTAAAGCTCTTTTGGCGGGGACGATAATGAC…	AACGAACGCTGGCGGCAGGCCTAACACATGCAAGTCGAACGCCCTCTTCGGAGGGAGTGGCAGACGGGTGAGTAACGCGTGGGAACCTTCCCTATGGTACGGAATAACTCAGAGAAATTTGAGCTAATACCGTATAAGCCCTTCGGGGGAAAGATTTATCGCCATAGGATGGGCCCGCGTCGGATTAGCTTGTTGGTGAGGTAAAGGCTCACCAAGGCAACGATCCGTAGCTGGTCTTAGAGGATGATCAGCCACACTGGGACTGAGACACGGCCCAGACTCCTACGGGAGGCAGCAGTGGGGAATATTGGACAATGGGCGCAAGCCTGATCCAGCCATGCCGCGTGAGTGACGAAGGCCTTAGGGTTGTAAAGCTCTTTTGGCGGGGACGATAATGAC…	k__Bacteria	p__Proteobacteria	c__Alphaproteobacteria	o__Rhizobiales	f__Hyphomicrobiaceae	f__Hyphomicrobiaceae_unclassified
AACGAACGCTGGCGGCAGGCCTAACACATGCAAGTCGAACGCCCTCTTCGGAGGGAGTGGCAGACGGGTGAGTAACGCGTGGGAACCTTCCCTATGGTACGGAATAACTCAGAGAAATTTGAGCTAATACCGTATAAGCCCTTCGGGGGAAAGATTTATCGCCATAGGATGGGCCCGCGTCGGATTAGCTTGTTGGTGAGGTAATGGCTCACCAAGGCAACGATCCGTAGCTGGTCTTAGAGGATGATCAGCCACACTGGGACTGAGACACGGCCCAGACTCCTACGGGAGGCAGCAGTGGGGAATATTGGACAATGGGCGCAAGCCTGATCCAGCCATGCCGCGTGAGTGACGAAGGCCTTAGGGTTGTAAAGCTCTTTTGGCGGGGACGATAATGAC…	AACGAACGCTGGCGGCAGGCCTAACACATGCAAGTCGAACGCCCTCTTCGGAGGGAGTGGCAGACGGGTGAGTAACGCGTGGGAACCTTCCCTATGGTACGGAATAACTCAGAGAAATTTGAGCTAATACCGTATAAGCCCTTCGGGGGAAAGATTTATCGCCATAGGATGGGCCCGCGTCGGATTAGCTTGTTGGTGAGGTAATGGCTCACCAAGGCAACGATCCGTAGCTGGTCTTAGAGGATGATCAGCCACACTGGGACTGAGACACGGCCCAGACTCCTACGGGAGGCAGCAGTGGGGAATATTGGACAATGGGCGCAAGCCTGATCCAGCCATGCCGCGTGAGTGACGAAGGCCTTAGGGTTGTAAAGCTCTTTTGGCGGGGACGATAATGAC…	k__Bacteria	p__Proteobacteria	c__Alphaproteobacteria	o__Rhizobiales	f__Hyphomicrobiaceae	f__Hyphomicrobiaceae_unclassified
AACGAACGCTGGCGGCAGGCCTAACACATGCAAGTCGAACGCCCTCTTCGGAGGGAGTGGCAGACGGGTGAGTAACGCGTGGGAACCTTCCCTATGGTACGGAATAACTCAGAGAAATTTGAGCTAATACCGTATACGCCCTTCGGGGGAAAGATTTATCGCCATAGGATGGGCCCGCGTCGGATTAGCTAGTTGGTGAGGTAATGGCTCACCAAGGCAACGATCCGTAGCTGGTCTTAGAGGATGATCAGCCACACTGGGACTGAGACACGGCCCAGACTCCTACGGGAGGCAGCAGTGGGGAATATTGGACAATGGGCGCAAGCCTGATCCAGCCATGCCGCGTGAGTGACGAAGGCCTTAGGGTTGTAAAGCTCTTTTGGCGGGGACGATAATGAC…	AACGAACGCTGGCGGCAGGCCTAACACATGCAAGTCGAACGCCCTCTTCGGAGGGAGTGGCAGACGGGTGAGTAACGCGTGGGAACCTTCCCTATGGTACGGAATAACTCAGAGAAATTTGAGCTAATACCGTATACGCCCTTCGGGGGAAAGATTTATCGCCATAGGATGGGCCCGCGTCGGATTAGCTAGTTGGTGAGGTAATGGCTCACCAAGGCAACGATCCGTAGCTGGTCTTAGAGGATGATCAGCCACACTGGGACTGAGACACGGCCCAGACTCCTACGGGAGGCAGCAGTGGGGAATATTGGACAATGGGCGCAAGCCTGATCCAGCCATGCCGCGTGAGTGACGAAGGCCTTAGGGTTGTAAAGCTCTTTTGGCGGGGACGATAATGAC…	k__Bacteria	p__Proteobacteria	c__Alphaproteobacteria	o__Rhizobiales	f__Hyphomicrobiaceae	g__Hyphomicrobium
AACGAACGCTGGCGGCAGGCCTAACACATGCAAGTCGAACGCCCTCTTCGGAGGGAGTGGCAGACGGGTGAGTAACGCGTGGGAACCTTCCCTGTGGTACGGAATAACTCAGAGAAATTTGAGCTAATACCGTATACGCCCTTCGGGGGAAAGATTTATCGCCATAGGATGGGCCCGCGTCGGATTAGCTAGTTGGTGAGGTAATGGCTCACCAAGGCAACGATCCGTAGCTGGTCTTAGAGGATGATCAGCCACACTGGGACTGAGACACGGCCCAGACTCCTACGGGAGGCAGCAGTGGGGAATATTGGACAATGGGCGCAAGCCTGATCCAGCCATGCCGCGTGAGTGACGAAGGCCTTAGGGTTGTAAAGCTCTTTTGGCGGGGACGATAATGAC…	AACGAACGCTGGCGGCAGGCCTAACACATGCAAGTCGAACGCCCTCTTCGGAGGGAGTGGCAGACGGGTGAGTAACGCGTGGGAACCTTCCCTGTGGTACGGAATAACTCAGAGAAATTTGAGCTAATACCGTATACGCCCTTCGGGGGAAAGATTTATCGCCATAGGATGGGCCCGCGTCGGATTAGCTAGTTGGTGAGGTAATGGCTCACCAAGGCAACGATCCGTAGCTGGTCTTAGAGGATGATCAGCCACACTGGGACTGAGACACGGCCCAGACTCCTACGGGAGGCAGCAGTGGGGAATATTGGACAATGGGCGCAAGCCTGATCCAGCCATGCCGCGTGAGTGACGAAGGCCTTAGGGTTGTAAAGCTCTTTTGGCGGGGACGATAATGAC…	k__Bacteria	p__Proteobacteria	c__Alphaproteobacteria	o__Rhizobiales	f__Hyphomicrobiaceae	g__Hyphomicrobium
AACGAACGCTGGCGGCAGGCCTAACACATGCAAGTCGAACGCCCTCTTCGGAGGGAGTGGCAGACGGGTGAGTAACGCGTGGGAATCTACCCAGTACTACGGAATAACACAGAGAAATTTGTGCTAATACCGTATACGCCCTTCGGGGGAAAGATTTATCGGTATTGGATGAGCCCGCGTTTGATTAGCTAGTTGGTGAGGTAATGGCTCACCAAGGCGACGATCAATAGCTGGTCTGAGAGGATGATCAGCCACACTGGGACTGAGACACGGCCCAGACTCCTACGGGAGGCAGCAGTGGGGAATATTGGACAATGGGCGCAAGCCTGATCCAGCCATGCCGCGTGAGTGATGACGGCCCTAGGGTTGTAAAGCTCTTTCAACGGTGAAGATAATGAC…	AACGAACGCTGGCGGCAGGCCTAACACATGCAAGTCGAACGCCCTCTTCGGAGGGAGTGGCAGACGGGTGAGTAACGCGTGGGAATCTACCCAGTACTACGGAATAACACAGAGAAATTTGTGCTAATACCGTATACGCCCTTCGGGGGAAAGATTTATCGGTATTGGATGAGCCCGCGTTTGATTAGCTAGTTGGTGAGGTAATGGCTCACCAAGGCGACGATCAATAGCTGGTCTGAGAGGATGATCAGCCACACTGGGACTGAGACACGGCCCAGACTCCTACGGGAGGCAGCAGTGGGGAATATTGGACAATGGGCGCAAGCCTGATCCAGCCATGCCGCGTGAGTGATGACGGCCCTAGGGTTGTAAAGCTCTTTCAACGGTGAAGATAATGAC…	k__Bacteria	p__Proteobacteria	c__Alphaproteobacteria	o__Rhizobiales	f__Phyllobacteriaceae	f__Phyllobacteriaceae_unclassified
AACGAACGCTGGCGGCAGGCCTAACACATGCAAGTCGAACGCCCTCTTCGGAGGGAGTGGCAGACGGGTGAGTAACGCGTGGGAATCTACCCAGTACTACGGAATAACAGTTAGAAATGACTGCTAATACCGTATACGCCCTTCGGGGGAAAGATTTATCGGTATTGGATGAGCCCGCGTTTGATTAGCTAGTTGGTGGGGTAATGGCTCACCAAGGCGACGATCAATAGCTGGTCTGAGAGGATGATCAGCCACACTGGGACTGAGACACGGCCCAGACTCCTACGGGAGGCAGCAGTGGGGAATATTGGACAATGGGCGCAAGCCTGATCCAGCCATGCCGCGTGTGTGATGACGGCCCTAGGGTTGTAAAGCACTTTCAACGGTGAAGATAATGAC…	AACGAACGCTGGCGGCAGGCCTAACACATGCAAGTCGAACGCCCTCTTCGGAGGGAGTGGCAGACGGGTGAGTAACGCGTGGGAATCTACCCAGTACTACGGAATAACAGTTAGAAATGACTGCTAATACCGTATACGCCCTTCGGGGGAAAGATTTATCGGTATTGGATGAGCCCGCGTTTGATTAGCTAGTTGGTGGGGTAATGGCTCACCAAGGCGACGATCAATAGCTGGTCTGAGAGGATGATCAGCCACACTGGGACTGAGACACGGCCCAGACTCCTACGGGAGGCAGCAGTGGGGAATATTGGACAATGGGCGCAAGCCTGATCCAGCCATGCCGCGTGTGTGATGACGGCCCTAGGGTTGTAAAGCACTTTCAACGGTGAAGATAATGAC…	k__Bacteria	p__Proteobacteria	c__Alphaproteobacteria	o__Rhizobiales	f__Phyllobacteriaceae	g__Hoeflea
AACGAACGCTGGCGGCAGGCCTAACACATGCAAGTCGAACGCCCTCTTCGGAGGGAGTGGCAGACGGGTGAGTAACGCGTGGGAATTTACCTAGAGGTGGGGAACAACAGTTGGAAACGACTGCTAATACCGCATACGCCCTTCGGGGGAAAGATTTATCGCCTTTAGATGAGCCCGCGTCTGATTAGCTAGTTGGTGGGGTAAAAGCCTACCAAGGCAACGATCAGTAGCTGGTCTGAGAGGATGATCAGCCACACTGGGACTGAGACACGGCCCAGACTCCTGCGGGAGGCAGCAGTGGGGAATATTGGACAATGGGCGCAAGCCTGATCCAGCCATGCCGCGTGAGCGAAGAAGGCCTTAGGGTTGTAAAACTCTTTCAGTCGTGAAGATAATGAC…	AACGAACGCTGGCGGCAGGCCTAACACATGCAAGTCGAACGCCCTCTTCGGAGGGAGTGGCAGACGGGTGAGTAACGCGTGGGAATTTACCTAGAGGTGGGGAACAACAGTTGGAAACGACTGCTAATACCGCATACGCCCTTCGGGGGAAAGATTTATCGCCTTTAGATGAGCCCGCGTCTGATTAGCTAGTTGGTGGGGTAAAAGCCTACCAAGGCAACGATCAGTAGCTGGTCTGAGAGGATGATCAGCCACACTGGGACTGAGACACGGCCCAGACTCCTGCGGGAGGCAGCAGTGGGGAATATTGGACAATGGGCGCAAGCCTGATCCAGCCATGCCGCGTGAGCGAAGAAGGCCTTAGGGTTGTAAAACTCTTTCAGTCGTGAAGATAATGAC…	k__Bacteria	p__Proteobacteria	c__Alphaproteobacteria	o__Rhizobiales	o__Rhizobiales_unclassified	o__Rhizobiales_unclassified
AACGAACGCTGGCGGCAGGCCTAACACATGCAAGTCGAACGCCCTCTTCGGAGGGAGTGGCGCACGGGTGAGTAACGCGTGGGAACCTACCCCGAGGTCCGGGACAACCGCTGGAAACGGCGGCTAATACCGGATGTGTCCTGAGGGAGAAAGATTCATCGCCTTGGGAGGGGCCCGCGTTCGATTAGGTAGTTGGTGTGGTAACGGCGCACCAAGCCGACGATCGATAGCTGGTCTGAGAGGATGATCAGCCACACTGGGACTGAGACACGGCCCAGACTCCTACGGGAGGCAGCAGTGGGGAATATTGGACAATGGGCGCAAGCCTGATCCAGCCATGCCGCGTGAGTGAAGAAGGCCTTAGGGTTGTAAAGCTCTTTCACGGGCGACGATGATGAC…	AACGAACGCTGGCGGCAGGCCTAACACATGCAAGTCGAACGCCCTCTTCGGAGGGAGTGGCGCACGGGTGAGTAACGCGTGGGAACCTACCCCGAGGTCCGGGACAACCGCTGGAAACGGCGGCTAATACCGGATGTGTCCTGAGGGAGAAAGATTCATCGCCTTGGGAGGGGCCCGCGTTCGATTAGGTAGTTGGTGTGGTAACGGCGCACCAAGCCGACGATCGATAGCTGGTCTGAGAGGATGATCAGCCACACTGGGACTGAGACACGGCCCAGACTCCTACGGGAGGCAGCAGTGGGGAATATTGGACAATGGGCGCAAGCCTGATCCAGCCATGCCGCGTGAGTGAAGAAGGCCTTAGGGTTGTAAAGCTCTTTCACGGGCGACGATGATGAC…	k__Bacteria	p__Proteobacteria	c__Alphaproteobacteria	o__Rhodospirillales	f__Rhodospirillaceae	f__Rhodospirillaceae_unclassified
AACGAACGCTGGCGGCAGGCCTAACACATGCAAGTCGAACGCCCTCTTTGAGGGAGTGGCAGACGGGTGAGTAACACGTGGGAACCTACCCAGTAGTACGGAACAACACAGAGAAATTTGTGCTAATACCGTATACGCCCTACGGGGGAAAGATTTATCGCTATTGGATGGGCCCGCGCTGGATTAGCTAGTTGGTGAGGTAAAAGCTCACCAAGGCGACGATCCATAGCTGGTCTGAGAGGATGATCAGCCACACTGGGACTGAGACACGGCCCAGACTCCTACGGGAGGCAGCAGTGGGGAATATTGGACAATGGGCGCAAGCCTGATCCAGCCATGCCGCGTGAGTGATGACGGCCCTAGGGTTGTAAAGCTCTTTCAACGGTGAAGATAATGACG…	AACGAACGCTGGCGGCAGGCCTAACACATGCAAGTCGAACGCCCTCTTTGAGGGAGTGGCAGACGGGTGAGTAACACGTGGGAACCTACCCAGTAGTACGGAACAACACAGAGAAATTTGTGCTAATACCGTATACGCCCTACGGGGGAAAGATTTATCGCTATTGGATGGGCCCGCGCTGGATTAGCTAGTTGGTGAGGTAAAAGCTCACCAAGGCGACGATCCATAGCTGGTCTGAGAGGATGATCAGCCACACTGGGACTGAGACACGGCCCAGACTCCTACGGGAGGCAGCAGTGGGGAATATTGGACAATGGGCGCAAGCCTGATCCAGCCATGCCGCGTGAGTGATGACGGCCCTAGGGTTGTAAAGCTCTTTCAACGGTGAAGATAATGACG…	k__Bacteria	p__Proteobacteria	c__Alphaproteobacteria	o__Rhizobiales	o__Rhizobiales_unclassified	o__Rhizobiales_unclassified
AACGAACGCTGGCGGCAGGCCTAACACATGCAAGTCGAACGCCCTCTTTGAGGGCGTGGCAGACGGGTGAGTAACACGTGGGAACCTACCCAGTAGTACGGAACAACACAGAGAAATTTGTGCTAATACCGTATACGCCCTACGGGGGAAAGATTTATCGCTATTGGATGGGCCCGCGCTGGATTAGCTAGTTGGTGAGGTAAAAGCTCACCAAGGCGACGATCCATAGCTGGTCTGAGAGGATGATCAGCCACACTGGGACTGAGACACGGCCCAGACTCCTACGGGAGGCAGCAGTGGGGAATATTGGACAATGGGCGCAAGCCTGATCCAGCCATGCCGCGTGAGTGATGACGGCCCTAGGGTTGTAAAGCTCTTTCAACGGTGAAGATAATGACG…	AACGAACGCTGGCGGCAGGCCTAACACATGCAAGTCGAACGCCCTCTTTGAGGGCGTGGCAGACGGGTGAGTAACACGTGGGAACCTACCCAGTAGTACGGAACAACACAGAGAAATTTGTGCTAATACCGTATACGCCCTACGGGGGAAAGATTTATCGCTATTGGATGGGCCCGCGCTGGATTAGCTAGTTGGTGAGGTAAAAGCTCACCAAGGCGACGATCCATAGCTGGTCTGAGAGGATGATCAGCCACACTGGGACTGAGACACGGCCCAGACTCCTACGGGAGGCAGCAGTGGGGAATATTGGACAATGGGCGCAAGCCTGATCCAGCCATGCCGCGTGAGTGATGACGGCCCTAGGGTTGTAAAGCTCTTTCAACGGTGAAGATAATGACG…	k__Bacteria	p__Proteobacteria	c__Alphaproteobacteria	o__Rhizobiales	o__Rhizobiales_unclassified	o__Rhizobiales_unclassified
AACGAACGCTGGCGGCAGGCCTAACACATGCAAGTCGAACGCCCTCTTTTAGAGGGAGTGGCAGACGGGTGAGTAACGCGTGGGAATCTACCCAGTACTAAGGAATAACAGTTGGAAACGACTGCTAATACCTTATACGCCCTTCGGGGGAAAGATTTATCGGTATTGGATGAGCCCGCGTTGGATTAGCTAGTTGGTGGGGTAATGGCCTACCAAGGCGACGATCTATAGCTGGTCTGAGAGGATGATCAGCCACACTGGAACTGAGACACGGTCCAGACTCCTACGGGAGGCAGCAGTGGGGAATATTGGACAATGGGCGCAAGCCTGATCCAGCCATGCCGCGTGAGTGATGAAGGCCCTAGGGTTGTAAAGCTCTTTCGCTAGTGAAGATAATGA…	AACGAACGCTGGCGGCAGGCCTAACACATGCAAGTCGAACGCCCTCTTTTAGAGGGAGTGGCAGACGGGTGAGTAACGCGTGGGAATCTACCCAGTACTAAGGAATAACAGTTGGAAACGACTGCTAATACCTTATACGCCCTTCGGGGGAAAGATTTATCGGTATTGGATGAGCCCGCGTTGGATTAGCTAGTTGGTGGGGTAATGGCCTACCAAGGCGACGATCTATAGCTGGTCTGAGAGGATGATCAGCCACACTGGAACTGAGACACGGTCCAGACTCCTACGGGAGGCAGCAGTGGGGAATATTGGACAATGGGCGCAAGCCTGATCCAGCCATGCCGCGTGAGTGATGAAGGCCCTAGGGTTGTAAAGCTCTTTCGCTAGTGAAGATAATGA…	k__Bacteria	p__Proteobacteria	c__Alphaproteobacteria	o__Rhizobiales	o__Rhizobiales_unclassified	o__Rhizobiales_unclassified
AACGAACGCTGGCGGCAGGCCTAACACATGCAAGTCGAACGCCCTCTTTTAGAGGGAGTGGCAGACGGGTGAGTAACGCGTGGGAATCTACCCAGTACTAAGGAATAACAGTTGGAAACGACTGCTAATACCTTATACGCCCTTCGGGGGAAAGTTTTTCGGTATTGGATGAGCCCGCGTTGGATTAGCTTGTTGGTGGGGTAATGGCCTACCAAGGCGACGATCTATAGCTGGTCTGAGAGGATGATCAGCCACACTGGGACTGAGACACGGCCCAGACTCCTACGGGAGGCAGCAGTGGGGAATATTGGACAATGGGCGCAAGCCTGATCCAGCCATGCCGCGTGAGTGATGAAGGCCCTAGGGTTGTAAAGCTCTTTCGCTAGTGAAGATAATGAC…	AACGAACGCTGGCGGCAGGCCTAACACATGCAAGTCGAACGCCCTCTTTTAGAGGGAGTGGCAGACGGGTGAGTAACGCGTGGGAATCTACCCAGTACTAAGGAATAACAGTTGGAAACGACTGCTAATACCTTATACGCCCTTCGGGGGAAAGTTTTTCGGTATTGGATGAGCCCGCGTTGGATTAGCTTGTTGGTGGGGTAATGGCCTACCAAGGCGACGATCTATAGCTGGTCTGAGAGGATGATCAGCCACACTGGGACTGAGACACGGCCCAGACTCCTACGGGAGGCAGCAGTGGGGAATATTGGACAATGGGCGCAAGCCTGATCCAGCCATGCCGCGTGAGTGATGAAGGCCCTAGGGTTGTAAAGCTCTTTCGCTAGTGAAGATAATGAC…	k__Bacteria	p__Proteobacteria	c__Alphaproteobacteria	o__Rhizobiales	o__Rhizobiales_unclassified	o__Rhizobiales_unclassified
AACGAACGCTGGCGGCAGGCCTAACACATGCAAGTCGAACGCGAAAATACCTTCGGGTATGAGTAGAGTGGCGGACGGGTGAGTAACGCGTGGGAATATGCCCTTCAGTACGGGACAACCATTGGAAACGATGGCTAATACCGTATACGCCCTACGGGGGAAAGATTTATCGCTGAAGGATTAGCCCGCGTTAGATTAGCTAGTTGGTGAGGTAAAGGCTCACCAAGGCGACGATCTATAGCTGGTTTGAGAGGATGATCAGCCACACTGGGACTGAGACACGGCCCAGACTCCTACGGGAGGCAGCAGTGGGGAATATTGGACAATGGGGGCAACCCTGATCCAGCCATGCCGCGTGAGGGATGAAGGCCTTAGGGTTGTAAAGCTCTTTCAGCAGGG…	AACGAACGCTGGCGGCAGGCCTAACACATGCAAGTCGAACGCGAAAATACCTTCGGGTATGAGTAGAGTGGCGGACGGGTGAGTAACGCGTGGGAATATGCCCTTCAGTACGGGACAACCATTGGAAACGATGGCTAATACCGTATACGCCCTACGGGGGAAAGATTTATCGCTGAAGGATTAGCCCGCGTTAGATTAGCTAGTTGGTGAGGTAAAGGCTCACCAAGGCGACGATCTATAGCTGGTTTGAGAGGATGATCAGCCACACTGGGACTGAGACACGGCCCAGACTCCTACGGGAGGCAGCAGTGGGGAATATTGGACAATGGGGGCAACCCTGATCCAGCCATGCCGCGTGAGGGATGAAGGCCTTAGGGTTGTAAAGCTCTTTCAGCAGGG…	k__Bacteria	p__Proteobacteria	c__Alphaproteobacteria	c__Alphaproteobacteria_unclassified	c__Alphaproteobacteria_unclassified	c__Alphaproteobacteria_unclassified
AACGAACGCTGGCGGCAGGCCTAACACATGCAAGTCGAACGCGAACAGGACTTCGGTCCTTAGTAGAGTGGCGCACGGGTGAGTAACGCGTGGGAACGTACCCCAGGGTGCGGAATAACCATTGGAAACGATGGTTAATACCGCATAATGACTCCGGTCCAAAGATTTATCGCCCTGGGATCGGCCCGCGTTAGATTAGTTTGTTGGTGGGGTAATGGCCTACCAAGACTACGATCTATAGCTGGTCTGAGAGGATGATCAGCCACACTGGAACTGAGACACGGTCCAGACTCCTACGGGAGGCAGCAGTGAGGAATATTGGACAATGGGCGCAAGCCTGATCCAGCCATGCCGCGTGAGTGATGAAGGCCCTAGGGTTGTAAAGCTCTTTTACCCGGG…	AACGAACGCTGGCGGCAGGCCTAACACATGCAAGTCGAACGCGAACAGGACTTCGGTCCTTAGTAGAGTGGCGCACGGGTGAGTAACGCGTGGGAACGTACCCCAGGGTGCGGAATAACCATTGGAAACGATGGTTAATACCGCATAATGACTCCGGTCCAAAGATTTATCGCCCTGGGATCGGCCCGCGTTAGATTAGTTTGTTGGTGGGGTAATGGCCTACCAAGACTACGATCTATAGCTGGTCTGAGAGGATGATCAGCCACACTGGAACTGAGACACGGTCCAGACTCCTACGGGAGGCAGCAGTGAGGAATATTGGACAATGGGCGCAAGCCTGATCCAGCCATGCCGCGTGAGTGATGAAGGCCCTAGGGTTGTAAAGCTCTTTTACCCGGG…	k__Bacteria	p__Proteobacteria	c__Alphaproteobacteria	c__Alphaproteobacteria_unclassified	c__Alphaproteobacteria_unclassified	c__Alphaproteobacteria_unclassified
AACGAACGCTGGCGGCAGGCCTAACACATGCAAGTCGAACGCGAACGATCCTTCGGGATTTAGTAGAGTGGCGGACGGGTGAGTAACACGTGGGAATATGCCTTTCGGTACGGAACAACGCCTGGAAACGGGTGCTAATACCGTATACGCCCTCCGGGGGAAAGATTTATCGCCGAAAGATTAGCCCGCGCTGGATTAGCTAGATGGTGAGGTAAGAGCTCACCATGGCGACGATCCATAGCTGGTTTGAGAGGATGATCAGCCACACTGGGACTGAGACACGGCCCAGACTCCTACGGGAGGCAGCAGTGGGGAATATTGGACAATGGGGGCAACCCTGATCCAGCCATGCCGCGTGAGTGATGAAGGCCCTAGGGTTGTAAAACTCTTTCAGCAGGG…	AACGAACGCTGGCGGCAGGCCTAACACATGCAAGTCGAACGCGAACGATCCTTCGGGATTTAGTAGAGTGGCGGACGGGTGAGTAACACGTGGGAATATGCCTTTCGGTACGGAACAACGCCTGGAAACGGGTGCTAATACCGTATACGCCCTCCGGGGGAAAGATTTATCGCCGAAAGATTAGCCCGCGCTGGATTAGCTAGATGGTGAGGTAAGAGCTCACCATGGCGACGATCCATAGCTGGTTTGAGAGGATGATCAGCCACACTGGGACTGAGACACGGCCCAGACTCCTACGGGAGGCAGCAGTGGGGAATATTGGACAATGGGGGCAACCCTGATCCAGCCATGCCGCGTGAGTGATGAAGGCCCTAGGGTTGTAAAACTCTTTCAGCAGGG…	k__Bacteria	p__Proteobacteria	c__Alphaproteobacteria	o__Kordiimonadales	f__Kordiimonadaceae	f__Kordiimonadaceae_unclassified
AACGAACGCTGGCGGCAGGCCTAACACATGCAAGTCGAACGCGAACGATCCTTCGGGATTTAGTAGAGTGGCGGACGGGTGAGTAACACGTGGGAATATGCCTTTCGGTACGGAACAACGCCTGGAAACGGGTGCTAATACCGTATACGCCCTCCGGGGGAAAGATTTATCGCCGAGAGATTGGCCCGCGTTAGATTAGCTTGTTGGTGAGGTAAAGGCTCACCAAGGCGACGATCTATAGCTGGTTTGAGAGGATGATCAGCCACACTGGGACTGAGACACGGCCCAGACTCCTACGGGAGGCAGCAGTGGGGAATATTGGACAATGGGGGCAACCCTGATCCAGCCATGCCGCGTGAGTGATGAAGGCCCTAGGGTTGTAAAACTCTTTCAGCAGGG…	AACGAACGCTGGCGGCAGGCCTAACACATGCAAGTCGAACGCGAACGATCCTTCGGGATTTAGTAGAGTGGCGGACGGGTGAGTAACACGTGGGAATATGCCTTTCGGTACGGAACAACGCCTGGAAACGGGTGCTAATACCGTATACGCCCTCCGGGGGAAAGATTTATCGCCGAGAGATTGGCCCGCGTTAGATTAGCTTGTTGGTGAGGTAAAGGCTCACCAAGGCGACGATCTATAGCTGGTTTGAGAGGATGATCAGCCACACTGGGACTGAGACACGGCCCAGACTCCTACGGGAGGCAGCAGTGGGGAATATTGGACAATGGGGGCAACCCTGATCCAGCCATGCCGCGTGAGTGATGAAGGCCCTAGGGTTGTAAAACTCTTTCAGCAGGG…	k__Bacteria	p__Proteobacteria	c__Alphaproteobacteria	o__Kordiimonadales	f__Kordiimonadaceae	f__Kordiimonadaceae_unclassified
AACGAACGCTGGCGGCAGGCCTAACACATGCAAGTCGAACGCGAACGCACCTTCGGGTGTTATTAGAGTGGCAGACGGGTGAGTAACGCGTGGGTATCTACCTAGTGGTAAGGAATAACTCAGGGAAACCTGGGCTAATACCTTATAAGCCCTTCGGGGGAAAGATTTATCGCCATTAGATGAGCCCGCGTCGGATTAGCTAGTTGGTGGGGTAAAAGCCTACCAAGGCGACGATCCGTAGCTGGTCTGAGAGGATGATCAGCCACACTGGGACTGAGACACGGCCCAGACTCCTACGGGAGGCAGCAGTGGGGAATATTGGACAATGGGCGCAAGCCTGATCCAGCCATGCCGCGTGAGTGATGAAGGCCTTAGGGTTGTAAAACTCTTTCACCGGTG…	AACGAACGCTGGCGGCAGGCCTAACACATGCAAGTCGAACGCGAACGCACCTTCGGGTGTTATTAGAGTGGCAGACGGGTGAGTAACGCGTGGGTATCTACCTAGTGGTAAGGAATAACTCAGGGAAACCTGGGCTAATACCTTATAAGCCCTTCGGGGGAAAGATTTATCGCCATTAGATGAGCCCGCGTCGGATTAGCTAGTTGGTGGGGTAAAAGCCTACCAAGGCGACGATCCGTAGCTGGTCTGAGAGGATGATCAGCCACACTGGGACTGAGACACGGCCCAGACTCCTACGGGAGGCAGCAGTGGGGAATATTGGACAATGGGCGCAAGCCTGATCCAGCCATGCCGCGTGAGTGATGAAGGCCTTAGGGTTGTAAAACTCTTTCACCGGTG…	k__Bacteria	p__Proteobacteria	c__Alphaproteobacteria	o__Rhizobiales	o__Rhizobiales_unclassified	o__Rhizobiales_unclassified
AACGAACGCTGGCGGCAGGCCTAACACATGCAAGTCGAACGCGAACGCACCTTCGGGTGTTATTAGAGTGGCAGACGGGTGAGTAACGCGTGGGTATCTACCTAGTGGTAAGGAATAACTCAGGGAAACCTGGGCTAATACCTTATAAGCCCTTCGGGGGAAAGATTTATCGCCATTAGATGAGCCCGCGTCGGATTAGCTAGTTGGTGGGGTAAAAGCCTACCAAGGCGACGATCCGTAGCTGGTCTGAGAGGATGATCAGCCACACTGGGACTGAGACACGGCCCAGACTCCTACGGGAGGCAGCAGTGGGGAATATTGGACAATGGGCGCAAGCCTGATCCAGCCATGCCGCGTGAGTGATGAAGGCCTTAGGGTTGTAAAACTCTTTCACCGGTG…	AACGAACGCTGGCGGCAGGCCTAACACATGCAAGTCGAACGCGAACGCACCTTCGGGTGTTATTAGAGTGGCAGACGGGTGAGTAACGCGTGGGTATCTACCTAGTGGTAAGGAATAACTCAGGGAAACCTGGGCTAATACCTTATAAGCCCTTCGGGGGAAAGATTTATCGCCATTAGATGAGCCCGCGTCGGATTAGCTAGTTGGTGGGGTAAAAGCCTACCAAGGCGACGATCCGTAGCTGGTCTGAGAGGATGATCAGCCACACTGGGACTGAGACACGGCCCAGACTCCTACGGGAGGCAGCAGTGGGGAATATTGGACAATGGGCGCAAGCCTGATCCAGCCATGCCGCGTGAGTGATGAAGGCCTTAGGGTTGTAAAACTCTTTCACCGGTG…	k__Bacteria	p__Proteobacteria	c__Alphaproteobacteria	o__Rhizobiales	o__Rhizobiales_unclassified	o__Rhizobiales_unclassified
AACGAACGCTGGCGGCAGGCCTAACACATGCAAGTCGAACGCGAACGCACCTTCGGGTGTTATTAGAGTGGCGCACGGGTGAGTAACACGTGGGAATATGCCCTTCAGTACGGAACAACCATTGGAAACGATGGCTAATACCGAATACGCCCTACGGGGGAAAGATTTATCGCTGAAGGATTAGCCCGCGCTAGATTAGTTAGTTGGTGAGGTAAGAGCTCACCAAGGCGACGATCTATAGCTGGTTTGAGAGGATGATCAGCCACACTGGGACTGAGACACGGCCCAGACTCCTACGGGAGGCAGCAGTGGGGAATATTGGACAATGGGGGCAACCCTGATCCAGCCATGCCGCGTGAGTGAAGAAGGCCTTAGGGTTGTAAAGCTCTTTCAGGGGTG…	AACGAACGCTGGCGGCAGGCCTAACACATGCAAGTCGAACGCGAACGCACCTTCGGGTGTTATTAGAGTGGCGCACGGGTGAGTAACACGTGGGAATATGCCCTTCAGTACGGAACAACCATTGGAAACGATGGCTAATACCGAATACGCCCTACGGGGGAAAGATTTATCGCTGAAGGATTAGCCCGCGCTAGATTAGTTAGTTGGTGAGGTAAGAGCTCACCAAGGCGACGATCTATAGCTGGTTTGAGAGGATGATCAGCCACACTGGGACTGAGACACGGCCCAGACTCCTACGGGAGGCAGCAGTGGGGAATATTGGACAATGGGGGCAACCCTGATCCAGCCATGCCGCGTGAGTGAAGAAGGCCTTAGGGTTGTAAAGCTCTTTCAGGGGTG…	k__Bacteria	p__Proteobacteria	c__Alphaproteobacteria	o__Kordiimonadales	f__Kordiimonadaceae	f__Kordiimonadaceae_unclassified
AACGAACGCTGGCGGCAGGCCTAACACATGCAAGTCGAACGCGAACGCACCTTCGGGTGTTATTAGAGTGGCGGACGGGTGAGTAACACGTGGGAATATGCCTTTCGGTACGGAACAACGCCTGGAAACGGGTGCTAATACCGTATACGCCCTCAGGGGGAAAGATTTATCGCCGAAAGATTAGCCCGCGCTGGATTAGCTAGATGGTGAGGTAATGGCTCACCATGGCGACGATCCATAGCTGGTTTGAGAGGATGATCAGCCACACTGGGACTGAGACACGGCCCAGACTCCTACGGGAGGCAGCAGTGGGGAATATTGGACAATGGGGGCAACCCTGATCCAGCCATGCCGCGTGAGTGAAGAAGGCCCTAGGGTTGTAAAACTCTTTCAGCAGGG…	AACGAACGCTGGCGGCAGGCCTAACACATGCAAGTCGAACGCGAACGCACCTTCGGGTGTTATTAGAGTGGCGGACGGGTGAGTAACACGTGGGAATATGCCTTTCGGTACGGAACAACGCCTGGAAACGGGTGCTAATACCGTATACGCCCTCAGGGGGAAAGATTTATCGCCGAAAGATTAGCCCGCGCTGGATTAGCTAGATGGTGAGGTAATGGCTCACCATGGCGACGATCCATAGCTGGTTTGAGAGGATGATCAGCCACACTGGGACTGAGACACGGCCCAGACTCCTACGGGAGGCAGCAGTGGGGAATATTGGACAATGGGGGCAACCCTGATCCAGCCATGCCGCGTGAGTGAAGAAGGCCCTAGGGTTGTAAAACTCTTTCAGCAGGG…	k__Bacteria	p__Proteobacteria	c__Alphaproteobacteria	o__Kordiimonadales	f__Kordiimonadaceae	f__Kordiimonadaceae_unclassified
AACGAACGCTGGCGGCAGGCCTAACACATGCAAGTCGAACGCGAACGCACCTTCGGGTGTTATTAGAGTGGCGGACGGGTGAGTAACACGTGGGAATATGCCTTTTGGTACGGAACAACGCCTGGAAACGGGTGCTAATACCGTATACGCCCTCCTTTTGTAGTGATTGGAGGGGAAAGATTTATCGCCGAAAGATTAGCCCGCGCTGGATTAGCTAGATGGTAAGGTAACGGCTTACCATGGCGACGATCCATAGCTGGTTTGAGAGGATGATCAGCCACACTGGGACTGAGACACGGCCCAGACTCCTACGGGAGGCAGCAGTGGGGAATATTGGACAATGGGGGCAACCCTGATCCAGCCATGCCGCGTGAGTGATGAAGGCCCTAGGGTTGTAAA…	AACGAACGCTGGCGGCAGGCCTAACACATGCAAGTCGAACGCGAACGCACCTTCGGGTGTTATTAGAGTGGCGGACGGGTGAGTAACACGTGGGAATATGCCTTTTGGTACGGAACAACGCCTGGAAACGGGTGCTAATACCGTATACGCCCTCCTTTTGTAGTGATTGGAGGGGAAAGATTTATCGCCGAAAGATTAGCCCGCGCTGGATTAGCTAGATGGTAAGGTAACGGCTTACCATGGCGACGATCCATAGCTGGTTTGAGAGGATGATCAGCCACACTGGGACTGAGACACGGCCCAGACTCCTACGGGAGGCAGCAGTGGGGAATATTGGACAATGGGGGCAACCCTGATCCAGCCATGCCGCGTGAGTGATGAAGGCCCTAGGGTTGTAAA…	k__Bacteria	p__Proteobacteria	c__Alphaproteobacteria	o__Kordiimonadales	f__Kordiimonadaceae	f__Kordiimonadaceae_unclassified
AACGAACGCTGGCGGCAGGCCTAACACATGCAAGTCGAACGCGAACGCACCTTCGGGTGTTATTAGAGTGGCGGACGGGTGAGTAACGCGTGGGAATATGCCCTTTGGTACGGAACAACCATTGGAAACGATGGCTAATACCGTATACGCCCTACGGGGGAAAGATTTATCGCCAAAGGATTAGCCCGCGTTAGATTAGTTAGTTGGTGAGGTAAAAGCTCACCAAGGCGACGATCTATAGCTGGTTTGAGAGGATGATCAGCCACACTGGGACTGAGACACGGCCCAGACTCCTACGGGAGGCAGCAGTGGGGAATATTGGACAATGGGGGAAACCCTGATCCAGCCATGCCGCGTGAGTGATGAAGGCCCTAGGGTTGTAAAACTCTTTCAGCAGGG…	AACGAACGCTGGCGGCAGGCCTAACACATGCAAGTCGAACGCGAACGCACCTTCGGGTGTTATTAGAGTGGCGGACGGGTGAGTAACGCGTGGGAATATGCCCTTTGGTACGGAACAACCATTGGAAACGATGGCTAATACCGTATACGCCCTACGGGGGAAAGATTTATCGCCAAAGGATTAGCCCGCGTTAGATTAGTTAGTTGGTGAGGTAAAAGCTCACCAAGGCGACGATCTATAGCTGGTTTGAGAGGATGATCAGCCACACTGGGACTGAGACACGGCCCAGACTCCTACGGGAGGCAGCAGTGGGGAATATTGGACAATGGGGGAAACCCTGATCCAGCCATGCCGCGTGAGTGATGAAGGCCCTAGGGTTGTAAAACTCTTTCAGCAGGG…	k__Bacteria	p__Proteobacteria	c__Alphaproteobacteria	o__Kordiimonadales	f__Kordiimonadaceae	f__Kordiimonadaceae_unclassified
AACGAACGCTGGCGGCAGGCCTAACACATGCAAGTCGAACGCGAACGCATCTTCGGATGCTAGTAGAGTGGCGGACGGGTGAGTAACACGTGGGAACATGCCTTTCGGTACGGAACAACGCCTGGAAACGGGTGCTAATACCGTATACGCCCCCTGGGGGAAAGATTTATCGCCGAGAGATTGGCCCGCGTTAGATTAGCTAGATGGTGAGGTAACGGCTCACCATGGCGACGATCTATAGCTGGTTTGAGAGGATGATCAGCCACACTGGGACTGAGACACGGCCCAGACTCCTACGGGAGGCAGCAGTGGGGAATATTGGACAATGGGGGCAACCCTGATCCAGCCATGCCGCGTGAGTGAAGAAGGCCCTAGGGTTGTAAAACTCTTTCAGCAGGG…	AACGAACGCTGGCGGCAGGCCTAACACATGCAAGTCGAACGCGAACGCATCTTCGGATGCTAGTAGAGTGGCGGACGGGTGAGTAACACGTGGGAACATGCCTTTCGGTACGGAACAACGCCTGGAAACGGGTGCTAATACCGTATACGCCCCCTGGGGGAAAGATTTATCGCCGAGAGATTGGCCCGCGTTAGATTAGCTAGATGGTGAGGTAACGGCTCACCATGGCGACGATCTATAGCTGGTTTGAGAGGATGATCAGCCACACTGGGACTGAGACACGGCCCAGACTCCTACGGGAGGCAGCAGTGGGGAATATTGGACAATGGGGGCAACCCTGATCCAGCCATGCCGCGTGAGTGAAGAAGGCCCTAGGGTTGTAAAACTCTTTCAGCAGGG…	k__Bacteria	p__Proteobacteria	c__Alphaproteobacteria	o__Kordiimonadales	f__Kordiimonadaceae	g__Kordiimonas
AACGAACGCTGGCGGCAGGCCTAACACATGCAAGTCGAACGCGAACGGGACTTCGGTTCTTAGTAGAGTGGCGGACGGGTGAGTAACACGTGGGAATATGCCTTTCGGTACGGAACAACGCCTGGAAACGGGTGCTAATACCGTATACGCCCTCCGGGGGAAAGATTTATCGCCGAGAGATTGGCCCGCGTTAGATTAGCTAGTTGGTGAGGTAATGGCTCACCAAGGCGACGATCTATAGCTGGTTTGAGAGGATGATCAGCCACACTGGGACTGAGACACGGCCCAGACTCCTACGGGAGGCAGCAGTGGGGAATATTGGACAATGGGGGCAACCCTGATCCAGCCATGCCGCGTGAGTGATGAAGGCCCTAGGGTTGTAAAACTCTTTCAGCAGGG…	AACGAACGCTGGCGGCAGGCCTAACACATGCAAGTCGAACGCGAACGGGACTTCGGTTCTTAGTAGAGTGGCGGACGGGTGAGTAACACGTGGGAATATGCCTTTCGGTACGGAACAACGCCTGGAAACGGGTGCTAATACCGTATACGCCCTCCGGGGGAAAGATTTATCGCCGAGAGATTGGCCCGCGTTAGATTAGCTAGTTGGTGAGGTAATGGCTCACCAAGGCGACGATCTATAGCTGGTTTGAGAGGATGATCAGCCACACTGGGACTGAGACACGGCCCAGACTCCTACGGGAGGCAGCAGTGGGGAATATTGGACAATGGGGGCAACCCTGATCCAGCCATGCCGCGTGAGTGATGAAGGCCCTAGGGTTGTAAAACTCTTTCAGCAGGG…	k__Bacteria	p__Proteobacteria	c__Alphaproteobacteria	o__Kordiimonadales	f__Kordiimonadaceae	f__Kordiimonadaceae_unclassified
AACGAACGCTGGCGGCAGGCCTAACACATGCAAGTCGAACGCGAACGGTACTTCGGTACTTATTAGAGTGGCGGACGGGTGAGTAACACGTGGGAATATGCCTTTCGGTACGGAACAACGCCTGGAAACGGGTGCTAATACCGTATACGCCCTCAGGGGGAAAGATTTATCGCCGAAAGATTAGCCCGCGCTGGATTAGCTAGATGGTGAGGTAAGAGCTCACCATGGCGACGATCCATAGCTGGTTTGAGAGGATGATCAGCCACACTGGGACTGAGACACGGCCCAGACTCCTACGGGAGGCAGCAGTGGGGAATATTGGACAATGGGGGCAACCCTGATCCAGCCATGCCGCGTGAGTGATGAAGGCCCTAGGGTTGTAAAACTCTTTCAGCAGGG…	AACGAACGCTGGCGGCAGGCCTAACACATGCAAGTCGAACGCGAACGGTACTTCGGTACTTATTAGAGTGGCGGACGGGTGAGTAACACGTGGGAATATGCCTTTCGGTACGGAACAACGCCTGGAAACGGGTGCTAATACCGTATACGCCCTCAGGGGGAAAGATTTATCGCCGAAAGATTAGCCCGCGCTGGATTAGCTAGATGGTGAGGTAAGAGCTCACCATGGCGACGATCCATAGCTGGTTTGAGAGGATGATCAGCCACACTGGGACTGAGACACGGCCCAGACTCCTACGGGAGGCAGCAGTGGGGAATATTGGACAATGGGGGCAACCCTGATCCAGCCATGCCGCGTGAGTGATGAAGGCCCTAGGGTTGTAAAACTCTTTCAGCAGGG…	k__Bacteria	p__Proteobacteria	c__Alphaproteobacteria	o__Kordiimonadales	f__Kordiimonadaceae	f__Kordiimonadaceae_unclassified
AACGAACGCTGGCGGCAGGCCTAACACATGCAAGTCGAACGCGAACGGTTCTTCGGAACTTAGTAGAGTGGCGCACGGGTGAGTAACACGTGGGAATATGCCTTTCGGTGCGGAACAACCATTGGAAACGATGGCTAATACCGCATACGCCCTGAGGGGGAAAGATTTATCGCCGAGAGATTAGCCCGCGCTAAATTAGCTAGTTGGTAAGGTAAAGGCTTACCAAGGCTACGATTTATAGCTGGTTTGAGAGGATGATCAGCCACACTGGGACTGAGACACGGCCCAGACTCCTACGGGAGGCAGCAGTGGGGAATATTGGACAATGGGGGCAACCCTGATCCAGCCATGCCGCGTGAGTGAAGAAGGCCTTAGGGTTGTAAAACTCTTTCAGCAGGG…	AACGAACGCTGGCGGCAGGCCTAACACATGCAAGTCGAACGCGAACGGTTCTTCGGAACTTAGTAGAGTGGCGCACGGGTGAGTAACACGTGGGAATATGCCTTTCGGTGCGGAACAACCATTGGAAACGATGGCTAATACCGCATACGCCCTGAGGGGGAAAGATTTATCGCCGAGAGATTAGCCCGCGCTAAATTAGCTAGTTGGTAAGGTAAAGGCTTACCAAGGCTACGATTTATAGCTGGTTTGAGAGGATGATCAGCCACACTGGGACTGAGACACGGCCCAGACTCCTACGGGAGGCAGCAGTGGGGAATATTGGACAATGGGGGCAACCCTGATCCAGCCATGCCGCGTGAGTGAAGAAGGCCTTAGGGTTGTAAAACTCTTTCAGCAGGG…	k__Bacteria	p__Proteobacteria	c__Alphaproteobacteria	o__Kordiimonadales	f__Kordiimonadaceae	f__Kordiimonadaceae_unclassified
AACGAACGCTGGCGGCAGGCCTAACACATGCAAGTCGAACGCGAACGGTTCTTCGGAACTTATTAGAGTGGCGGACGGGTGAGTAACACGTGGGAATATGCCCTTTGGTACGGAACAACCATTGGAAACGATGGCTAATACCGTATGATCCCTCCGGGGGAAAGATTTATCGCCAAAGGATTAGCCCGCGCTAGATTAGCTTGATGGTGAGGTAACGGCTCACCATGGCGACGATCTATAGCTGGTTTGAGAGGATGATCAGCCACACTGGGACTGAGACACGGCCCAGACTCCTACGGGAGGCAGCAGTGGGGAATATTGGACAATGGGCGCAAGCCTGATCCAGCCATGCCGCGTGAGTGAAGAAGGCCCTAGGGTTGTAAAACTCTTTCAGCAGGG…	AACGAACGCTGGCGGCAGGCCTAACACATGCAAGTCGAACGCGAACGGTTCTTCGGAACTTATTAGAGTGGCGGACGGGTGAGTAACACGTGGGAATATGCCCTTTGGTACGGAACAACCATTGGAAACGATGGCTAATACCGTATGATCCCTCCGGGGGAAAGATTTATCGCCAAAGGATTAGCCCGCGCTAGATTAGCTTGATGGTGAGGTAACGGCTCACCATGGCGACGATCTATAGCTGGTTTGAGAGGATGATCAGCCACACTGGGACTGAGACACGGCCCAGACTCCTACGGGAGGCAGCAGTGGGGAATATTGGACAATGGGCGCAAGCCTGATCCAGCCATGCCGCGTGAGTGAAGAAGGCCCTAGGGTTGTAAAACTCTTTCAGCAGGG…	k__Bacteria	p__Proteobacteria	c__Alphaproteobacteria	o__Kordiimonadales	f__Kordiimonadaceae	f__Kordiimonadaceae_unclassified
AACGAACGCTGGCGGCAGGCCTAACACATGCAAGTCGAACGCGAACGTACCTTCGGGTACTAGTAGAGTGGCGGACGGGTGAGTAACACGTGGGAATATGCCTTTCGGTAAGGAACAACGCCTGGAAACGGGTGCTAATACCTTATACGCCCTACGGGGGAAAGATTTATCGCCGAGAGATTAGCCCGCGCTGGATTAGCTAGATGGTGAGGTAACGGCTCACCATGGCGACGATCCATAGCTGGTTTGAGAGGATGATCAGCCACACTGGGACTGAGACACGGCCCAGACTCCTACGGGAGGCAGCAGTGGGGAATATTGGACAATGGGGGCAACCCTGATCCAGCCATGCCGCGTGAGTGATGAAGGCCCTAGGGTTGTAAAACTCTTTCAGCAGGG…	AACGAACGCTGGCGGCAGGCCTAACACATGCAAGTCGAACGCGAACGTACCTTCGGGTACTAGTAGAGTGGCGGACGGGTGAGTAACACGTGGGAATATGCCTTTCGGTAAGGAACAACGCCTGGAAACGGGTGCTAATACCTTATACGCCCTACGGGGGAAAGATTTATCGCCGAGAGATTAGCCCGCGCTGGATTAGCTAGATGGTGAGGTAACGGCTCACCATGGCGACGATCCATAGCTGGTTTGAGAGGATGATCAGCCACACTGGGACTGAGACACGGCCCAGACTCCTACGGGAGGCAGCAGTGGGGAATATTGGACAATGGGGGCAACCCTGATCCAGCCATGCCGCGTGAGTGATGAAGGCCCTAGGGTTGTAAAACTCTTTCAGCAGGG…	k__Bacteria	p__Proteobacteria	c__Alphaproteobacteria	o__Kordiimonadales	f__Kordiimonadaceae	g__Kordiimonas
AACGAACGCTGGCGGCAGGCCTAACACATGCAAGTCGAACGCGAACGTACCTTCGGGTACTAGTAGAGTGGCGGACGGGTGAGTAACACGTGGGAATATGCCTTTCGGTACGGAACAACGCCTGGAAACGGGTGCTAATACCGTATACGCCCCCTGGGGGAAAGATTTATCGCCGAGAGATTAGCCCGCGCTAGATTAGCTTGTTGGTGAGGTAATGGCTCACCAAGGCGACGATCTATAGCTGGTTTGAGAGGATGATCAGCCACACTGGGACTGAGACACGGCCCAGACTCCTACGGGAGGCAGCAGTGGGGAATATTGGACAATGGGGGCAACCCTGATCCAGCCATGCCGCGTGAGTGATGAAGGCCCTAGGGTTGTAAAACTCTTTCAGCAGGG…	AACGAACGCTGGCGGCAGGCCTAACACATGCAAGTCGAACGCGAACGTACCTTCGGGTACTAGTAGAGTGGCGGACGGGTGAGTAACACGTGGGAATATGCCTTTCGGTACGGAACAACGCCTGGAAACGGGTGCTAATACCGTATACGCCCCCTGGGGGAAAGATTTATCGCCGAGAGATTAGCCCGCGCTAGATTAGCTTGTTGGTGAGGTAATGGCTCACCAAGGCGACGATCTATAGCTGGTTTGAGAGGATGATCAGCCACACTGGGACTGAGACACGGCCCAGACTCCTACGGGAGGCAGCAGTGGGGAATATTGGACAATGGGGGCAACCCTGATCCAGCCATGCCGCGTGAGTGATGAAGGCCCTAGGGTTGTAAAACTCTTTCAGCAGGG…	k__Bacteria	p__Proteobacteria	c__Alphaproteobacteria	o__Kordiimonadales	f__Kordiimonadaceae	f__Kordiimonadaceae_unclassified
AACGAACGCTGGCGGCAGGCCTAACACATGCAAGTCGAACGCGAACGTACCTTCGGGTACTAGTAGAGTGGCGGACGGGTGAGTAACACGTGGGAATATGCCTTTCGGTAGGGAACAACGCCTGGAAACGGGTGCTAATACCCTATACGCCCTACGGGGGAAAGATTTATCGCCGAAAGATTAGCCCGCGCTGGATTAGCTAGATGGTGAGGTAACGGCTCACCATGGCGACGATCCATAGCTGGTTTGAGAGGATGATCAGCCACACTGGGACTGAGACACGGCCCAGACTCCTACGGGAGGCAGCAGTGGGGAATATTGGACAATGGGGGCAACCCTGATCCAGCCATGCCGCGTGAGTGATGAAGGCCCTAGGGTTGTAAAACTCTTTCAGCAGGG…	AACGAACGCTGGCGGCAGGCCTAACACATGCAAGTCGAACGCGAACGTACCTTCGGGTACTAGTAGAGTGGCGGACGGGTGAGTAACACGTGGGAATATGCCTTTCGGTAGGGAACAACGCCTGGAAACGGGTGCTAATACCCTATACGCCCTACGGGGGAAAGATTTATCGCCGAAAGATTAGCCCGCGCTGGATTAGCTAGATGGTGAGGTAACGGCTCACCATGGCGACGATCCATAGCTGGTTTGAGAGGATGATCAGCCACACTGGGACTGAGACACGGCCCAGACTCCTACGGGAGGCAGCAGTGGGGAATATTGGACAATGGGGGCAACCCTGATCCAGCCATGCCGCGTGAGTGATGAAGGCCCTAGGGTTGTAAAACTCTTTCAGCAGGG…	k__Bacteria	p__Proteobacteria	c__Alphaproteobacteria	o__Kordiimonadales	f__Kordiimonadaceae	f__Kordiimonadaceae_unclassified
AACGAACGCTGGCGGCAGGCCTAACACATGCAAGTCGAACGCGAACGTACCTTCGGGTGCTAGTAGAGTGGCGGACGGGTGAGTAACACGTGGGAATATGCCTTTCGGTAAGGAACAACGCCTGGAAACGGGTGCTAATACCTTATACGCCCTATGGGGGAAAGATTTATCGCCGAAGGATTAGCCCGCGCTGGATTAGCTAGATGGTGAGGTAATGGCTCACCATGGCGACGATCCATAGCTGGTTTGAGAGGATGATCAGCCACACTGGGACTGAGACACGGCCCAGACTCCTACGGGAGGCAGCAGTGGGGAATATTGGACAATGGGGGCAACCCTGATCCAGCCATGCCGCGTGAGTGATGAAGGCCCTAGGGTTGTAAAACTCTTTCAGCAGGG…	AACGAACGCTGGCGGCAGGCCTAACACATGCAAGTCGAACGCGAACGTACCTTCGGGTGCTAGTAGAGTGGCGGACGGGTGAGTAACACGTGGGAATATGCCTTTCGGTAAGGAACAACGCCTGGAAACGGGTGCTAATACCTTATACGCCCTATGGGGGAAAGATTTATCGCCGAAGGATTAGCCCGCGCTGGATTAGCTAGATGGTGAGGTAATGGCTCACCATGGCGACGATCCATAGCTGGTTTGAGAGGATGATCAGCCACACTGGGACTGAGACACGGCCCAGACTCCTACGGGAGGCAGCAGTGGGGAATATTGGACAATGGGGGCAACCCTGATCCAGCCATGCCGCGTGAGTGATGAAGGCCCTAGGGTTGTAAAACTCTTTCAGCAGGG…	k__Bacteria	p__Proteobacteria	c__Alphaproteobacteria	o__Kordiimonadales	f__Kordiimonadaceae	g__Kordiimonas
AACGAACGCTGGCGGCAGGCCTAACACATGCAAGTCGAACGCGAACGTATCTTCGGATACTAGTAGAGTGGCGGACGGGTGAGTAACACGTGGGAATATGCCTTTCGGTACGGAACAACGCCTGGAAACGGGTGCTAATACCGTATACGCCCTCAGGGGGAAAGATTTATCGCCGAAAGATTAGCCCGCGCTGGATTAGCTAGATGGTGAGGTAAGAGCTCACCATGGCGACGATCCATAGCTGGTTTGAGAGGATGATCAGCCACACTGGGACTGAGACACGGCCCAGACTCCTACGGGAGGCAGCAGTGGGGAATATTGGACAATGGGGGCAACCCTGATCCAGCCATGCCGCGTGAGTGATGAAGGCCCTAGGGTTGTAAAACTCTTTCAGCAGGG…	AACGAACGCTGGCGGCAGGCCTAACACATGCAAGTCGAACGCGAACGTATCTTCGGATACTAGTAGAGTGGCGGACGGGTGAGTAACACGTGGGAATATGCCTTTCGGTACGGAACAACGCCTGGAAACGGGTGCTAATACCGTATACGCCCTCAGGGGGAAAGATTTATCGCCGAAAGATTAGCCCGCGCTGGATTAGCTAGATGGTGAGGTAAGAGCTCACCATGGCGACGATCCATAGCTGGTTTGAGAGGATGATCAGCCACACTGGGACTGAGACACGGCCCAGACTCCTACGGGAGGCAGCAGTGGGGAATATTGGACAATGGGGGCAACCCTGATCCAGCCATGCCGCGTGAGTGATGAAGGCCCTAGGGTTGTAAAACTCTTTCAGCAGGG…	k__Bacteria	p__Proteobacteria	c__Alphaproteobacteria	o__Kordiimonadales	f__Kordiimonadaceae	f__Kordiimonadaceae_unclassified
AACGAACGCTGGCGGCAGGCCTAACACATGCAAGTCGAACGCGAACGTATCTTCGGATACTAGTAGAGTGGCGGACGGGTGAGTAACACGTGGGAATATGCCTTTCGGTACGGAACAACGCCTGGAAACGGGTGCTAATACCGTATACGCCCTCCGGGGGAAAGATTTATCGCCGAAAGATTAGCCCGCGCTGGATTAGCTAGATGGTGAGGTAAGAGCTCACCATGGCGACGATCCATAGCTGGTTTGAGAGGATGATCAGCCACACTGGGACTGAGACACGGCCCAGACTCCTACGGGAGGCAGCAGTGGGGAATATTGGACAATGGGGGCAACCCTGATCCAGCCATGCCGCGTGAGTGATGAAGGCCCTAGGGTTGTAAAACTCTTTCAGCAGGG…	AACGAACGCTGGCGGCAGGCCTAACACATGCAAGTCGAACGCGAACGTATCTTCGGATACTAGTAGAGTGGCGGACGGGTGAGTAACACGTGGGAATATGCCTTTCGGTACGGAACAACGCCTGGAAACGGGTGCTAATACCGTATACGCCCTCCGGGGGAAAGATTTATCGCCGAAAGATTAGCCCGCGCTGGATTAGCTAGATGGTGAGGTAAGAGCTCACCATGGCGACGATCCATAGCTGGTTTGAGAGGATGATCAGCCACACTGGGACTGAGACACGGCCCAGACTCCTACGGGAGGCAGCAGTGGGGAATATTGGACAATGGGGGCAACCCTGATCCAGCCATGCCGCGTGAGTGATGAAGGCCCTAGGGTTGTAAAACTCTTTCAGCAGGG…	k__Bacteria	p__Proteobacteria	c__Alphaproteobacteria	o__Kordiimonadales	f__Kordiimonadaceae	f__Kordiimonadaceae_unclassified
AACGAACGCTGGCGGCAGGCCTAACACATGCAAGTCGAACGCGAACGTCTCTTCGGAGGCTAGTAGAGTGGCGGACGGGTGAGTAACACGTGGGAATATGCCTTTCGGTACGGAACAACGCCTGGAAACGGGTGCTAATACCGTATACGCCCCCTGGGGGAAAGATTTATCGCCGAAAGATTAGCCCGCGCTGGATTAGCTAGATGGTGAGGTAAGAGCTCACCATGGCGACGATCCATAGCTGGTTTGAGAGGATGATCAGCCACACTGGGACTGAGACACGGCCCAGACTCCTACGGGAGGCAGCAGTGGGGAATATTGGACAATGGGGGCAACCCTGATCCAGCCATGCCGCGTGAGTGAAGAAGGCCCTAGGGTTGTAAAACTCTTTCAGCAGGG…	AACGAACGCTGGCGGCAGGCCTAACACATGCAAGTCGAACGCGAACGTCTCTTCGGAGGCTAGTAGAGTGGCGGACGGGTGAGTAACACGTGGGAATATGCCTTTCGGTACGGAACAACGCCTGGAAACGGGTGCTAATACCGTATACGCCCCCTGGGGGAAAGATTTATCGCCGAAAGATTAGCCCGCGCTGGATTAGCTAGATGGTGAGGTAAGAGCTCACCATGGCGACGATCCATAGCTGGTTTGAGAGGATGATCAGCCACACTGGGACTGAGACACGGCCCAGACTCCTACGGGAGGCAGCAGTGGGGAATATTGGACAATGGGGGCAACCCTGATCCAGCCATGCCGCGTGAGTGAAGAAGGCCCTAGGGTTGTAAAACTCTTTCAGCAGGG…	k__Bacteria	p__Proteobacteria	c__Alphaproteobacteria	o__Kordiimonadales	f__Kordiimonadaceae	f__Kordiimonadaceae_unclassified
AACGAACGCTGGCGGCAGGCCTAACACATGCAAGTCGAACGCGAACGTCTCTTCGGAGGCTAGTAGAGTGGCGGACGGGTGAGTAACACGTGGGAATATGCCTTTTGGTACGGAACAACGCCTGGAAACGGGTGCTAATACCGTATACGCCCTCCGGGGGAAAGATTTATCGCCAAGAGATTAGCCCGCGCTAGATTAGCTTGTTGGTGGGGTAATGGCCTACCAAGGCGACGATCTATAGCTGGTTTGAGAGGATGATCAGCCACACTGGGACTGAGACACGGCCCAGACTCCTACGGGAGGCAGCAGTGGGGAATATTGGACAATGGGGGCAACCCTGATCCAGCCATGCCGCGTGAGTGATGAAGGCCCTAGGGTTGTAAAACTCTTTCAGCAGGG…	AACGAACGCTGGCGGCAGGCCTAACACATGCAAGTCGAACGCGAACGTCTCTTCGGAGGCTAGTAGAGTGGCGGACGGGTGAGTAACACGTGGGAATATGCCTTTTGGTACGGAACAACGCCTGGAAACGGGTGCTAATACCGTATACGCCCTCCGGGGGAAAGATTTATCGCCAAGAGATTAGCCCGCGCTAGATTAGCTTGTTGGTGGGGTAATGGCCTACCAAGGCGACGATCTATAGCTGGTTTGAGAGGATGATCAGCCACACTGGGACTGAGACACGGCCCAGACTCCTACGGGAGGCAGCAGTGGGGAATATTGGACAATGGGGGCAACCCTGATCCAGCCATGCCGCGTGAGTGATGAAGGCCCTAGGGTTGTAAAACTCTTTCAGCAGGG…	k__Bacteria	p__Proteobacteria	c__Alphaproteobacteria	o__Kordiimonadales	f__Kordiimonadaceae	f__Kordiimonadaceae_unclassified
AACGAACGCTGGCGGCAGGCCTAACACATGCAAGTCGAACGCGTCCGCAAGGACGAGTGGCGCACGGGTGAGTAACGCGTGGATACCTACCCCAGAGCGCGGAATAACCCAGGGAAACCTCGGCTAATACCGCATATCACCTCACGAGGGAAAGACTCCCATGTCGCTCCGGGACGGGTCCGCGTCGGATTAGGCAGTTGGTGCAGGTAACGGCTCACCAAACCGACAATCCGTAGCTGGTTCGAGAGGACGACCAGCCACACTGGGACTGAGACACGGCCCAGACTCCTACGGGAGGCAGCAGTGAGGAATCTTGGACAATGGACGAAAGTCTGATCCAGCCATGTCGCGTGAGTGAAGAAGGCCCTAGGGTTGTAAAGCTCTTTCAGCGGGGATGAT…	AACGAACGCTGGCGGCAGGCCTAACACATGCAAGTCGAACGCGTCCGCAAGGACGAGTGGCGCACGGGTGAGTAACGCGTGGATACCTACCCCAGAGCGCGGAATAACCCAGGGAAACCTCGGCTAATACCGCATATCACCTCACGAGGGAAAGACTCCCATGTCGCTCCGGGACGGGTCCGCGTCGGATTAGGCAGTTGGTGCAGGTAACGGCTCACCAAACCGACAATCCGTAGCTGGTTCGAGAGGACGACCAGCCACACTGGGACTGAGACACGGCCCAGACTCCTACGGGAGGCAGCAGTGAGGAATCTTGGACAATGGACGAAAGTCTGATCCAGCCATGTCGCGTGAGTGAAGAAGGCCCTAGGGTTGTAAAGCTCTTTCAGCGGGGATGAT…	k__Bacteria	p__Proteobacteria	c__Alphaproteobacteria	o__Rhizobiales	o__Rhizobiales_unclassified	o__Rhizobiales_unclassified
AACGAACGCTGGCGGCAGGCCTAACACATGCAAGTCGAACGCTCCAGCAATGGAGAGTGGCAGACGGGTGAGTAACGCGTGGGAACCTTCCCAGTGGTACGGAATAGCCCAGGGAAACTTGGGGTAATACCGTATAAGCCCCTCGGGGGAAAGATTTATCGCCATTGGATGGGCCCGCGTCGGATTAGCTTGTTGGTGAGGTAAAAGCTCACCAAGGCGACGATCCGTAGCTGGTCTGAGAGGATGATCAGCCACACTGGGACTGAGACACGGCCCAGACTCCTACGGGAGGCAGCAGTGGGGAATATTGGACAATGGGCGCAAGCCTGATCCAGCCATGCCGCGTGAGTGACGAAGGCCCTAGGGTTGTAAAGCTCTTTTGGCGGGGACGATAATGAC…	AACGAACGCTGGCGGCAGGCCTAACACATGCAAGTCGAACGCTCCAGCAATGGAGAGTGGCAGACGGGTGAGTAACGCGTGGGAACCTTCCCAGTGGTACGGAATAGCCCAGGGAAACTTGGGGTAATACCGTATAAGCCCCTCGGGGGAAAGATTTATCGCCATTGGATGGGCCCGCGTCGGATTAGCTTGTTGGTGAGGTAAAAGCTCACCAAGGCGACGATCCGTAGCTGGTCTGAGAGGATGATCAGCCACACTGGGACTGAGACACGGCCCAGACTCCTACGGGAGGCAGCAGTGGGGAATATTGGACAATGGGCGCAAGCCTGATCCAGCCATGCCGCGTGAGTGACGAAGGCCCTAGGGTTGTAAAGCTCTTTTGGCGGGGACGATAATGAC…	k__Bacteria	p__Proteobacteria	c__Alphaproteobacteria	o__Rhizobiales	f__Hyphomicrobiaceae	f__Hyphomicrobiaceae_unclassified
AACGAACGCTGGCGGCAGGCCTAACACATGCAAGTCGAACGCTCCAGCAATGGAGAGTGGCAGACGGGTGAGTAACGCGTGGGAACCTTCCCAGTGGTACGGAATAGCCCAGGGAAACTTGGGGTAATACCGTATAAGCCCTTCGGGGGAAAGATTTATCGCCATTGGATGGGCCCGCGTCGGATTAGCTTGTTGGTGAGGTAAAAGCTCACCAAGGCGACGATCCGTAGCTGGTCTGAGAGGATGATCAGCCACACTGGGACTGAGACACGGCCCAGACTCCTACGGGAGGCAGCAGTGGGGAATATTGGACAATGGGCGCAAGCCTGATCCAGCCATGCCGCGTGAGTGACGAAGGCCCTAGGGTTGTAAAGCTCTTTTGGCGGGGACGATAATGAC…	AACGAACGCTGGCGGCAGGCCTAACACATGCAAGTCGAACGCTCCAGCAATGGAGAGTGGCAGACGGGTGAGTAACGCGTGGGAACCTTCCCAGTGGTACGGAATAGCCCAGGGAAACTTGGGGTAATACCGTATAAGCCCTTCGGGGGAAAGATTTATCGCCATTGGATGGGCCCGCGTCGGATTAGCTTGTTGGTGAGGTAAAAGCTCACCAAGGCGACGATCCGTAGCTGGTCTGAGAGGATGATCAGCCACACTGGGACTGAGACACGGCCCAGACTCCTACGGGAGGCAGCAGTGGGGAATATTGGACAATGGGCGCAAGCCTGATCCAGCCATGCCGCGTGAGTGACGAAGGCCCTAGGGTTGTAAAGCTCTTTTGGCGGGGACGATAATGAC…	k__Bacteria	p__Proteobacteria	c__Alphaproteobacteria	o__Rhizobiales	f__Hyphomicrobiaceae	f__Hyphomicrobiaceae_unclassified
AACGAACGCTGGCGGCAGGCCTAACACATGCAAGTCGAACGCTCCCTTCGGGGAGAGTGGCAGACGGGTGAGTAACACGTGGGAATCTTCCTGTTGGTTCGGAATAGCTCAGGGAAACTTGGGGTAATACCGGATAAGCCCGAAAGGGGAAAGATTTATCGCCGACAGATGAGCCCGCGTCTGATTAGCTTGTTGGTGAGGTAACGGCTCACCAAGGCGACGATCAGTAGCTGGTCTGAGAGGATGATCAGCCACACTGGGACTGAGACACGGCCCAGACTCCTACGGGAGGCAGCAGTGGGGAATATTGGACAATGGGCGCAAGCCTGATCCAGCCATGCCGCGTGAGTGACGAAGGTCTTCGGATTGTAAAGCTCTTTTGGCGGGGACGATAATGAC…	AACGAACGCTGGCGGCAGGCCTAACACATGCAAGTCGAACGCTCCCTTCGGGGAGAGTGGCAGACGGGTGAGTAACACGTGGGAATCTTCCTGTTGGTTCGGAATAGCTCAGGGAAACTTGGGGTAATACCGGATAAGCCCGAAAGGGGAAAGATTTATCGCCGACAGATGAGCCCGCGTCTGATTAGCTTGTTGGTGAGGTAACGGCTCACCAAGGCGACGATCAGTAGCTGGTCTGAGAGGATGATCAGCCACACTGGGACTGAGACACGGCCCAGACTCCTACGGGAGGCAGCAGTGGGGAATATTGGACAATGGGCGCAAGCCTGATCCAGCCATGCCGCGTGAGTGACGAAGGTCTTCGGATTGTAAAGCTCTTTTGGCGGGGACGATAATGAC…	k__Bacteria	p__Proteobacteria	c__Alphaproteobacteria	o__Rhizobiales	f__Hyphomicrobiaceae	g__Hyphomicrobium
AACGAACGCTGGCGGCAGGCCTAACACATGCAAGTCGAACGCTCCCTTCGGGGAGAGTGGCAGACGGGTGAGTAACGCGTGGGAATCTACCCAGCTCTATGGAATAACTTCGGGAAACCGGAGCTAATACCGTATACGCCCTTCGGGGGAAAGATTTATCGGAGTTGGATGAGCCCGCGTTAGATTAGCTAGTTGGTAGGGTAATGGCCTACCAAGGCGACGATCTATAGCTGGTCTGAGAGGATGATCAGCCACACTGGGACTGAGACACGGTCCAGACTCCTACGGGAGGCAGCAGTAGGGAATATTGCACAATGGGCGCAAGCCTGATGCAGCCATGCCGCGTGAGTGATGAAGGCCCTAGGGTTGTAAAACTCTTTCATCGGTGAAGATAATGAC…	AACGAACGCTGGCGGCAGGCCTAACACATGCAAGTCGAACGCTCCCTTCGGGGAGAGTGGCAGACGGGTGAGTAACGCGTGGGAATCTACCCAGCTCTATGGAATAACTTCGGGAAACCGGAGCTAATACCGTATACGCCCTTCGGGGGAAAGATTTATCGGAGTTGGATGAGCCCGCGTTAGATTAGCTAGTTGGTAGGGTAATGGCCTACCAAGGCGACGATCTATAGCTGGTCTGAGAGGATGATCAGCCACACTGGGACTGAGACACGGTCCAGACTCCTACGGGAGGCAGCAGTAGGGAATATTGCACAATGGGCGCAAGCCTGATGCAGCCATGCCGCGTGAGTGATGAAGGCCCTAGGGTTGTAAAACTCTTTCATCGGTGAAGATAATGAC…	k__Bacteria	p__Proteobacteria	c__Alphaproteobacteria	o__Rhizobiales	f__Phyllobacteriaceae	f__Phyllobacteriaceae_unclassified
AACGAACGCTGGCGGCAGGCCTAACACATGCAAGTCGAACGCTCCCTTCGGGGAGAGTGGCAGACGGGTGAGTAACGCGTGGGAATCTACCCAGCTCTATGGAATAACTTCGGGAAACCGGAGCTAATACCGTATACGCCCTTCGGGGGAAAGATTTATCGGAGTTGGATGAGCCCGCGTTAGATTAGCTAGTTGGTAGGGTAATGGCCTACCAAGGCGACGATCTATAGCTGGTCTGAGAGGATGATCAGCCACACTGGGACTGAGACACGGTCCAGACTCCTACGGGAGGCAGCAGTGGGGAATATTGCACAATGGGCGCAAGCCTGATGCAGCCATGCCGCGTGAGTGATGAAGGCCCTAGGGTTGTAAAACTCTTTCATCGGTGAAGATAATGAC…	AACGAACGCTGGCGGCAGGCCTAACACATGCAAGTCGAACGCTCCCTTCGGGGAGAGTGGCAGACGGGTGAGTAACGCGTGGGAATCTACCCAGCTCTATGGAATAACTTCGGGAAACCGGAGCTAATACCGTATACGCCCTTCGGGGGAAAGATTTATCGGAGTTGGATGAGCCCGCGTTAGATTAGCTAGTTGGTAGGGTAATGGCCTACCAAGGCGACGATCTATAGCTGGTCTGAGAGGATGATCAGCCACACTGGGACTGAGACACGGTCCAGACTCCTACGGGAGGCAGCAGTGGGGAATATTGCACAATGGGCGCAAGCCTGATGCAGCCATGCCGCGTGAGTGATGAAGGCCCTAGGGTTGTAAAACTCTTTCATCGGTGAAGATAATGAC…	k__Bacteria	p__Proteobacteria	c__Alphaproteobacteria	o__Rhizobiales	f__Phyllobacteriaceae	f__Phyllobacteriaceae_unclassified
AACGAACGCTGGCGGCAGGCCTAACACATGCAAGTCGAACGCTCCTAATTCTTCGGAAGGACGGAGAGTGGCAGACGGGTAAGTAACGCGTGGGAATCTACCCAGTTCTACGGAACAACACAGAGAAATTTGTGCTAATACCGTATACGCCCTCCGGGGGAAAGATTTATCGGAGTTGGATGAGCCCGCGTTTGATTAGCTAGTTGGTGAGGTAATGGCTCACCAAGGCGACGATCAATAGCTGGTCTGAGAGGATGATCAGCCACACTGGGACTGAGACACGGCCCAGACTCCTACGGGAGGCAGCAGTGGGGAATATTGGACAATGGGCGCAAGCCTGATCCAGCCATGCCGCGTGAGTGATGAAGGCCCTAGGGTTGTAAAGCTCTTTCAACGGTG…	AACGAACGCTGGCGGCAGGCCTAACACATGCAAGTCGAACGCTCCTAATTCTTCGGAAGGACGGAGAGTGGCAGACGGGTAAGTAACGCGTGGGAATCTACCCAGTTCTACGGAACAACACAGAGAAATTTGTGCTAATACCGTATACGCCCTCCGGGGGAAAGATTTATCGGAGTTGGATGAGCCCGCGTTTGATTAGCTAGTTGGTGAGGTAATGGCTCACCAAGGCGACGATCAATAGCTGGTCTGAGAGGATGATCAGCCACACTGGGACTGAGACACGGCCCAGACTCCTACGGGAGGCAGCAGTGGGGAATATTGGACAATGGGCGCAAGCCTGATCCAGCCATGCCGCGTGAGTGATGAAGGCCCTAGGGTTGTAAAGCTCTTTCAACGGTG…	k__Bacteria	p__Proteobacteria	c__Alphaproteobacteria	o__Rhizobiales	f__Phyllobacteriaceae	f__Phyllobacteriaceae_unclassified
AACGAACGCTGGCGGCAGGCCTAACACATGCAAGTCGAACGCTCCTAATTCTTCGGAAGGACGGAGAGTGGCAGACGGGTGAGTAACGCGTGGGAATCTACCCAGTTCTACGGAACAACACAGAGAAATTTGTGCTAATACCGTATACGCCCTCCGGGGGAAAGATTTATCGGAGTTGGATGAGCCCGCGTTTGATTAGCTAGTTGGTGAGGTAATGGCTCACCAAGGCGACGATCAATAGCTGGTCTGAGAGGATGATCAGCCACACTGGGACTGAGACACGGCCCAGACTCCTACGGGAGGCAGCAGTGGGGAATATTGGACAATGGGCGCAAGCCTGATCCAGCCATGCCGCGTGAGTGATGAAGGCCCTAGGGTTGTAAAGCTCTTTCAACGGTG…	AACGAACGCTGGCGGCAGGCCTAACACATGCAAGTCGAACGCTCCTAATTCTTCGGAAGGACGGAGAGTGGCAGACGGGTGAGTAACGCGTGGGAATCTACCCAGTTCTACGGAACAACACAGAGAAATTTGTGCTAATACCGTATACGCCCTCCGGGGGAAAGATTTATCGGAGTTGGATGAGCCCGCGTTTGATTAGCTAGTTGGTGAGGTAATGGCTCACCAAGGCGACGATCAATAGCTGGTCTGAGAGGATGATCAGCCACACTGGGACTGAGACACGGCCCAGACTCCTACGGGAGGCAGCAGTGGGGAATATTGGACAATGGGCGCAAGCCTGATCCAGCCATGCCGCGTGAGTGATGAAGGCCCTAGGGTTGTAAAGCTCTTTCAACGGTG…	k__Bacteria	p__Proteobacteria	c__Alphaproteobacteria	o__Rhizobiales	f__Phyllobacteriaceae	f__Phyllobacteriaceae_unclassified
AACGAACGCTGGCGGCAGGCCTAACACATGCAAGTCGAACGCTCTCTTCGGAGAGAGTGGCGGACGGGTGAGTAACGCGTGGGAACATACCTTTTGGTACGGAACAACCATTGGAAACGATGGCTAATACCGTATACGCCCTGAGGGGGAAAGATTTATCGCCGAGAGATTGGCCCGCGTTAGATTAGCTAGTTGGTAAGGTAACGGCTTACCAAGGCGACGATCTATAGCTGGTTTGAGAGGATGATCAGCCACACTGGGACTGAGACACGGCCCAGACTCCTACGGGAGGCAGCAGTGGGGAATATTGGACAATGGGGGCAACCCTGATCCAGCCATGCCGCGTGAGTGAAGAAGGCCTTAGGGTTGTAAAACTCTTTCAGCAGGGAAGATAATGAC…	AACGAACGCTGGCGGCAGGCCTAACACATGCAAGTCGAACGCTCTCTTCGGAGAGAGTGGCGGACGGGTGAGTAACGCGTGGGAACATACCTTTTGGTACGGAACAACCATTGGAAACGATGGCTAATACCGTATACGCCCTGAGGGGGAAAGATTTATCGCCGAGAGATTGGCCCGCGTTAGATTAGCTAGTTGGTAAGGTAACGGCTTACCAAGGCGACGATCTATAGCTGGTTTGAGAGGATGATCAGCCACACTGGGACTGAGACACGGCCCAGACTCCTACGGGAGGCAGCAGTGGGGAATATTGGACAATGGGGGCAACCCTGATCCAGCCATGCCGCGTGAGTGAAGAAGGCCTTAGGGTTGTAAAACTCTTTCAGCAGGGAAGATAATGAC…	k__Bacteria	p__Proteobacteria	c__Alphaproteobacteria	o__Kordiimonadales	f__Kordiimonadaceae	f__Kordiimonadaceae_unclassified
AACGAACGCTGGCGGCAGGCCTAACACATGCAAGTCGAACGCTCTCTTCGGAGGGAGTGGCAGACGGGTGAGTAACGCGTGGGAACCTACCTAGTGGTACGGAATAACTCGGGGAAACCCGTGCTAATACCGTATGTGCCCGAAAGGGGAAAGATTTATCGCCACTAGATGGGCCCGCGTCGGATTAGCTTGTTGGTGAGGTAATGGCTCACCAAGGCGACGATCCGTAGCTGGTCTGAGAGGATGATCAGCCACACTGGGACTGAGACACGGCCCAGACTCCTACGGGAGGCAGCAGTGGGGAATATTGGACAATGGGCGCAAGCCTGATCCAGCCATGCCGCGTGAGTGACGAAGGCCTTAGGGTTGTAAAGCTCTTTTGGCGGGGACGATAATGAC…	AACGAACGCTGGCGGCAGGCCTAACACATGCAAGTCGAACGCTCTCTTCGGAGGGAGTGGCAGACGGGTGAGTAACGCGTGGGAACCTACCTAGTGGTACGGAATAACTCGGGGAAACCCGTGCTAATACCGTATGTGCCCGAAAGGGGAAAGATTTATCGCCACTAGATGGGCCCGCGTCGGATTAGCTTGTTGGTGAGGTAATGGCTCACCAAGGCGACGATCCGTAGCTGGTCTGAGAGGATGATCAGCCACACTGGGACTGAGACACGGCCCAGACTCCTACGGGAGGCAGCAGTGGGGAATATTGGACAATGGGCGCAAGCCTGATCCAGCCATGCCGCGTGAGTGACGAAGGCCTTAGGGTTGTAAAGCTCTTTTGGCGGGGACGATAATGAC…	k__Bacteria	p__Proteobacteria	c__Alphaproteobacteria	o__Rhizobiales	f__Hyphomicrobiaceae	g__Filomicrobium
AACGAACGCTGGCGGCAGGCCTAACACATGCAAGTCGAACGCTCTCTTCGGAGGGAGTGGCAGACGGGTGAGTAACGCGTGGGAACCTACCTAGTGGTACGGAATAACTCGGGGAAACCCGTGCTAATACCGTATGTGCCCGATAGGGGAAAGATTTATCGCCATTAGATGGGCCCGCGTCGGATTAGCTTGTTGGTGAGGTAATGGCTCACCAAGGCGACGATCCGTAGCTGGTCTGAGAGGATGATCAGCCACACTGGGACTGAGACACGGCCCAGACTCCTACGGGAGGCAGCAGTGGGGAATATTGGACAATGGGCGCAAGCCTGATCCAGCCATGCCGCGTGAGTGACGAAGGCCTTAGGGTTGTAAAGCTCTTTTGGCGGGGACGATAATGAC…	AACGAACGCTGGCGGCAGGCCTAACACATGCAAGTCGAACGCTCTCTTCGGAGGGAGTGGCAGACGGGTGAGTAACGCGTGGGAACCTACCTAGTGGTACGGAATAACTCGGGGAAACCCGTGCTAATACCGTATGTGCCCGATAGGGGAAAGATTTATCGCCATTAGATGGGCCCGCGTCGGATTAGCTTGTTGGTGAGGTAATGGCTCACCAAGGCGACGATCCGTAGCTGGTCTGAGAGGATGATCAGCCACACTGGGACTGAGACACGGCCCAGACTCCTACGGGAGGCAGCAGTGGGGAATATTGGACAATGGGCGCAAGCCTGATCCAGCCATGCCGCGTGAGTGACGAAGGCCTTAGGGTTGTAAAGCTCTTTTGGCGGGGACGATAATGAC…	k__Bacteria	p__Proteobacteria	c__Alphaproteobacteria	o__Rhizobiales	f__Hyphomicrobiaceae	g__Filomicrobium
AACGAACGCTGGCGGCAGGCCTAACACATGCAAGTCGAACGCTCTCTTCGGAGGGAGTGGCGCACGGGTGAGTAACGCGTGGGAACCTACCCTGGGGTACGGAATAACAGCGGGAAACTGCTGCTAATACCGTATACGCCTTTAGGGGGAAAGATTTATCGCCCTGGGATGGGCCCGCGTCCGATTAGTTAGTTGGTGGGGTAACGGCCTACCAAGGCTTCGATCGGTAGCTGGTCTGAGAGGATGATCAGCCACACTGGGACTGAGACACGGCCCAGACTCCTACGGGAGGCAGCAGTGGGGAATCTTGGACAATGGGGGCAACCCTGATCCAGCCATGCCGCGTGAGTGAAGAAGGCCTTAGGGTTGTAAAGCTCTTTCAGTGGTGACGATGATGAC…	AACGAACGCTGGCGGCAGGCCTAACACATGCAAGTCGAACGCTCTCTTCGGAGGGAGTGGCGCACGGGTGAGTAACGCGTGGGAACCTACCCTGGGGTACGGAATAACAGCGGGAAACTGCTGCTAATACCGTATACGCCTTTAGGGGGAAAGATTTATCGCCCTGGGATGGGCCCGCGTCCGATTAGTTAGTTGGTGGGGTAACGGCCTACCAAGGCTTCGATCGGTAGCTGGTCTGAGAGGATGATCAGCCACACTGGGACTGAGACACGGCCCAGACTCCTACGGGAGGCAGCAGTGGGGAATCTTGGACAATGGGGGCAACCCTGATCCAGCCATGCCGCGTGAGTGAAGAAGGCCTTAGGGTTGTAAAGCTCTTTCAGTGGTGACGATGATGAC…	k__Bacteria	p__Proteobacteria	c__Alphaproteobacteria	o__Rhodospirillales	f__Rhodospirillaceae	g__Inquilinus
AACGAACGCTGGCGGCAGGCCTAACACATGCAAGTCGAACGCTTCAGCAATGAAGAGTGGCAGACGGGTGAGTAACGCGTGGGAACCTTCCCAGTGGTACGGAATAGCCCAGGGAAACTTGGGGTAATACCGTATAAGCCCTTAGGGGGAAAGATTTATCGCCATTGGATGGGCCCGCGTCGGATTAGCTTGTTGGTGGGGTAAAAGCTCACCAAGGCGACGATCCGTAGCTGGTCTGAGAGGATGATCAGCCACACTGGGACTGAGACACGGCCCAGACTCCTACGGGAGGCAGCAGTGGGGAATATTGGACAATGGGCGCAAGCCTGATCCAGCCATGCCGCGTGAGTGACGAAGGCCTTAGGGTTGTAAAGCTCTTTTGGCGGGGACGATAATGAC…	AACGAACGCTGGCGGCAGGCCTAACACATGCAAGTCGAACGCTTCAGCAATGAAGAGTGGCAGACGGGTGAGTAACGCGTGGGAACCTTCCCAGTGGTACGGAATAGCCCAGGGAAACTTGGGGTAATACCGTATAAGCCCTTAGGGGGAAAGATTTATCGCCATTGGATGGGCCCGCGTCGGATTAGCTTGTTGGTGGGGTAAAAGCTCACCAAGGCGACGATCCGTAGCTGGTCTGAGAGGATGATCAGCCACACTGGGACTGAGACACGGCCCAGACTCCTACGGGAGGCAGCAGTGGGGAATATTGGACAATGGGCGCAAGCCTGATCCAGCCATGCCGCGTGAGTGACGAAGGCCTTAGGGTTGTAAAGCTCTTTTGGCGGGGACGATAATGAC…	k__Bacteria	p__Proteobacteria	c__Alphaproteobacteria	o__Rhizobiales	f__Hyphomicrobiaceae	g__Hyphomicrobium
AACGAACGCTGGCGGCAGGCCTAACACATGCAAGTCGAACGCTTCAGCAATGGAGAGTGGCAGACGGGTGAGTAACGCGTGGGAACCTTCCCAGTGGTACGGAATAGCCCAGGGAAACTTGGGGTAATACCGTATAAGCCCCTAGGGGGAAAGATTTATCGCCATTGGATGGGCCCGCGTCGGATTAGCTTGTTGGTGGGGTAAAAGCCTACCAAGGCGACGATCCGTAGCTGGTCTGAGAGGATGATCAGCCACACTGGGACTGAGACACGGCCCAGACTCCTACGGGAGGCAGCAGTGGGGAATATTGGACAATGGGCGCAAGCCTGATCCAGCCATGCCACGTGAGTGACGAAGGCCCTAGGGTTGTAAAGCTCTTTTGGCGGGGACGATAATGAC…	AACGAACGCTGGCGGCAGGCCTAACACATGCAAGTCGAACGCTTCAGCAATGGAGAGTGGCAGACGGGTGAGTAACGCGTGGGAACCTTCCCAGTGGTACGGAATAGCCCAGGGAAACTTGGGGTAATACCGTATAAGCCCCTAGGGGGAAAGATTTATCGCCATTGGATGGGCCCGCGTCGGATTAGCTTGTTGGTGGGGTAAAAGCCTACCAAGGCGACGATCCGTAGCTGGTCTGAGAGGATGATCAGCCACACTGGGACTGAGACACGGCCCAGACTCCTACGGGAGGCAGCAGTGGGGAATATTGGACAATGGGCGCAAGCCTGATCCAGCCATGCCACGTGAGTGACGAAGGCCCTAGGGTTGTAAAGCTCTTTTGGCGGGGACGATAATGAC…	k__Bacteria	p__Proteobacteria	c__Alphaproteobacteria	o__Rhizobiales	f__Hyphomicrobiaceae	g__Hyphomicrobium
AACGAACGCTGGCGGCAGGCCTAACACATGCAAGTCGAACGCTTCAGCAATGGAGAGTGGCAGACGGGTGAGTAACGCGTGGGAACCTTCCCAGTGGTACGGAATAGCCCAGGGAAACTTGGGGTAATACCGTATAAGCCCCTAGGGGGAAAGATTTATCGCCATTGGATGGGCCCGCGTCGGATTAGCTTGTTGGTGGGGTAAAAGCCTACCAAGGCGACGATCCGTAGCTGGTCTGAGAGGATGATCAGCCACACTGGGACTGAGACACGGCCCAGACTCCTACGGGAGGCAGCAGTGGGGAATATTGGACAATGGGCGCAAGCCTGATCCAGCCATGCCGCGTGAGTGACGAAGGCCCTAGGGTTGTAAAGCTCTTTTGGCGGGGACGATAATGAC…	AACGAACGCTGGCGGCAGGCCTAACACATGCAAGTCGAACGCTTCAGCAATGGAGAGTGGCAGACGGGTGAGTAACGCGTGGGAACCTTCCCAGTGGTACGGAATAGCCCAGGGAAACTTGGGGTAATACCGTATAAGCCCCTAGGGGGAAAGATTTATCGCCATTGGATGGGCCCGCGTCGGATTAGCTTGTTGGTGGGGTAAAAGCCTACCAAGGCGACGATCCGTAGCTGGTCTGAGAGGATGATCAGCCACACTGGGACTGAGACACGGCCCAGACTCCTACGGGAGGCAGCAGTGGGGAATATTGGACAATGGGCGCAAGCCTGATCCAGCCATGCCGCGTGAGTGACGAAGGCCCTAGGGTTGTAAAGCTCTTTTGGCGGGGACGATAATGAC…	k__Bacteria	p__Proteobacteria	c__Alphaproteobacteria	o__Rhizobiales	f__Hyphomicrobiaceae	g__Hyphomicrobium
AACGAACGCTGGCGGCAGGCCTAACACATGCAAGTCGAACGCTTCAGCAATGGAGAGTGGCAGACGGGTGAGTAACGCGTGGGAACCTTCCCAGTGGTACGGAATAGCCCAGGGAAACTTGGGGTAATACCGTATAAGCCCCTCGGGGGAAAGATTTATCGCCATTGGATGGGCCCGCGTCGGATTAGCTTGTTGGTGGGGTAAAAGCCTACCAAGGCGACGATCCGTAGCTGGTCTGAGAGGATGATCAGCCACACTGGGACTGAGACACGGCCCAGACTCCTACGGGAGGCAGCAGTGGGGAATATTGGACAATGGGCGCAAGCCTGATCCAGCCATGCCGCGTGAGTGACGAAGGCCCTAGGGTTGTAAAGCTCTTTTGGCGGGGACGATAATGAC…	AACGAACGCTGGCGGCAGGCCTAACACATGCAAGTCGAACGCTTCAGCAATGGAGAGTGGCAGACGGGTGAGTAACGCGTGGGAACCTTCCCAGTGGTACGGAATAGCCCAGGGAAACTTGGGGTAATACCGTATAAGCCCCTCGGGGGAAAGATTTATCGCCATTGGATGGGCCCGCGTCGGATTAGCTTGTTGGTGGGGTAAAAGCCTACCAAGGCGACGATCCGTAGCTGGTCTGAGAGGATGATCAGCCACACTGGGACTGAGACACGGCCCAGACTCCTACGGGAGGCAGCAGTGGGGAATATTGGACAATGGGCGCAAGCCTGATCCAGCCATGCCGCGTGAGTGACGAAGGCCCTAGGGTTGTAAAGCTCTTTTGGCGGGGACGATAATGAC…	k__Bacteria	p__Proteobacteria	c__Alphaproteobacteria	o__Rhizobiales	f__Hyphomicrobiaceae	g__Hyphomicrobium
AACGAACGCTGGCGGCAGGCCTAACACATGCAAGTCGAACGGACCCTTCGGGGTTAGTGGCAGACGGGTGAGTAACGCGTGGGAACCTACCTATAAGTACGGAACAACACAGAGAAATTTGTGCTAATACCGTATGTGCTCTTTGGAGTAAAGATTTATCGCTTATAGATGGGCCCGCGTTAGATTAGCTAGTTGGTGAGGTAATGGCTCACCAAGGCGACGATCTATAGCTGGTCTGAGAGGATGATCAGCCACACTGGGACTGAGACACGGCCCAGACTCCTACGGGAGGCAGCAGTGAGGAATATTGGACAATGGGGGCAACCCTGATCCAGCCATGCCGCGTGAGTGATGACGGCCTTAGGGTTGTAAAGCTCTTTCGCTAGGGAAGATAATGAC…	AACGAACGCTGGCGGCAGGCCTAACACATGCAAGTCGAACGGACCCTTCGGGGTTAGTGGCAGACGGGTGAGTAACGCGTGGGAACCTACCTATAAGTACGGAACAACACAGAGAAATTTGTGCTAATACCGTATGTGCTCTTTGGAGTAAAGATTTATCGCTTATAGATGGGCCCGCGTTAGATTAGCTAGTTGGTGAGGTAATGGCTCACCAAGGCGACGATCTATAGCTGGTCTGAGAGGATGATCAGCCACACTGGGACTGAGACACGGCCCAGACTCCTACGGGAGGCAGCAGTGAGGAATATTGGACAATGGGGGCAACCCTGATCCAGCCATGCCGCGTGAGTGATGACGGCCTTAGGGTTGTAAAGCTCTTTCGCTAGGGAAGATAATGAC…	k__Bacteria	p__Proteobacteria	c__Alphaproteobacteria	o__Rhizobiales	f__Cohaesibacteraceae	g__Cohaesibacter
AACGAACGCTGGCGGCAGGCCTAACACATGCAAGTCGAACGGATCCTTCGGGATTAGTGGCAGACGGGTGAGTAACGCGTGGGAAGCTACCTTGTGGTAGGGAACAACAGTTGGAAACGACTGCTAATACCCTATGAGCCCTAAGGGGGAAAGATTTATCGCCATGAGATGTGCCCGCGTTAGATTAGCTAGTTGGTAAGGTAATGGCTTACCAAGGCGACGATCTATAGCTGGTCTGAGAGGATGATCAGCCACACTGGGACTGAGACACGGCCCAGACTCCTACGGGAGGCAGCAGTGGGGAATATTGGACAATGGGGGCAACCCTGATCCAGCCATGCCGCGTGTGTGATGACGGCCTTAGGGTTGTAAAGCACTTTCAGCAGTGAAGATAATGAC…	AACGAACGCTGGCGGCAGGCCTAACACATGCAAGTCGAACGGATCCTTCGGGATTAGTGGCAGACGGGTGAGTAACGCGTGGGAAGCTACCTTGTGGTAGGGAACAACAGTTGGAAACGACTGCTAATACCCTATGAGCCCTAAGGGGGAAAGATTTATCGCCATGAGATGTGCCCGCGTTAGATTAGCTAGTTGGTAAGGTAATGGCTTACCAAGGCGACGATCTATAGCTGGTCTGAGAGGATGATCAGCCACACTGGGACTGAGACACGGCCCAGACTCCTACGGGAGGCAGCAGTGGGGAATATTGGACAATGGGGGCAACCCTGATCCAGCCATGCCGCGTGTGTGATGACGGCCTTAGGGTTGTAAAGCACTTTCAGCAGTGAAGATAATGAC…	k__Bacteria	p__Proteobacteria	c__Alphaproteobacteria	o__Rhizobiales	f__Hyphomicrobiaceae	g__Pseudovibrio
AACGAACGCTGGCGGCAGGCCTAACACATGCAAGTCGAACGGATCCTTCGGGATTAGTGGCAGACGGGTGAGTAACGCGTGGGAAGCTACCTTGTGGTAGGGAACAACAGTTGGAAACGACTGCTAATACCCTATGAGCCCTATGGGGGAAAGATTTATCGCCATGAGATGTGCCCGCGTTAGATTAGCTAGTTGGTAAGGTAATGGCTTACCAAGGCGACGATCTATAGCTGGTCTGAGAGGATGATCAGCCACACTGGGACTGAGACACGGCCCAGACTCCTACGGGAGGCAGCAGTGGGGAATATTGGACAATGGGGGCAACCCTGATCCAGCCATGCCGCGTGAGTGATGACGGCCTTAGGGTTGTAAAGCTCTTTCAGCAGTGAAGATAATGAC…	AACGAACGCTGGCGGCAGGCCTAACACATGCAAGTCGAACGGATCCTTCGGGATTAGTGGCAGACGGGTGAGTAACGCGTGGGAAGCTACCTTGTGGTAGGGAACAACAGTTGGAAACGACTGCTAATACCCTATGAGCCCTATGGGGGAAAGATTTATCGCCATGAGATGTGCCCGCGTTAGATTAGCTAGTTGGTAAGGTAATGGCTTACCAAGGCGACGATCTATAGCTGGTCTGAGAGGATGATCAGCCACACTGGGACTGAGACACGGCCCAGACTCCTACGGGAGGCAGCAGTGGGGAATATTGGACAATGGGGGCAACCCTGATCCAGCCATGCCGCGTGAGTGATGACGGCCTTAGGGTTGTAAAGCTCTTTCAGCAGTGAAGATAATGAC…	k__Bacteria	p__Proteobacteria	c__Alphaproteobacteria	o__Rhizobiales	f__Hyphomicrobiaceae	g__Pseudovibrio
AACGAACGCTGGCGGCAGGCCTAACACATGCAAGTCGAACGGATCCTTCGGGATTAGTGGCAGACGGGTGAGTAACGCGTGGGAAGCTACCTTGTGGTAGGGAACAACAGTTGGAAACGACTGCTAATACCCTATGAGCCCTATGGGGGAAAGATTTATCGCCATGAGATGTGCCCGCGTTAGATTAGCTAGTTGGTAAGGTAATGGCTTACCAAGGCGACGATCTATAGCTGGTCTGAGAGGATGATCAGCCACACTGGGACTGAGACACGGCCCAGACTCCTACGGGAGGCAGCAGTGGGGAATATTGGACAATGGGGGCAACCCTGATCCAGCCATGCCGCGTGTGTGATGACGGCCTTAGGGTTGTAAAGCACTTTCAGCAGTGAAGATAATGAC…	AACGAACGCTGGCGGCAGGCCTAACACATGCAAGTCGAACGGATCCTTCGGGATTAGTGGCAGACGGGTGAGTAACGCGTGGGAAGCTACCTTGTGGTAGGGAACAACAGTTGGAAACGACTGCTAATACCCTATGAGCCCTATGGGGGAAAGATTTATCGCCATGAGATGTGCCCGCGTTAGATTAGCTAGTTGGTAAGGTAATGGCTTACCAAGGCGACGATCTATAGCTGGTCTGAGAGGATGATCAGCCACACTGGGACTGAGACACGGCCCAGACTCCTACGGGAGGCAGCAGTGGGGAATATTGGACAATGGGGGCAACCCTGATCCAGCCATGCCGCGTGTGTGATGACGGCCTTAGGGTTGTAAAGCACTTTCAGCAGTGAAGATAATGAC…	k__Bacteria	p__Proteobacteria	c__Alphaproteobacteria	o__Rhizobiales	f__Hyphomicrobiaceae	g__Pseudovibrio
AACGAACGCTGGCGGCAGGCCTAACACATGCAAGTCGAACGGATCCTTCGGGATTAGTGGCGCACGGGTGCGTAACACGTGGGAATATACCCTTAGGTAAGGAATAATGTCTGGAAACGGACACTAATACCTTATAATAACTTCGGTTCAAAGATTTATCGCCTAAGGATTAGCCCGCGCCTGATTAGATAGTTGGTGAGGTAATGGCTCACCAAGTCTACGATCAGTAGGGGGTCTGAGAGGATGATCCCCCACACTGGGACTGAGACACGGCCCAGACTCCTACGGGAGGCAGCAGTGAGGAATATTGCGCAATGGAGGAAACTCTGACGCAGCCATGCCGCGTGAGTGAAGAAGGCCTTAGGGTTGTAAAGCTCTTTCAGATGCGAAGATAATGAC…	AACGAACGCTGGCGGCAGGCCTAACACATGCAAGTCGAACGGATCCTTCGGGATTAGTGGCGCACGGGTGCGTAACACGTGGGAATATACCCTTAGGTAAGGAATAATGTCTGGAAACGGACACTAATACCTTATAATAACTTCGGTTCAAAGATTTATCGCCTAAGGATTAGCCCGCGCCTGATTAGATAGTTGGTGAGGTAATGGCTCACCAAGTCTACGATCAGTAGGGGGTCTGAGAGGATGATCCCCCACACTGGGACTGAGACACGGCCCAGACTCCTACGGGAGGCAGCAGTGAGGAATATTGCGCAATGGAGGAAACTCTGACGCAGCCATGCCGCGTGAGTGAAGAAGGCCTTAGGGTTGTAAAGCTCTTTCAGATGCGAAGATAATGAC…	k__Bacteria	p__Proteobacteria	c__Alphaproteobacteria	o__BD7-3	o__BD7-3_unclassified	o__BD7-3_unclassified
AACGAACGCTGGCGGCAGGCCTAACACATGCAAGTCGAACGGGAAGCCATCTTCGGATGGTGGAGAGTGGCGAACGGGTGAGTAACGCGTGGGAACCTGCCCTCTGGTATGGGACAACCCCGGGAAACTGGGGCTAATACCGTATACGCTCTTCGGATTTCTGTCCGGGGAGGAAAGATTTATCGCCGGAGGATGGGCCCGCGTCCGATTAGGTTGTTGGTGTGGTAACGGCGCACCAAGCCTTCGATCGGTAGCTGGTCTGAGAGGATGATCAGCCACACTGGGACTGAGACACGGCCCAGACTCCTACGGGAGGCAGCAGTGGGGAATATTGGACAATGGGGGCAACCCTGATCCAGCCATGCCGCGTGGGTGAAGAAGGCCTTAGGGTTGTAAAGC…	AACGAACGCTGGCGGCAGGCCTAACACATGCAAGTCGAACGGGAAGCCATCTTCGGATGGTGGAGAGTGGCGAACGGGTGAGTAACGCGTGGGAACCTGCCCTCTGGTATGGGACAACCCCGGGAAACTGGGGCTAATACCGTATACGCTCTTCGGATTTCTGTCCGGGGAGGAAAGATTTATCGCCGGAGGATGGGCCCGCGTCCGATTAGGTTGTTGGTGTGGTAACGGCGCACCAAGCCTTCGATCGGTAGCTGGTCTGAGAGGATGATCAGCCACACTGGGACTGAGACACGGCCCAGACTCCTACGGGAGGCAGCAGTGGGGAATATTGGACAATGGGGGCAACCCTGATCCAGCCATGCCGCGTGGGTGAAGAAGGCCTTAGGGTTGTAAAGC…	k__Bacteria	p__Proteobacteria	c__Alphaproteobacteria	o__Rhodospirillales	f__Rhodospirillaceae	f__Rhodospirillaceae_unclassified
AACGAACGCTGGCGGCAGGCCTAACACATGCAAGTCGAACGGGATCTTCGGATCTAGTGGCGGACGGGTTAGTAACGCGTGGGAACGTACCCTTTTCTACGGAATAGCCTCGGGAAACTGAGAGTAATACCGTATACGCCCTTCGGGGGAAAGATTTATCGGAGAAGGATCGGCCCGCGTAAGATTAGATAGTTGGTGGGGTAATGGCCTACCAAGTCTACGATCTTTAGCTGGTTTGAGAGGATGATCAGCAACACTGGGACTGAGACACGGCCCAGACTCCTACGGGAGGCAGCAGTGGGGAATCTTAGACAATGGGGGAAACCCTGATCTAGCCATGCCGCGTGAGTGACGAAGGCCTTAGGGTCGTAAAGCTCTTTCGCTGGGGAAGATAATGAC…	AACGAACGCTGGCGGCAGGCCTAACACATGCAAGTCGAACGGGATCTTCGGATCTAGTGGCGGACGGGTTAGTAACGCGTGGGAACGTACCCTTTTCTACGGAATAGCCTCGGGAAACTGAGAGTAATACCGTATACGCCCTTCGGGGGAAAGATTTATCGGAGAAGGATCGGCCCGCGTAAGATTAGATAGTTGGTGGGGTAATGGCCTACCAAGTCTACGATCTTTAGCTGGTTTGAGAGGATGATCAGCAACACTGGGACTGAGACACGGCCCAGACTCCTACGGGAGGCAGCAGTGGGGAATCTTAGACAATGGGGGAAACCCTGATCTAGCCATGCCGCGTGAGTGACGAAGGCCTTAGGGTCGTAAAGCTCTTTCGCTGGGGAAGATAATGAC…	k__Bacteria	p__Proteobacteria	c__Alphaproteobacteria	o__Rhodobacterales	f__Rhodobacteraceae	g__Anaerospora
AACGAACGCTGGCGGCAGGCCTAACACATGCAAGTCGAACGGTCCCTTCGGGGATAGTGGCGCACGGGTGAGTAACGCGTGGGAATATACCCTTAGGTAAGGAATAATGTCTGGAAACGGACACTAATACCTTATAATGGCTCCGGCCCAAAGATTTATCGCCTAAGGATTAGCCCGCGTCTGATTAGATAGTTGGTGAGGTAACGGCTCACCAAGTCGACGATCAGTAGCTGGTCTGAGAGGATGATCAGCCACACTGGAACTGAGACACGGTCCAGACTCCTACGGGAGGCAGCAGTGAGGAATATTGGACAATGGGGGCAACCCTGATCCAGCCATGCCGCGTGAGTGAAGAAGGCCTTAGGGTTGTAAAGCTCTTTCAATAGTGAAGATAATGAC…	AACGAACGCTGGCGGCAGGCCTAACACATGCAAGTCGAACGGTCCCTTCGGGGATAGTGGCGCACGGGTGAGTAACGCGTGGGAATATACCCTTAGGTAAGGAATAATGTCTGGAAACGGACACTAATACCTTATAATGGCTCCGGCCCAAAGATTTATCGCCTAAGGATTAGCCCGCGTCTGATTAGATAGTTGGTGAGGTAACGGCTCACCAAGTCGACGATCAGTAGCTGGTCTGAGAGGATGATCAGCCACACTGGAACTGAGACACGGTCCAGACTCCTACGGGAGGCAGCAGTGAGGAATATTGGACAATGGGGGCAACCCTGATCCAGCCATGCCGCGTGAGTGAAGAAGGCCTTAGGGTTGTAAAGCTCTTTCAATAGTGAAGATAATGAC…	k__Bacteria	p__Proteobacteria	c__Alphaproteobacteria	o__BD7-3	o__BD7-3_unclassified	o__BD7-3_unclassified
AACGAACGCTGGCGGCAGGCCTAACACATGCAAGTCGAACGGTCCCTTCGGGGATAGTGGCGCACGGGTGCGTAACGCGTGGGAATATACCCTTTGGTGCGGAATAATGTCTGGAAACGGACACTAATACCGCATAATAGCTCCGGCTCAAAGATTTATCGCCAAAGGATTAGCCCGCGTCTGATTAGGTAGTTGGTGGGGTAAAAGCCTACCAAGCCGACGATCAGTAGGGGGTCTGAGAGGATGATCCCCCACACTGGAACTGAGACACGGTCCAGACTCCTACGGGAGGCAGCAGTGAGGAATATTGGACAATGGGGGCAACCCTGATCCAGCCATGCCGCGTGAGTGAAGAAGGCCTTAGGGTTGTAAAGCTCTTTCAATAGTGAAGATAATGAC…	AACGAACGCTGGCGGCAGGCCTAACACATGCAAGTCGAACGGTCCCTTCGGGGATAGTGGCGCACGGGTGCGTAACGCGTGGGAATATACCCTTTGGTGCGGAATAATGTCTGGAAACGGACACTAATACCGCATAATAGCTCCGGCTCAAAGATTTATCGCCAAAGGATTAGCCCGCGTCTGATTAGGTAGTTGGTGGGGTAAAAGCCTACCAAGCCGACGATCAGTAGGGGGTCTGAGAGGATGATCCCCCACACTGGAACTGAGACACGGTCCAGACTCCTACGGGAGGCAGCAGTGAGGAATATTGGACAATGGGGGCAACCCTGATCCAGCCATGCCGCGTGAGTGAAGAAGGCCTTAGGGTTGTAAAGCTCTTTCAATAGTGAAGATAATGAC…	k__Bacteria	p__Proteobacteria	c__Alphaproteobacteria	o__BD7-3	o__BD7-3_unclassified	o__BD7-3_unclassified
AACGAACGCTGGCGGCAGGCCTAACACATGCAAGTCGAACGGTCCCTTCGGGGATAGTGGCGCACGGGTGCGTAACGCGTGGGAATATGCCCTTCACTGCGGAATAATGTCTGGAAACGGACACTAATACCGCATAATGACTCCGGTCCAAAGATTTATCGGTGAAGGATTAGCCCGCGTCTGATTAGTTTGTTGGTGAGGTAATGGCTCACCAAGACGATGATCAGTAGGGGGTCTGAGAGGATGATCCCCCACACTGGTACTGAGACACGGACCAGACTCCTACGGGAGGCAGCAGTGAGGAATATTGGACAATGGAGGAAACTCTGATCCAGCCATGCCGCGTGAGTGAAGAAGGCCTTAGGGTTGTAAAGCTCTTTCAGATGCGAAGATAATGAC…	AACGAACGCTGGCGGCAGGCCTAACACATGCAAGTCGAACGGTCCCTTCGGGGATAGTGGCGCACGGGTGCGTAACGCGTGGGAATATGCCCTTCACTGCGGAATAATGTCTGGAAACGGACACTAATACCGCATAATGACTCCGGTCCAAAGATTTATCGGTGAAGGATTAGCCCGCGTCTGATTAGTTTGTTGGTGAGGTAATGGCTCACCAAGACGATGATCAGTAGGGGGTCTGAGAGGATGATCCCCCACACTGGTACTGAGACACGGACCAGACTCCTACGGGAGGCAGCAGTGAGGAATATTGGACAATGGAGGAAACTCTGATCCAGCCATGCCGCGTGAGTGAAGAAGGCCTTAGGGTTGTAAAGCTCTTTCAGATGCGAAGATAATGAC…	k__Bacteria	p__Proteobacteria	c__Alphaproteobacteria	o__BD7-3	o__BD7-3_unclassified	o__BD7-3_unclassified
AACGAACGCTGGCGGCAGGCCTAACACATGCAAGTCGAACGGTCCTTCGGGATAGTGGCGCACGGGTGAGTAACGCGTGGGAATATACCCTTGACTGCGGAATAATATCTGGAAACGGATACTAATACCGCATAATGACTCCGGTCCAAAGATTTATCGGTCAAGGATTAGCCCGCGTTAGATTAGATAGTTGGTGAGGTAACGGCTCACCAAGTCGACGATCTATAGCTGGTCTGAGAGGATGATCAGCCACACTGGAACTGAGACACGGTCCAGACTCCTACGGGAGGCAGCAGTGAGGAATATTGGACAATGGGGGCAACCCTGATCCAGCCATGCCGCGTGAGTGAAGAAGGCCTTAGGGTTGTAAAGCTCTTTCAAACGTGAAGATAATGACGG…	AACGAACGCTGGCGGCAGGCCTAACACATGCAAGTCGAACGGTCCTTCGGGATAGTGGCGCACGGGTGAGTAACGCGTGGGAATATACCCTTGACTGCGGAATAATATCTGGAAACGGATACTAATACCGCATAATGACTCCGGTCCAAAGATTTATCGGTCAAGGATTAGCCCGCGTTAGATTAGATAGTTGGTGAGGTAACGGCTCACCAAGTCGACGATCTATAGCTGGTCTGAGAGGATGATCAGCCACACTGGAACTGAGACACGGTCCAGACTCCTACGGGAGGCAGCAGTGAGGAATATTGGACAATGGGGGCAACCCTGATCCAGCCATGCCGCGTGAGTGAAGAAGGCCTTAGGGTTGTAAAGCTCTTTCAAACGTGAAGATAATGACGG…	k__Bacteria	p__Proteobacteria	c__Alphaproteobacteria	o__BD7-3	o__BD7-3_unclassified	o__BD7-3_unclassified
AACGAACGCTGGCGGCAGGCCTAACACATGCAAGTCGAACGGTCTCTTCGGAGATAGTGGCGGACGGGTGAGTAACGCGTGGGAACGTGCCCTGGGGTGCGGAACAACATCTGGAAACGGATGCTAATACCGCATGATGACTTCGGTCCAAAGATTTATCGCCCCAGGATCGGCCCGCGTCTGATTATGGTAGTTGGTGGGGTAAAGGCCTACCAAGCCTACGATCAGTAGCTGGTCTGAGAGGATGATCAGCCACACTGGGACTGAGACACGGCCCAGACTCCTACGGGAGGCAGCAGTGGGGAATCTTCGGCAATGGGGGCAACCCTGACCGAGCCATGCCGCGTGATCGATGACGGTCTTAGGATTGTAAAGATCTTTCGCCTGTGATGATAATGA…	AACGAACGCTGGCGGCAGGCCTAACACATGCAAGTCGAACGGTCTCTTCGGAGATAGTGGCGGACGGGTGAGTAACGCGTGGGAACGTGCCCTGGGGTGCGGAACAACATCTGGAAACGGATGCTAATACCGCATGATGACTTCGGTCCAAAGATTTATCGCCCCAGGATCGGCCCGCGTCTGATTATGGTAGTTGGTGGGGTAAAGGCCTACCAAGCCTACGATCAGTAGCTGGTCTGAGAGGATGATCAGCCACACTGGGACTGAGACACGGCCCAGACTCCTACGGGAGGCAGCAGTGGGGAATCTTCGGCAATGGGGGCAACCCTGACCGAGCCATGCCGCGTGATCGATGACGGTCTTAGGATTGTAAAGATCTTTCGCCTGTGATGATAATGA…	k__Bacteria	p__Proteobacteria	c__Alphaproteobacteria	o__Rhodobacterales	f__Rhodobacteraceae	f__Rhodobacteraceae_unclassified
AACGAACGCTGGCGGCAGGCCTAACACATGCAAGTCGAACGTGAAGCAGGACTTCGGTTCTGTGGAAAGTGGCGCACGGGTGAGTAACGCGTGGGAACCTACCCTGGGGTAGGGAATAACCGCTGGAAACGGCGGCTAATACCCTATACGTCCTGAGGGAGAAAGATTTATCGCCCTGGGATGGGCCCGCGTTAGATTAGGTAGTTGGTGGGGTAAAGGCCTACCAAGCCTACGATCTATAGCTGGTCTGAGAGGATGATCAGCCACACTGGGACTGAGACACGGCCCAGACTCCTACGGGAGGCAGCAGTGGGGAATATTGGACAATGGGGGCAACCCTGATCCAGCCATGCCGCGTGAGTGAAGAAGGCCTTAGGGTTGTAAAGCTCTTTCAACGGT…	AACGAACGCTGGCGGCAGGCCTAACACATGCAAGTCGAACGTGAAGCAGGACTTCGGTTCTGTGGAAAGTGGCGCACGGGTGAGTAACGCGTGGGAACCTACCCTGGGGTAGGGAATAACCGCTGGAAACGGCGGCTAATACCCTATACGTCCTGAGGGAGAAAGATTTATCGCCCTGGGATGGGCCCGCGTTAGATTAGGTAGTTGGTGGGGTAAAGGCCTACCAAGCCTACGATCTATAGCTGGTCTGAGAGGATGATCAGCCACACTGGGACTGAGACACGGCCCAGACTCCTACGGGAGGCAGCAGTGGGGAATATTGGACAATGGGGGCAACCCTGATCCAGCCATGCCGCGTGAGTGAAGAAGGCCTTAGGGTTGTAAAGCTCTTTCAACGGT…	k__Bacteria	p__Proteobacteria	c__Alphaproteobacteria	c__Alphaproteobacteria_unclassified	c__Alphaproteobacteria_unclassified	c__Alphaproteobacteria_unclassified
AACGAACGCTGGCGGCAGGCCTAACACATGCAAGTCGAACGTGAAGCAGGAGCTTGCTCCTGTGGAAAGTGGCAGACGGGTGAGTAACGCGTGGGAATCTACCCAGCTCTACGGAATAACGCAGGGAAACTTGTGCTAATACCGTATACGTCCTCCGGGAGAAAGATTTATCGGAGTTGGATGAGCCCGCGTTAGATTAGTTTGTTGGTGGGGTAACGGCCTACCAAGACTACGATCTATAGCTGGTCTGAGAGGATGATCAGCCACACTGGGACTGAGACACGGCCCAGACTCCTACGGGAGGCAGCAGTGGGGAATATTGCACAATGGGCGCAAGCCTGATGCAGCCATGCCGCGTGAGTGAAGAAGGCCTTAGGGTTGTAAAACTCTTTCACCGGT…	AACGAACGCTGGCGGCAGGCCTAACACATGCAAGTCGAACGTGAAGCAGGAGCTTGCTCCTGTGGAAAGTGGCAGACGGGTGAGTAACGCGTGGGAATCTACCCAGCTCTACGGAATAACGCAGGGAAACTTGTGCTAATACCGTATACGTCCTCCGGGAGAAAGATTTATCGGAGTTGGATGAGCCCGCGTTAGATTAGTTTGTTGGTGGGGTAACGGCCTACCAAGACTACGATCTATAGCTGGTCTGAGAGGATGATCAGCCACACTGGGACTGAGACACGGCCCAGACTCCTACGGGAGGCAGCAGTGGGGAATATTGCACAATGGGCGCAAGCCTGATGCAGCCATGCCGCGTGAGTGAAGAAGGCCTTAGGGTTGTAAAACTCTTTCACCGGT…	k__Bacteria	p__Proteobacteria	c__Alphaproteobacteria	o__Rhizobiales	f__Phyllobacteriaceae	g__Nitratireductor
AACGAACGCTGGCGGCAGGCCTAACACATGCAAGTCGAACGTGAAGCAGGAGCTTGCTCCTGTGGAAAGTGGCAGACGGGTGAGTAACGCGTGGGAATCTACCCAGCTCTACGGAATAACGCAGGGAAACTTGTGCTAATACCGTATACGTCCTCCGGGAGAAAGATTTATCGGAGTTGGATGAGCCCGCGTTAGATTAGTTTGTTGGTGGGGTAACGGCCTACCAAGACTACGATCTATAGCTGGTCTGAGAGGATGATCAGCCACACTGGGACTGAGACACGGCCCAGACTCCTACGGGAGGCAGCAGTGGGGAATATTGCACAATGGGCGCAAGCCTGATGCAGCCATGCCGCGTGAGTGAAGAAGGCCTTAGGGTTGTAAAACTCTTTCATCGGT…	AACGAACGCTGGCGGCAGGCCTAACACATGCAAGTCGAACGTGAAGCAGGAGCTTGCTCCTGTGGAAAGTGGCAGACGGGTGAGTAACGCGTGGGAATCTACCCAGCTCTACGGAATAACGCAGGGAAACTTGTGCTAATACCGTATACGTCCTCCGGGAGAAAGATTTATCGGAGTTGGATGAGCCCGCGTTAGATTAGTTTGTTGGTGGGGTAACGGCCTACCAAGACTACGATCTATAGCTGGTCTGAGAGGATGATCAGCCACACTGGGACTGAGACACGGCCCAGACTCCTACGGGAGGCAGCAGTGGGGAATATTGCACAATGGGCGCAAGCCTGATGCAGCCATGCCGCGTGAGTGAAGAAGGCCTTAGGGTTGTAAAACTCTTTCATCGGT…	k__Bacteria	p__Proteobacteria	c__Alphaproteobacteria	o__Rhizobiales	o__Rhizobiales_unclassified	o__Rhizobiales_unclassified
AACGAACGCTGGCGGCAGGCCTAACACATGCAAGTCGAACGTGAAGCAGGAGCTTGCTCCTGTGGAAAGTGGCAGACGGGTGAGTAACGCGTGGGAATTTACCCAGCTCTACGGAATAACGCAGGGAAACTTGTGCTAATACCGTATACGTCCTCCGGGAGAAAGATTTATCGGAGTTGGATGAGCCCGCGTTAGATTAGTTTGTTGGTGGGGTAACGGCCTACCAAGACTACGATCTATAGCTGGTCTGAGAGGATGATCAGCCACACTGGGACTGAGACACGGCCCAGACTCCTACGGGAGGCAGCAGTGGGGAATATTGCACAATGGGCGCAAGCCTGATGCAGCCATGCCGCGTGAGTGAAGAAGGCCTTAGGGTTGTAAAACTCTTTCATCGGT…	AACGAACGCTGGCGGCAGGCCTAACACATGCAAGTCGAACGTGAAGCAGGAGCTTGCTCCTGTGGAAAGTGGCAGACGGGTGAGTAACGCGTGGGAATTTACCCAGCTCTACGGAATAACGCAGGGAAACTTGTGCTAATACCGTATACGTCCTCCGGGAGAAAGATTTATCGGAGTTGGATGAGCCCGCGTTAGATTAGTTTGTTGGTGGGGTAACGGCCTACCAAGACTACGATCTATAGCTGGTCTGAGAGGATGATCAGCCACACTGGGACTGAGACACGGCCCAGACTCCTACGGGAGGCAGCAGTGGGGAATATTGCACAATGGGCGCAAGCCTGATGCAGCCATGCCGCGTGAGTGAAGAAGGCCTTAGGGTTGTAAAACTCTTTCATCGGT…	k__Bacteria	p__Proteobacteria	c__Alphaproteobacteria	o__Rhizobiales	o__Rhizobiales_unclassified	o__Rhizobiales_unclassified
AACGAACGCTGGCGGCAGGCCTAACACATGCAAGTCGAACGTGAAGCAGGAGCTTGCTCCTGTGGAAAGTGGCAGACGGGTGAGTAACGCGTGGGAATTTGCCCAGCTCTACGGAATAACGCAGGGAAACTTGTGCTAATACCGTATACGTCCTCCGGGAGAAAGATTTATCGGAGTTGGATGAGCCCGCGTTAGATTAGTTTGTTGGTGGGGTAATGGCCTACCAAGACGACGATCTATAGCTGGTCTGAGAGGATGATCAGCCACACTGGGACTGAGACACGGCCCAGACTCCTACGGGAGGCAGCAGTGGGGAATATTGCACAATGGGCGCAAGCCTGATGCAGCCATGCCGCGTGAGTGAAGAAGGCCTTAGGGTTGTAAAACTCTTTCATCGGT…	AACGAACGCTGGCGGCAGGCCTAACACATGCAAGTCGAACGTGAAGCAGGAGCTTGCTCCTGTGGAAAGTGGCAGACGGGTGAGTAACGCGTGGGAATTTGCCCAGCTCTACGGAATAACGCAGGGAAACTTGTGCTAATACCGTATACGTCCTCCGGGAGAAAGATTTATCGGAGTTGGATGAGCCCGCGTTAGATTAGTTTGTTGGTGGGGTAATGGCCTACCAAGACGACGATCTATAGCTGGTCTGAGAGGATGATCAGCCACACTGGGACTGAGACACGGCCCAGACTCCTACGGGAGGCAGCAGTGGGGAATATTGCACAATGGGCGCAAGCCTGATGCAGCCATGCCGCGTGAGTGAAGAAGGCCTTAGGGTTGTAAAACTCTTTCATCGGT…	k__Bacteria	p__Proteobacteria	c__Alphaproteobacteria	o__Rhizobiales	o__Rhizobiales_unclassified	o__Rhizobiales_unclassified
AACGAACGCTGGCGGCAGGCCTAACACATGCAAGTCGAACGTGAAGCCACCTTCGGGTGGTGGAAAGTGGCAGACGGGTGAGTAACGCGTGGGAACCTACCTGGTAGTACGGAATAACTCAGAGAAATTTGGGCTAATACCGTATACGCCCCTAGGGGGAAAGATTTATCGCTATCAGATGGGCCCGCGTTGGATTAGCTAGTTGGTGGGGTAACTGCCTACCAAGGCTACGATCCATAGCTGGTCTGAGAGGATGATCAGCCACACTGGGACTGAGACACGGCCCAGACTCCTACGGGAGGCAGCAGTGGGGAATATTGGACAATGGGCGCAAGCCTGATCCAGCCATGCCGCGTGAGTGAAGAAGGCCCTAGGGTTGTAAAGCTCTTTCACCGGTGA…	AACGAACGCTGGCGGCAGGCCTAACACATGCAAGTCGAACGTGAAGCCACCTTCGGGTGGTGGAAAGTGGCAGACGGGTGAGTAACGCGTGGGAACCTACCTGGTAGTACGGAATAACTCAGAGAAATTTGGGCTAATACCGTATACGCCCCTAGGGGGAAAGATTTATCGCTATCAGATGGGCCCGCGTTGGATTAGCTAGTTGGTGGGGTAACTGCCTACCAAGGCTACGATCCATAGCTGGTCTGAGAGGATGATCAGCCACACTGGGACTGAGACACGGCCCAGACTCCTACGGGAGGCAGCAGTGGGGAATATTGGACAATGGGCGCAAGCCTGATCCAGCCATGCCGCGTGAGTGAAGAAGGCCCTAGGGTTGTAAAGCTCTTTCACCGGTGA…	k__Bacteria	p__Proteobacteria	c__Alphaproteobacteria	o__Rhizobiales	f__Phyllobacteriaceae	f__Phyllobacteriaceae_unclassified
AACGAACGCTGGCGGCAGGCCTAACACATGCAAGTCGAACGTGAAGCCACCTTCGGGTGGTGGAAAGTGGCAGACGGGTGAGTAACGCGTGGGAACGTGCCTTTCGGTTCGGAATAACTCAGGGAAACTTGGGCTAATACCGGATACGCCCTTCGGGGGAAAGATTCATCGCCGAAAGATCGGCCCGCGTCGGATTAGCTAGTTGGTGGGGTAACTGCCCACCAAGGCGACGATCCGTAGCTGGTCTGAGAGGATGATCAGCCACACTGGGACTGAGACACGGCCCAGACTCCTACGGGAGGCAGCAGTGGGGAATATTGGACAATGGGCGCAAGCCTGATCCAGCCATGCCGCGTGGGTGAAGAAGGCCCTAGGGTTGTAAATCCCTTTCAGCGGGGA…	AACGAACGCTGGCGGCAGGCCTAACACATGCAAGTCGAACGTGAAGCCACCTTCGGGTGGTGGAAAGTGGCAGACGGGTGAGTAACGCGTGGGAACGTGCCTTTCGGTTCGGAATAACTCAGGGAAACTTGGGCTAATACCGGATACGCCCTTCGGGGGAAAGATTCATCGCCGAAAGATCGGCCCGCGTCGGATTAGCTAGTTGGTGGGGTAACTGCCCACCAAGGCGACGATCCGTAGCTGGTCTGAGAGGATGATCAGCCACACTGGGACTGAGACACGGCCCAGACTCCTACGGGAGGCAGCAGTGGGGAATATTGGACAATGGGCGCAAGCCTGATCCAGCCATGCCGCGTGGGTGAAGAAGGCCCTAGGGTTGTAAATCCCTTTCAGCGGGGA…	k__Bacteria	p__Proteobacteria	c__Alphaproteobacteria	o__Rhizobiales	f__Rhodobiaceae	g__Afifella
AACGAACGCTGGCGGCAGGCCTAACACATGCAAGTCGAACGTGAAGCCACCTTCGGGTGGTGGAAAGTGGCAGACGGGTGAGTAACGCGTGGGAACGTGCCTTTCGGTTCGGAATAACTCAGGGAAACTTGGGCTAATACCGGATACGCCCTTCGGGGGAAAGATTCATCGCCGAAAGATCGGCCCGCGTCGGATTAGCTTGTTGGTGAGGTAAAAGCTCACCAAGGCGACGATCCGTAGCTGGTCTGAGAGGATGATCAGCCACACTGGGACTGAGACACGGCCCAGACTCCTACGGGAGGCAGCAGTGGGGAATATTGGACAATGGGCGCAAGCCTGATCCAGCCATGCCGCGTGGGTGAAGAAGGCCCTAGGGTTGTAAATCCCTTTCAGCGGGGA…	AACGAACGCTGGCGGCAGGCCTAACACATGCAAGTCGAACGTGAAGCCACCTTCGGGTGGTGGAAAGTGGCAGACGGGTGAGTAACGCGTGGGAACGTGCCTTTCGGTTCGGAATAACTCAGGGAAACTTGGGCTAATACCGGATACGCCCTTCGGGGGAAAGATTCATCGCCGAAAGATCGGCCCGCGTCGGATTAGCTTGTTGGTGAGGTAAAAGCTCACCAAGGCGACGATCCGTAGCTGGTCTGAGAGGATGATCAGCCACACTGGGACTGAGACACGGCCCAGACTCCTACGGGAGGCAGCAGTGGGGAATATTGGACAATGGGCGCAAGCCTGATCCAGCCATGCCGCGTGGGTGAAGAAGGCCCTAGGGTTGTAAATCCCTTTCAGCGGGGA…	k__Bacteria	p__Proteobacteria	c__Alphaproteobacteria	o__Rhizobiales	f__Rhodobiaceae	g__Afifella
AACGAACGCTGGCGGCAGGCCTAACACATGCAAGTCGAACGTGAAGCCAGAGCTTGCTCTGGTGGAAAGTGGCAGACGGGTGAGTAACGCGTGGGAAATTACCCAGTAGTATGGAACAACAGTTGGAAACGACTGCTAATACCGTATACGCCCTCCGGGGGAAAGATTTATCGCTATTGGAGATGCCCGCGTCGGATTAGCTTGTTGGTGAGGTAACGGCTCACCAAGGCGACGATCCGTAGCTGGTCTGAGAGGATGATCAGCCACACTGGGACTGAGACACGGCCCAGACTCCTACGGGAGGCAGCAGTGGGGAATATTGCACAATGGGCGCAAGCCTGATGCAGCCATGCCGCGTGAGTGATGAAGGCCTTAGGGTTGTAAAACTCTTTCACCGGT…	AACGAACGCTGGCGGCAGGCCTAACACATGCAAGTCGAACGTGAAGCCAGAGCTTGCTCTGGTGGAAAGTGGCAGACGGGTGAGTAACGCGTGGGAAATTACCCAGTAGTATGGAACAACAGTTGGAAACGACTGCTAATACCGTATACGCCCTCCGGGGGAAAGATTTATCGCTATTGGAGATGCCCGCGTCGGATTAGCTTGTTGGTGAGGTAACGGCTCACCAAGGCGACGATCCGTAGCTGGTCTGAGAGGATGATCAGCCACACTGGGACTGAGACACGGCCCAGACTCCTACGGGAGGCAGCAGTGGGGAATATTGCACAATGGGCGCAAGCCTGATGCAGCCATGCCGCGTGAGTGATGAAGGCCTTAGGGTTGTAAAACTCTTTCACCGGT…	k__Bacteria	p__Proteobacteria	c__Alphaproteobacteria	o__Rhizobiales	o__Rhizobiales_unclassified	o__Rhizobiales_unclassified
AACGAACGCTGGCGGCAGGCCTAACACATGCAAGTCGAACGTGAAGCCAGAGCTTGCTCTGGTGGAAAGTGGCAGACGGGTGAGTAACGCGTGGGAACCTACCCAGTAGTACGGAACAACAGTTGGAAACGACTGCTAATACCGTATACGCCCCCCGGGGGAAAGATTTATCGCTATTGGATGGGCCCGCGTTGGATTAGCTTGTTGGTGAGGTAACGGCTCACCAAGGCGACGATCCATAGCTGGTCTGAGAGGATGATCAGCCACACTGGGACTTAGACACGGCCCAGACTCCTACGGGAGGCAGCAGTGGGGAATATTGCACAATGGGCGCAAGCCTGATGCAGCCATGCCGCGTGAGTGAAGAAGGCCCTAGGGTTGTAAAGCTCTTTCGGCGGG…	AACGAACGCTGGCGGCAGGCCTAACACATGCAAGTCGAACGTGAAGCCAGAGCTTGCTCTGGTGGAAAGTGGCAGACGGGTGAGTAACGCGTGGGAACCTACCCAGTAGTACGGAACAACAGTTGGAAACGACTGCTAATACCGTATACGCCCCCCGGGGGAAAGATTTATCGCTATTGGATGGGCCCGCGTTGGATTAGCTTGTTGGTGAGGTAACGGCTCACCAAGGCGACGATCCATAGCTGGTCTGAGAGGATGATCAGCCACACTGGGACTTAGACACGGCCCAGACTCCTACGGGAGGCAGCAGTGGGGAATATTGCACAATGGGCGCAAGCCTGATGCAGCCATGCCGCGTGAGTGAAGAAGGCCCTAGGGTTGTAAAGCTCTTTCGGCGGG…	k__Bacteria	p__Proteobacteria	c__Alphaproteobacteria	o__Rhizobiales	o__Rhizobiales_unclassified	o__Rhizobiales_unclassified
AACGAACGCTGGCGGCAGGCCTAACACATGCAAGTCGAACGTGAAGCCAGAGCTTGCTCTGGTGGAAAGTGGCAGACGGGTGAGTAACGCGTGGGAACCTACCCAGTAGTACGGAACAACAGTTGGAAACGACTGCTAATACCGTATACGCCCTCCGGGGGAAAGATTTATCGCTATTGGATGGGCCCGCGTTGGATTAGCTTGTTGGTGAGGTAACGGCTCACCAAGGCGACGATCCATAGCTGGTCTGAGAGGATGATCAGCCACACTGGGACTTAGACACGGCCCAGACTCCTACGGGAGGCAGCAGTGGGGAATATTGCACAATGGGCGCAAGCCTGATGCAGCCATGCCGCGTGAGTGAAGAAGGCCCTAGGGTTGTAAAGCTCTTTCGGCGGG…	AACGAACGCTGGCGGCAGGCCTAACACATGCAAGTCGAACGTGAAGCCAGAGCTTGCTCTGGTGGAAAGTGGCAGACGGGTGAGTAACGCGTGGGAACCTACCCAGTAGTACGGAACAACAGTTGGAAACGACTGCTAATACCGTATACGCCCTCCGGGGGAAAGATTTATCGCTATTGGATGGGCCCGCGTTGGATTAGCTTGTTGGTGAGGTAACGGCTCACCAAGGCGACGATCCATAGCTGGTCTGAGAGGATGATCAGCCACACTGGGACTTAGACACGGCCCAGACTCCTACGGGAGGCAGCAGTGGGGAATATTGCACAATGGGCGCAAGCCTGATGCAGCCATGCCGCGTGAGTGAAGAAGGCCCTAGGGTTGTAAAGCTCTTTCGGCGGG…	k__Bacteria	p__Proteobacteria	c__Alphaproteobacteria	o__Rhizobiales	o__Rhizobiales_unclassified	o__Rhizobiales_unclassified
AACGAACGCTGGCGGCAGGCCTAACACATGCAAGTCGAACGTGAAGCCAGAGCTTGCTCTGGTGGAAAGTGGCAGACGGGTGAGTAACGCGTGGGAACCTACCCAGTAGTACGGAACAACAGTTGGAAACGACTGCTAATACCGTATACGCCCTTCGGGGGAAAGATTTATCGCTATTGGACGGGCCCGCGTTGGATTAGCTTGTTGGTGAGGTAACGGCTCACCAAGGCGACGATCCATAGCTGGTCTGAGAGGATGATCAGCCACACTGGGACTTAGACACGGCCCAGACTCCTACGGGAGGCAGCAGTGGGGAATATTGCACAATGGGCGCAAGCCTGATGCAGCCATGCCGCGTGAGTGAAGAAGGCCCTAGGGTTGTAAAGCTCTTTCGGCGGG…	AACGAACGCTGGCGGCAGGCCTAACACATGCAAGTCGAACGTGAAGCCAGAGCTTGCTCTGGTGGAAAGTGGCAGACGGGTGAGTAACGCGTGGGAACCTACCCAGTAGTACGGAACAACAGTTGGAAACGACTGCTAATACCGTATACGCCCTTCGGGGGAAAGATTTATCGCTATTGGACGGGCCCGCGTTGGATTAGCTTGTTGGTGAGGTAACGGCTCACCAAGGCGACGATCCATAGCTGGTCTGAGAGGATGATCAGCCACACTGGGACTTAGACACGGCCCAGACTCCTACGGGAGGCAGCAGTGGGGAATATTGCACAATGGGCGCAAGCCTGATGCAGCCATGCCGCGTGAGTGAAGAAGGCCCTAGGGTTGTAAAGCTCTTTCGGCGGG…	k__Bacteria	p__Proteobacteria	c__Alphaproteobacteria	o__Rhizobiales	o__Rhizobiales_unclassified	o__Rhizobiales_unclassified
AACGAACGCTGGCGGCAGGCCTAACACATGCAAGTCGAACGTGAAGCCAGAGCTTGCTCTGGTGGAAAGTGGCAGACGGGTGAGTAACGCGTGGGAACCTACCCAGTAGTACGGAACAACAGTTGGAAACGACTGCTAATACCGTATACGCCCTTTGGGGGAAAGATTTATCGCTATTGGATGGGCCCGCGTTGGATTAGCTTGTTGGTGAGGTAACGGCTCACCAAGGCGACGATCCATAGCTGGTCTGAGAGGATGATCAGCCACACTGGGACTTAGACACGGCCCAGACTCCTACGGGAGGCAGCAGTGGGGAATATTGCACAATGGGCGCAAGCCTGATGCAGCCATGCCGCGTGAGTGAAGAAGGCCCTAGGGTTGTAAAGCTCTTTCGGCGGG…	AACGAACGCTGGCGGCAGGCCTAACACATGCAAGTCGAACGTGAAGCCAGAGCTTGCTCTGGTGGAAAGTGGCAGACGGGTGAGTAACGCGTGGGAACCTACCCAGTAGTACGGAACAACAGTTGGAAACGACTGCTAATACCGTATACGCCCTTTGGGGGAAAGATTTATCGCTATTGGATGGGCCCGCGTTGGATTAGCTTGTTGGTGAGGTAACGGCTCACCAAGGCGACGATCCATAGCTGGTCTGAGAGGATGATCAGCCACACTGGGACTTAGACACGGCCCAGACTCCTACGGGAGGCAGCAGTGGGGAATATTGCACAATGGGCGCAAGCCTGATGCAGCCATGCCGCGTGAGTGAAGAAGGCCCTAGGGTTGTAAAGCTCTTTCGGCGGG…	k__Bacteria	p__Proteobacteria	c__Alphaproteobacteria	o__Rhizobiales	o__Rhizobiales_unclassified	o__Rhizobiales_unclassified
AACGAACGCTGGCGGCAGGCCTAACACATGCAAGTCGAACGTGAAGCCAGAGCTTGCTCTGGTGGAAAGTGGCAGACGGGTGAGTAACGCGTGGGAACCTACCCAGTAGTACGGAACAACAGTTGGAAACGACTGCTAATACCGTATACGTCCTTCGGGAGAAAGATTTATCGCTATTGGATGGGCCCGCGTTGGATTAGCTTGTTGGTGAGGTAACGGCTCACCAAGGCGACGATCCATAGCTGGTCTGAGAGGATGATCAGCCACACTGGGACTTAGACACGGCCCAGACTCCTACGGGAGGCAGCAGTGGGGAATATTGCACAATGGGCGCAAGCCTGATGCAGCCATGCCGCGTGAGTGAAGAAGGCCCTAGGGTTGTAAAGCTCTTTCGGCGGG…	AACGAACGCTGGCGGCAGGCCTAACACATGCAAGTCGAACGTGAAGCCAGAGCTTGCTCTGGTGGAAAGTGGCAGACGGGTGAGTAACGCGTGGGAACCTACCCAGTAGTACGGAACAACAGTTGGAAACGACTGCTAATACCGTATACGTCCTTCGGGAGAAAGATTTATCGCTATTGGATGGGCCCGCGTTGGATTAGCTTGTTGGTGAGGTAACGGCTCACCAAGGCGACGATCCATAGCTGGTCTGAGAGGATGATCAGCCACACTGGGACTTAGACACGGCCCAGACTCCTACGGGAGGCAGCAGTGGGGAATATTGCACAATGGGCGCAAGCCTGATGCAGCCATGCCGCGTGAGTGAAGAAGGCCCTAGGGTTGTAAAGCTCTTTCGGCGGG…	k__Bacteria	p__Proteobacteria	c__Alphaproteobacteria	o__Rhizobiales	o__Rhizobiales_unclassified	o__Rhizobiales_unclassified
AACGAACGCTGGCGGCAGGCCTAACACATGCAAGTCGAACGTGAAGCCAGAGCTTGCTCTGGTGGAAAGTGGCAGACGGGTGAGTAACGCGTGGGAATTTACCCAGTGGTACGGAATAACCCAAGGAAACCTGGGCTAATACCGTATACGCCCTTCGGGGGAAAGATTTATCGCCATTGGATGAGCCCGCGTCGGATTAGCTTGTTGGTGGGGTAACGGCCCACCAAGGCGACGATCCGTAGCTGGTCTGAGAGGATGATCAGCCACACTGGGACTGAGACACGGCCCAGACTCCTACGGGAGGCAGCAGTGGGGAATATTGCACAATGGGCGCAAGCCTGATGCAGCCATGCCGCGTGAGTGAAGAAGGCCTTAGGGTTGTAAAACTCTTTCACCGGT…	AACGAACGCTGGCGGCAGGCCTAACACATGCAAGTCGAACGTGAAGCCAGAGCTTGCTCTGGTGGAAAGTGGCAGACGGGTGAGTAACGCGTGGGAATTTACCCAGTGGTACGGAATAACCCAAGGAAACCTGGGCTAATACCGTATACGCCCTTCGGGGGAAAGATTTATCGCCATTGGATGAGCCCGCGTCGGATTAGCTTGTTGGTGGGGTAACGGCCCACCAAGGCGACGATCCGTAGCTGGTCTGAGAGGATGATCAGCCACACTGGGACTGAGACACGGCCCAGACTCCTACGGGAGGCAGCAGTGGGGAATATTGCACAATGGGCGCAAGCCTGATGCAGCCATGCCGCGTGAGTGAAGAAGGCCTTAGGGTTGTAAAACTCTTTCACCGGT…	k__Bacteria	p__Proteobacteria	c__Alphaproteobacteria	o__Rhizobiales	o__Rhizobiales_unclassified	o__Rhizobiales_unclassified
AACGAACGCTGGCGGCAGGCCTAACACATGCAAGTCGAACGTGAAGCCAGAGCTTGCTCTGGTGGAAAGTGGCAGACGGGTGAGTAACGCGTGGGAATTTACCCAGTGGTACGGAATAACTCAGGGAAACGTGAGCTAATACCGTATACGCCCTTCGGGGGAAAGATTTATCGCCATTGGATGAGCCCGCGTCGGATTAGCTAGTTGGTGGGGTAAAAGCCTACCAAGGCAACGATCCGTAGCTGGTCTGAGAGGATGATCAGCCACACTGGGACTGAGACACGGCCCAGACTCCTACGGGAGGCAGCAGTGGGGAATATTGCACAATGGGCGCAAGCCTGATGCAGCCATGCCGCGTGAGTGAAGAAGGCCTTAGGGTTGTAAAACTCTTTCGCCGGT…	AACGAACGCTGGCGGCAGGCCTAACACATGCAAGTCGAACGTGAAGCCAGAGCTTGCTCTGGTGGAAAGTGGCAGACGGGTGAGTAACGCGTGGGAATTTACCCAGTGGTACGGAATAACTCAGGGAAACGTGAGCTAATACCGTATACGCCCTTCGGGGGAAAGATTTATCGCCATTGGATGAGCCCGCGTCGGATTAGCTAGTTGGTGGGGTAAAAGCCTACCAAGGCAACGATCCGTAGCTGGTCTGAGAGGATGATCAGCCACACTGGGACTGAGACACGGCCCAGACTCCTACGGGAGGCAGCAGTGGGGAATATTGCACAATGGGCGCAAGCCTGATGCAGCCATGCCGCGTGAGTGAAGAAGGCCTTAGGGTTGTAAAACTCTTTCGCCGGT…	k__Bacteria	p__Proteobacteria	c__Alphaproteobacteria	o__Rhizobiales	o__Rhizobiales_unclassified	o__Rhizobiales_unclassified
AACGAACGCTGGCGGCAGGCCTAACACATGCAAGTCGAACGTGAAGCCAGAGCTTGCTCTGGTGGAAAGTGGCAGACGGGTGAGTAACGCGTGGGAATTTGCCCAGTGGTACGGAATAACTCAGGGAAACTTGTGCTAATGCCGTATACGCCCTTCGGGGGAAAGATTTATCGCCATTGGATAAGCCCGCGTCGGATTAGCTTGTTGGTGAGGTAAAAGCTCACCAAGGCGACGATCCGTAGCTGGTCTGAGAGGATGATCAGCCACACTGGGACTGAGACACGGCCCAGACTCCTACGGGAGGCAGCAGTGGGGAATATTGCACAATGGGCGCAAGCCTGATGCAGCCATGCCGCGTGAGTGAAGAAGGCCTTAGGGTTGTAAAACTCTTTCACCGGT…	AACGAACGCTGGCGGCAGGCCTAACACATGCAAGTCGAACGTGAAGCCAGAGCTTGCTCTGGTGGAAAGTGGCAGACGGGTGAGTAACGCGTGGGAATTTGCCCAGTGGTACGGAATAACTCAGGGAAACTTGTGCTAATGCCGTATACGCCCTTCGGGGGAAAGATTTATCGCCATTGGATAAGCCCGCGTCGGATTAGCTTGTTGGTGAGGTAAAAGCTCACCAAGGCGACGATCCGTAGCTGGTCTGAGAGGATGATCAGCCACACTGGGACTGAGACACGGCCCAGACTCCTACGGGAGGCAGCAGTGGGGAATATTGCACAATGGGCGCAAGCCTGATGCAGCCATGCCGCGTGAGTGAAGAAGGCCTTAGGGTTGTAAAACTCTTTCACCGGT…	k__Bacteria	p__Proteobacteria	c__Alphaproteobacteria	o__Rhizobiales	o__Rhizobiales_unclassified	o__Rhizobiales_unclassified
AACGAACGCTGGCGGCAGGCCTAACACATGCAAGTCGAACGTGAAGCCAGAGCTTGCTCTGGTGGAAAGTGGCAGACGGGTGAGTAACGCGTGGGAATTTGCCCAGTGGTACGGAATAACTTCGGGAAACCGGAGCTAATGCCGTATACGCCCTTCGGGGGAAAGATTTATCGCCATTGGATAAGCCCGCGTCGGATTAGCTTGTTGGTGAGGTAAAAGCTCACCAAGGCGACGATCCGTAGCTGGTCTGAGAGGATGATCAGCCACACTGGGACTGAGACACGGCCCAGACTCCTACGGGAGGCAGCAGTGGGGAATATTGCACAATGGGCGCAAGCCTGATGCAGCCATGCCGCGTGAGTGAAGAAGGCCTTAGGGTTGTAAAGCTCTTTCACCGGT…	AACGAACGCTGGCGGCAGGCCTAACACATGCAAGTCGAACGTGAAGCCAGAGCTTGCTCTGGTGGAAAGTGGCAGACGGGTGAGTAACGCGTGGGAATTTGCCCAGTGGTACGGAATAACTTCGGGAAACCGGAGCTAATGCCGTATACGCCCTTCGGGGGAAAGATTTATCGCCATTGGATAAGCCCGCGTCGGATTAGCTTGTTGGTGAGGTAAAAGCTCACCAAGGCGACGATCCGTAGCTGGTCTGAGAGGATGATCAGCCACACTGGGACTGAGACACGGCCCAGACTCCTACGGGAGGCAGCAGTGGGGAATATTGCACAATGGGCGCAAGCCTGATGCAGCCATGCCGCGTGAGTGAAGAAGGCCTTAGGGTTGTAAAGCTCTTTCACCGGT…	k__Bacteria	p__Proteobacteria	c__Alphaproteobacteria	o__Rhizobiales	o__Rhizobiales_unclassified	o__Rhizobiales_unclassified
AACGAACGCTGGCGGCAGGCCTAACACATGCAAGTCGAACGTGAAGCCAGGCTTCGGCCTGGTGGAAAGTGGCAGACGGGTGAGGAACACGTGGGAATCTGCCCAGTGGTACGGAATAACTTCGGGAAACCGGAGCTAATGCCGTATACGCCCTTCGGGGGAAAGATTTATCGCCATTGGATGAGCCCGCGTCGGATTAGCTTGTTGGTAGGGTAACGGCCTACCAAGGCGACGATCCGTAGCTGGTCTGAGAGGATGATCAGCCACACTGGGACTGAGACACGGCCCAGACTCCTACGGGAGGCAGCAGTGGGGAATATTGCACAATGGGCGCAAGCCTGATGCAGCCATGCCGCGTGAGTGAAGAAGGCCTTAGGGTTGTAAAACTCTTTCACCGGT…	AACGAACGCTGGCGGCAGGCCTAACACATGCAAGTCGAACGTGAAGCCAGGCTTCGGCCTGGTGGAAAGTGGCAGACGGGTGAGGAACACGTGGGAATCTGCCCAGTGGTACGGAATAACTTCGGGAAACCGGAGCTAATGCCGTATACGCCCTTCGGGGGAAAGATTTATCGCCATTGGATGAGCCCGCGTCGGATTAGCTTGTTGGTAGGGTAACGGCCTACCAAGGCGACGATCCGTAGCTGGTCTGAGAGGATGATCAGCCACACTGGGACTGAGACACGGCCCAGACTCCTACGGGAGGCAGCAGTGGGGAATATTGCACAATGGGCGCAAGCCTGATGCAGCCATGCCGCGTGAGTGAAGAAGGCCTTAGGGTTGTAAAACTCTTTCACCGGT…	k__Bacteria	p__Proteobacteria	c__Alphaproteobacteria	o__Rhizobiales	o__Rhizobiales_unclassified	o__Rhizobiales_unclassified
AACGAACGCTGGCGGCAGGCCTAACACATGCAAGTCGAACGTGAAGCCAGGCTTCGGCCTGGTGGAAAGTGGCAGACGGGTGAGTAACGCGTGGGAATCTACCCAGTGGTACGGAATAACTTCGGGAAACCGGAGCTAATACCGTATACGCCCTCCGGGGGAAAGATTTATCGCCATTGGATGAGCCCGCGTCGGATTAGCTTGTTGGTGGGGTAAAAGCCTACCAAGGCGACGATCCGTAGCTGGTCTGAGAGGATGATCAGCCACACTGGGACTGAGACACGGCCCAGACTCCTACGGGAGGCAGCAGTGGGGAATATTGCACAATGGGCGCAAGCCTGATGCAGCCATGCCGCGTGAGTGAAGAAGGCCTTAGGGTTGTAAAACTCTTTCACCGGT…	AACGAACGCTGGCGGCAGGCCTAACACATGCAAGTCGAACGTGAAGCCAGGCTTCGGCCTGGTGGAAAGTGGCAGACGGGTGAGTAACGCGTGGGAATCTACCCAGTGGTACGGAATAACTTCGGGAAACCGGAGCTAATACCGTATACGCCCTCCGGGGGAAAGATTTATCGCCATTGGATGAGCCCGCGTCGGATTAGCTTGTTGGTGGGGTAAAAGCCTACCAAGGCGACGATCCGTAGCTGGTCTGAGAGGATGATCAGCCACACTGGGACTGAGACACGGCCCAGACTCCTACGGGAGGCAGCAGTGGGGAATATTGCACAATGGGCGCAAGCCTGATGCAGCCATGCCGCGTGAGTGAAGAAGGCCTTAGGGTTGTAAAACTCTTTCACCGGT…	k__Bacteria	p__Proteobacteria	c__Alphaproteobacteria	o__Rhizobiales	o__Rhizobiales_unclassified	o__Rhizobiales_unclassified
AACGAACGCTGGCGGCAGGCCTAACACATGCAAGTCGAACGTGAAGCCAGGCTTCGGCCTGGTGGAAAGTGGCAGACGGGTGAGTAACGCGTGGGAATCTACCCAGTGGTACGGAATAACTTCGGGAAACCGGAGCTAATACCGTATACGCCCTTCGGGGGAAAGATTTATCGCCATTGGATGAGCCCGCGTCGGATTAGCTTGTTGGTGGGGTAAAAGCCTACCAAGGCGACGATCCGTAGCTGGTCTGAGAGGATGATCAGCCACACTGGGACTGAGACACGGCCCAGACTCCTACGGGAGGCAGCAGTGGGGAATATTGCACAATGGGCGCAAGCCTGATGCAGCCATGCCGCGTGAGTGAAGAAGGCCTTAGGGTTGTAAAACTCTTTCACCGGT…	AACGAACGCTGGCGGCAGGCCTAACACATGCAAGTCGAACGTGAAGCCAGGCTTCGGCCTGGTGGAAAGTGGCAGACGGGTGAGTAACGCGTGGGAATCTACCCAGTGGTACGGAATAACTTCGGGAAACCGGAGCTAATACCGTATACGCCCTTCGGGGGAAAGATTTATCGCCATTGGATGAGCCCGCGTCGGATTAGCTTGTTGGTGGGGTAAAAGCCTACCAAGGCGACGATCCGTAGCTGGTCTGAGAGGATGATCAGCCACACTGGGACTGAGACACGGCCCAGACTCCTACGGGAGGCAGCAGTGGGGAATATTGCACAATGGGCGCAAGCCTGATGCAGCCATGCCGCGTGAGTGAAGAAGGCCTTAGGGTTGTAAAACTCTTTCACCGGT…	k__Bacteria	p__Proteobacteria	c__Alphaproteobacteria	o__Rhizobiales	o__Rhizobiales_unclassified	o__Rhizobiales_unclassified
AACGAACGCTGGCGGCAGGCCTAACACATGCAAGTCGAACGTGAAGCCAGGCTTCGGCCTGGTGGAAAGTGGCAGACGGGTGAGTAACGCGTGGGAATTTACCCAGTGGTACGGGATAACTTCGGGAAACCGGAGCTAATACCGTATACGCCCTCCGGGGGAAAGATTTATCGCCATTGGATGAGCCCGCGTCGGATTAGCTTGTTGGTGGGGTAAAAGCCTACCAAGGCGACGATCCGTAGCTGGTCTGAGAGGATGATCAGCCACACTGGGACTGAGACACGGCCCAGACTCCTACGGGAGGCAGCAGTGGGGAATATTGCACAATGGGCGCAAGCCTGATGCAGCCATGCCGCGTGAGTGAAGAAGGCCTTAGGGTTGTAAAACTCTTTCACCGGT…	AACGAACGCTGGCGGCAGGCCTAACACATGCAAGTCGAACGTGAAGCCAGGCTTCGGCCTGGTGGAAAGTGGCAGACGGGTGAGTAACGCGTGGGAATTTACCCAGTGGTACGGGATAACTTCGGGAAACCGGAGCTAATACCGTATACGCCCTCCGGGGGAAAGATTTATCGCCATTGGATGAGCCCGCGTCGGATTAGCTTGTTGGTGGGGTAAAAGCCTACCAAGGCGACGATCCGTAGCTGGTCTGAGAGGATGATCAGCCACACTGGGACTGAGACACGGCCCAGACTCCTACGGGAGGCAGCAGTGGGGAATATTGCACAATGGGCGCAAGCCTGATGCAGCCATGCCGCGTGAGTGAAGAAGGCCTTAGGGTTGTAAAACTCTTTCACCGGT…	k__Bacteria	p__Proteobacteria	c__Alphaproteobacteria	o__Rhizobiales	o__Rhizobiales_unclassified	o__Rhizobiales_unclassified
AACGAACGCTGGCGGCAGGCCTAACACATGCAAGTCGAACGTGAAGCCAGGCTTCGGCCTGGTGGAAAGTGGCAGACGGGTGAGTAACGCGTGGGAATTTACCCAGTGGTACGGGATAACTTCGGGAAACCGGAGCTAATACCGTATACGCCCTCCGGGGGAAAGATTTATTGCCATTGGATGAGCCCGCGTCGGATTAGCTTGTTGGTGGGGTAAAAGCCTACCAAGGCGACGATCCGTAGCTGGTCTGAGAGGATGATCAGCCACACTGGGACTGAGACACGGCCCAGACTCCTACGGGAGGCAGCAGTGGGGAATATTGCACAATGGGCGCAAGCCTGATGCAGCCATGCCGCGTGAGTGAAGAAGGCCTTAGGGTTGTAAAACTCTTTCACCGGT…	AACGAACGCTGGCGGCAGGCCTAACACATGCAAGTCGAACGTGAAGCCAGGCTTCGGCCTGGTGGAAAGTGGCAGACGGGTGAGTAACGCGTGGGAATTTACCCAGTGGTACGGGATAACTTCGGGAAACCGGAGCTAATACCGTATACGCCCTCCGGGGGAAAGATTTATTGCCATTGGATGAGCCCGCGTCGGATTAGCTTGTTGGTGGGGTAAAAGCCTACCAAGGCGACGATCCGTAGCTGGTCTGAGAGGATGATCAGCCACACTGGGACTGAGACACGGCCCAGACTCCTACGGGAGGCAGCAGTGGGGAATATTGCACAATGGGCGCAAGCCTGATGCAGCCATGCCGCGTGAGTGAAGAAGGCCTTAGGGTTGTAAAACTCTTTCACCGGT…	k__Bacteria	p__Proteobacteria	c__Alphaproteobacteria	o__Rhizobiales	o__Rhizobiales_unclassified	o__Rhizobiales_unclassified
AACGAACGCTGGCGGCAGGCCTAACACATGCAAGTCGAACGTGAAGCCGCCCTTCGGGGCGGTGGAAAGTGGCGAACGGGTGAGTAACGCGTGGGAACCTGCCCTTTGGTACGGAATAACCGCTGGAAACGGCGGCTAATACCGTATAAGCCCGGCCTCTTTGGCGGAGGCCGGGGAAAGCCTTGTGCGCCGAAGGAGGGGCCCGCGTCCGATTAGCTTGTTGGTGAGGTAACGGCTCACCAAGGCTGCGATCGGTCGCTGGTCTGAGAGGATGATCAGCCACACTGGGACTGAGACACGGCCCAGACTCCTACGGGAGGCAGCAGTGGGGAATATTGGACAATGGGGGCAACCCTGATCCAGCCATGCCGCGTGAGTGAAGAAGGCCTTAGGGTTGTA…	AACGAACGCTGGCGGCAGGCCTAACACATGCAAGTCGAACGTGAAGCCGCCCTTCGGGGCGGTGGAAAGTGGCGAACGGGTGAGTAACGCGTGGGAACCTGCCCTTTGGTACGGAATAACCGCTGGAAACGGCGGCTAATACCGTATAAGCCCGGCCTCTTTGGCGGAGGCCGGGGAAAGCCTTGTGCGCCGAAGGAGGGGCCCGCGTCCGATTAGCTTGTTGGTGAGGTAACGGCTCACCAAGGCTGCGATCGGTCGCTGGTCTGAGAGGATGATCAGCCACACTGGGACTGAGACACGGCCCAGACTCCTACGGGAGGCAGCAGTGGGGAATATTGGACAATGGGGGCAACCCTGATCCAGCCATGCCGCGTGAGTGAAGAAGGCCTTAGGGTTGTA…	k__Bacteria	p__Proteobacteria	c__Alphaproteobacteria	o__Rhodospirillales	f__Rhodospirillaceae	f__Rhodospirillaceae_unclassified
AACGAACGCTGGCGGCAGGCCTAACACATGCAAGTCGAACGTGAAGCCGCCCTTCGGGGCGGTGGAAAGTGGCGAACGGGTGAGTAGCGCGTGGGAACCTGCCCTTTGGTACGGAATAACCGCTGGAAACGGCGGCTAATACCGTATAAGCCCGGTCTCTTTGGCGGAGGCCGGGGAAAGCCTTGTGCGCCGAAGGAGGGGCCCGCGTCCGATTAGCTTGTTGGTGAGGTAACGGCTCACCAAGGCTGCGATCGGTCGCTGGTCTGAGAGGATGATCAGCCACACTGGGACTGAGACACGGCCCAGACTCCTACGGGAGGCAGCAGTGGGGAATATTGGACAATGGGGGCAACCCTGATCCAGCCATGCCGCGTGAGTGAAGAAGGCCTTAGGGTTGTA…	AACGAACGCTGGCGGCAGGCCTAACACATGCAAGTCGAACGTGAAGCCGCCCTTCGGGGCGGTGGAAAGTGGCGAACGGGTGAGTAGCGCGTGGGAACCTGCCCTTTGGTACGGAATAACCGCTGGAAACGGCGGCTAATACCGTATAAGCCCGGTCTCTTTGGCGGAGGCCGGGGAAAGCCTTGTGCGCCGAAGGAGGGGCCCGCGTCCGATTAGCTTGTTGGTGAGGTAACGGCTCACCAAGGCTGCGATCGGTCGCTGGTCTGAGAGGATGATCAGCCACACTGGGACTGAGACACGGCCCAGACTCCTACGGGAGGCAGCAGTGGGGAATATTGGACAATGGGGGCAACCCTGATCCAGCCATGCCGCGTGAGTGAAGAAGGCCTTAGGGTTGTA…	k__Bacteria	p__Proteobacteria	c__Alphaproteobacteria	o__Rhodospirillales	f__Rhodospirillaceae	f__Rhodospirillaceae_unclassified
AACGAACGCTGGCGGCAGGCCTAACACATGCAAGTCGAACGTGAAGCCGCCCTTCGGGGCGGTGGAAAGTGGCGAACGGGTGAGTAGCGCGTGGGAACCTGCCCTTTGGTACGGAATAACCGCTGGAAACGGCGGCTAATACCGTATACGCCCGGTCTCTTTGGCGGAGGCCGGGGAAAGCCTTGTGCGCCGAAGGAGGGGCCCGCGTCCGATTAGCTTGTTGGTGGGGTAACGGCTCACCAAGGCTGCGATCGGTCGCTGGTCTGAGAGGATGATCAGCCACACTGGGACTGAGACACGGCCCAGACTCCTACGGGAGGCAGCAGTGGGGAATATTGGACAATGGGGGCAACCCTGATCCAGCCATGCCGCGTGAGTGAAGAAGGCCTTAGGGTTGTA…	AACGAACGCTGGCGGCAGGCCTAACACATGCAAGTCGAACGTGAAGCCGCCCTTCGGGGCGGTGGAAAGTGGCGAACGGGTGAGTAGCGCGTGGGAACCTGCCCTTTGGTACGGAATAACCGCTGGAAACGGCGGCTAATACCGTATACGCCCGGTCTCTTTGGCGGAGGCCGGGGAAAGCCTTGTGCGCCGAAGGAGGGGCCCGCGTCCGATTAGCTTGTTGGTGGGGTAACGGCTCACCAAGGCTGCGATCGGTCGCTGGTCTGAGAGGATGATCAGCCACACTGGGACTGAGACACGGCCCAGACTCCTACGGGAGGCAGCAGTGGGGAATATTGGACAATGGGGGCAACCCTGATCCAGCCATGCCGCGTGAGTGAAGAAGGCCTTAGGGTTGTA…	k__Bacteria	p__Proteobacteria	c__Alphaproteobacteria	o__Rhodospirillales	f__Rhodospirillaceae	f__Rhodospirillaceae_unclassified
AACGAACGCTGGCGGCAGGCCTAACACATGCAAGTCGAACGTGAAGCCGGGCTTCGGCCCGGTGGAAAGTGGCAGACGGGTGAGTAACGCGTGGGAATCTACCCAGTGGTACGGAATAACTTCGGGAAACCGGAGCTAATACCGTATACGCCCTCCGGGGGAAAGATTTATCGCCATTGGATGAGCCCGCGTCGGATTAGCTTGTTGGTGGGGTAAAAGCCTACCAAGGCGACGATCCGTAGCTGGTCTGAGAGGATGATCAGCCACACTGGGACTGAGACACGGCCCAGACTCCTACGGGAGGCAGCAGTGGGGAATATTGCACAATGGGCGCAAGCCTGATGCAGCCATGCCGCGTGAGTGAAGAAGGCCTTAGGGTTGTAAAACTCTTTCACCGGT…	AACGAACGCTGGCGGCAGGCCTAACACATGCAAGTCGAACGTGAAGCCGGGCTTCGGCCCGGTGGAAAGTGGCAGACGGGTGAGTAACGCGTGGGAATCTACCCAGTGGTACGGAATAACTTCGGGAAACCGGAGCTAATACCGTATACGCCCTCCGGGGGAAAGATTTATCGCCATTGGATGAGCCCGCGTCGGATTAGCTTGTTGGTGGGGTAAAAGCCTACCAAGGCGACGATCCGTAGCTGGTCTGAGAGGATGATCAGCCACACTGGGACTGAGACACGGCCCAGACTCCTACGGGAGGCAGCAGTGGGGAATATTGCACAATGGGCGCAAGCCTGATGCAGCCATGCCGCGTGAGTGAAGAAGGCCTTAGGGTTGTAAAACTCTTTCACCGGT…	k__Bacteria	p__Proteobacteria	c__Alphaproteobacteria	o__Rhizobiales	o__Rhizobiales_unclassified	o__Rhizobiales_unclassified
AACGAACGCTGGCGGCAGGCCTAACACATGCAAGTCGAACGTGAAGCCTTCCTTCGGGAAGGTGGAAAGTGGCAGACGGGTGAGTAACACGTGGGAATCTCCCCAGTGGTACGGAATAACTCAAGGAAACCTGAGCTAATACCGTATACGCCCTTCGGGGGAAAGATTTATCGCCATTGGATGAGCCCGCGTCGGATTAGCTTGTTGGTGAGGTAACGGCTCACCAAGGCTACGATCCGTAGCTGGTCTGAGAGGATGATCAGCCACACTGGGACTGAGACACGGCCCAGACTCCTACGGGAGGCAGCAGTGGGGAATATTGGACAATGGGCGCAAGCCTGATCCAGCCATGCCGCGTGAGTGACGAAGGCCTTAGGGTTGTAAAGCTCTTTCGGCGGG…	AACGAACGCTGGCGGCAGGCCTAACACATGCAAGTCGAACGTGAAGCCTTCCTTCGGGAAGGTGGAAAGTGGCAGACGGGTGAGTAACACGTGGGAATCTCCCCAGTGGTACGGAATAACTCAAGGAAACCTGAGCTAATACCGTATACGCCCTTCGGGGGAAAGATTTATCGCCATTGGATGAGCCCGCGTCGGATTAGCTTGTTGGTGAGGTAACGGCTCACCAAGGCTACGATCCGTAGCTGGTCTGAGAGGATGATCAGCCACACTGGGACTGAGACACGGCCCAGACTCCTACGGGAGGCAGCAGTGGGGAATATTGGACAATGGGCGCAAGCCTGATCCAGCCATGCCGCGTGAGTGACGAAGGCCTTAGGGTTGTAAAGCTCTTTCGGCGGG…	k__Bacteria	p__Proteobacteria	c__Alphaproteobacteria	o__Rhizobiales	o__Rhizobiales_unclassified	o__Rhizobiales_unclassified
AACGAACGCTGGCGGCAGGCCTAACACATGCAAGTCGAACGTGAAGCGAGACTTCGGTTTCGTGGAAAGTGGCGCACGGGTGAGTAACGCGTGGGAACCTACCTTTGAGTTGGGGATAACGGTTGGAAACGACCGCTAATACCCGATGATCCCTACGGGGGAAAGATTTATCGCTTTTAGATGGTCCCGCGTCTGATTAGGTAGTTGGTGAGGTAACGGCTCACCAAGCCGACGATCAGTAGCTGGTCTGAGAGGATGATCAGCCACACTGGAACTGAGACACGGTCCAGACTCCTACGGGAGGCAGCAGTGGGGAATATTGGACAATGGGCGCAAGCCTGATCCAGCCATGCCGCGTGAGTGAAGAAGGCCCTAGGGTTGTAAAACTCTTTCAGCAGG…	AACGAACGCTGGCGGCAGGCCTAACACATGCAAGTCGAACGTGAAGCGAGACTTCGGTTTCGTGGAAAGTGGCGCACGGGTGAGTAACGCGTGGGAACCTACCTTTGAGTTGGGGATAACGGTTGGAAACGACCGCTAATACCCGATGATCCCTACGGGGGAAAGATTTATCGCTTTTAGATGGTCCCGCGTCTGATTAGGTAGTTGGTGAGGTAACGGCTCACCAAGCCGACGATCAGTAGCTGGTCTGAGAGGATGATCAGCCACACTGGAACTGAGACACGGTCCAGACTCCTACGGGAGGCAGCAGTGGGGAATATTGGACAATGGGCGCAAGCCTGATCCAGCCATGCCGCGTGAGTGAAGAAGGCCCTAGGGTTGTAAAACTCTTTCAGCAGG…	k__Bacteria	p__Proteobacteria	c__Alphaproteobacteria	o__Rhodospirillales	f__Rhodospirillaceae	g__marine
AACGAACGCTGGCGGCAGGCCTAACACATGCAAGTCGAACGTGAAGCGCTCCTTCGGGGGCGTGGAAAGTGGCGCACGGGTGAGTAACGCGTGGGAACCTGCCCTGGGGTAAGGAATAACCGCTGGAAACGGCGGCTAATACCTTATACGCCCTTTGGGGGAAAGATTTATCGCCCTGGGATGGGCCCGCGTCGGATTAGCTAGTTGGTGAGGTAACGGCTTACCAAGGCGACGATCCGTAGCTGGTCTGAGAGGATGATCAGCCACACTGGGACTGAGACACGGCCCAGACTCCTACGGGAGGCAGCAGTGGGGAATATTGGACAATGGGGGCAACCCTGATCCAGCCATGCCGCGTGAGTGAAGAAGGCCTTCGGGTTGTAAAGCTCTTTCAACGGT…	AACGAACGCTGGCGGCAGGCCTAACACATGCAAGTCGAACGTGAAGCGCTCCTTCGGGGGCGTGGAAAGTGGCGCACGGGTGAGTAACGCGTGGGAACCTGCCCTGGGGTAAGGAATAACCGCTGGAAACGGCGGCTAATACCTTATACGCCCTTTGGGGGAAAGATTTATCGCCCTGGGATGGGCCCGCGTCGGATTAGCTAGTTGGTGAGGTAACGGCTTACCAAGGCGACGATCCGTAGCTGGTCTGAGAGGATGATCAGCCACACTGGGACTGAGACACGGCCCAGACTCCTACGGGAGGCAGCAGTGGGGAATATTGGACAATGGGGGCAACCCTGATCCAGCCATGCCGCGTGAGTGAAGAAGGCCTTCGGGTTGTAAAGCTCTTTCAACGGT…	k__Bacteria	p__Proteobacteria	c__Alphaproteobacteria	o__Rhodospirillales	f__Rhodospirillaceae	f__Rhodospirillaceae_unclassified
AACGAACGCTGGCGGCAGGCCTAACACATGCAAGTCGAACGTGAAGCGGGGCTTCGGCCCCGTGGAAAGTGGCGGACGGGTGAGTAACGCGTGGGAATCTGCCCAGCAGTACGGAATAACCGCGGGAAACTGCGGCTAATACCGTATACGCCCTACGGGGGAAAGATTTATCGCTGCTGGATGAGCCCGCGTCGGATTAGCTTGTTGGTGGGGTAACGGCCCACCAAGGCTACGATCCGTAGCTGGTCTGAGAGGATGATCAGCCACACTGGGACTGAGACACGGCCCAGACTCCTACGGGAGGCAGCAGTGGGGAATATTGGACAATGGGGGCAACCCTGATCCAGCCATGCCGCGTGAGTGAAGAAGGCCCTAGGGTTGTAAAACTCTTTCGGCGGG…	AACGAACGCTGGCGGCAGGCCTAACACATGCAAGTCGAACGTGAAGCGGGGCTTCGGCCCCGTGGAAAGTGGCGGACGGGTGAGTAACGCGTGGGAATCTGCCCAGCAGTACGGAATAACCGCGGGAAACTGCGGCTAATACCGTATACGCCCTACGGGGGAAAGATTTATCGCTGCTGGATGAGCCCGCGTCGGATTAGCTTGTTGGTGGGGTAACGGCCCACCAAGGCTACGATCCGTAGCTGGTCTGAGAGGATGATCAGCCACACTGGGACTGAGACACGGCCCAGACTCCTACGGGAGGCAGCAGTGGGGAATATTGGACAATGGGGGCAACCCTGATCCAGCCATGCCGCGTGAGTGAAGAAGGCCCTAGGGTTGTAAAACTCTTTCGGCGGG…	k__Bacteria	p__Proteobacteria	c__Alphaproteobacteria	o__Rhodospirillales	f__Rhodospirillaceae	f__Rhodospirillaceae_unclassified
AACGAACGCTGGCGGCAGGCCTAACACATGCAAGTCGAACGTGAAGCTAGGCTTCGGCCTAGTGGAAAGTGGCAGACGGGTGAGGAACACGTGGGAATCTGCCCAGTGGTACGGAATAACTTCGGGAAACCGGAGCTAATGCCGTATACGCCCTTCGGGGGAAAGATTTATCGCCATTGGATGAGCCCGCGTCGGATTAGCTTGTTGGTAGGGTAACGGCCTACCAAGGCGACGATCCGTAGCTGGTCTGAGAGGATGATCAGCCACACTGGGACTGAGACACGGCCCAGACTCCTACGGGAGGCAGCAGTGGGGAATATTGCACAATGGGCGCAAGCCTGATGCAGCCATGCCGCGTGAGTGAAGAAGGCCTTAGGGTTGTAAAACTCTTTCACCGGT…	AACGAACGCTGGCGGCAGGCCTAACACATGCAAGTCGAACGTGAAGCTAGGCTTCGGCCTAGTGGAAAGTGGCAGACGGGTGAGGAACACGTGGGAATCTGCCCAGTGGTACGGAATAACTTCGGGAAACCGGAGCTAATGCCGTATACGCCCTTCGGGGGAAAGATTTATCGCCATTGGATGAGCCCGCGTCGGATTAGCTTGTTGGTAGGGTAACGGCCTACCAAGGCGACGATCCGTAGCTGGTCTGAGAGGATGATCAGCCACACTGGGACTGAGACACGGCCCAGACTCCTACGGGAGGCAGCAGTGGGGAATATTGCACAATGGGCGCAAGCCTGATGCAGCCATGCCGCGTGAGTGAAGAAGGCCTTAGGGTTGTAAAACTCTTTCACCGGT…	k__Bacteria	p__Proteobacteria	c__Alphaproteobacteria	o__Rhizobiales	o__Rhizobiales_unclassified	o__Rhizobiales_unclassified
AACGAACGCTGGCGGCAGGCCTAACACATGCAAGTCGAACGTGAAGCTGGAGCTTGCTCCAGTGGAAAGTGGCAGACGGGTGAGGAACGCGTGGGAATTTACCCAGTGGTTCGGAATAACTTCGGGAAACCGGAGCTAATACCGAATACGCCCTCCGGGGGAAAGATTTATCGCCATTGGATGAGCCCGCGTCGGATTAGCTTGTTGGTGGGGTAAAAGCCCACCAAGGCGACGATCCGTAGCTGGTCTGAGAGGATGATCAGCCACACTGGGACTGAGACACGGCCCAGACTCCTACGGGAGGCAGCAGTGGGGAATATTGCACAATGGGCGCAAGCCTGATGCAGCCATGCCGCGTGAGTGAAGAAGGCCTTAGGGTTGTAAAACTCTTTCACCGGT…	AACGAACGCTGGCGGCAGGCCTAACACATGCAAGTCGAACGTGAAGCTGGAGCTTGCTCCAGTGGAAAGTGGCAGACGGGTGAGGAACGCGTGGGAATTTACCCAGTGGTTCGGAATAACTTCGGGAAACCGGAGCTAATACCGAATACGCCCTCCGGGGGAAAGATTTATCGCCATTGGATGAGCCCGCGTCGGATTAGCTTGTTGGTGGGGTAAAAGCCCACCAAGGCGACGATCCGTAGCTGGTCTGAGAGGATGATCAGCCACACTGGGACTGAGACACGGCCCAGACTCCTACGGGAGGCAGCAGTGGGGAATATTGCACAATGGGCGCAAGCCTGATGCAGCCATGCCGCGTGAGTGAAGAAGGCCTTAGGGTTGTAAAACTCTTTCACCGGT…	k__Bacteria	p__Proteobacteria	c__Alphaproteobacteria	o__Rhizobiales	o__Rhizobiales_unclassified	o__Rhizobiales_unclassified
AACGAACGCTGGCGGCAGGCCTAACACATGCAAGTCGAACGTGAAGCTGGAGCTTGCTCCAGTGGAAAGTGGCAGACGGGTGAGTAACGCGTGGGAACCTTCCCAGTGGTACGGAATAACTCAGGGAAACTTGAGCTAATACCGTATAAGCCCTTAGGGGGAAAGATTTATCGCCATTGGATGGGCCCGCGTCGGATTAGCTTGTTGGTAGGGTAACGGCCTACCAAGGCTACGATCCGTAGCTGGTCTGAGAGGATGATCAGCCACACTGGGACTGAGACACGGCCCAGACTCCTGCGGGAGGCAGCAGTGGGGAATATTGGACAATGGGCGAAAGCCTGATCCAGCCATGCCGCGTGAGTGACGAAGGCCCTAGGGTTGTAAAGCTCTTTTGGCGGG…	AACGAACGCTGGCGGCAGGCCTAACACATGCAAGTCGAACGTGAAGCTGGAGCTTGCTCCAGTGGAAAGTGGCAGACGGGTGAGTAACGCGTGGGAACCTTCCCAGTGGTACGGAATAACTCAGGGAAACTTGAGCTAATACCGTATAAGCCCTTAGGGGGAAAGATTTATCGCCATTGGATGGGCCCGCGTCGGATTAGCTTGTTGGTAGGGTAACGGCCTACCAAGGCTACGATCCGTAGCTGGTCTGAGAGGATGATCAGCCACACTGGGACTGAGACACGGCCCAGACTCCTGCGGGAGGCAGCAGTGGGGAATATTGGACAATGGGCGAAAGCCTGATCCAGCCATGCCGCGTGAGTGACGAAGGCCCTAGGGTTGTAAAGCTCTTTTGGCGGG…	k__Bacteria	p__Proteobacteria	c__Alphaproteobacteria	o__Rhizobiales	f__Hyphomicrobiaceae	f__Hyphomicrobiaceae_unclassified
AACGAACGCTGGCGGCAGGCCTAACACATGCAAGTCGAACGTGAAGCTGGAGCTTGCTCCAGTGGAAAGTGGCAGACGGGTGAGTAACGCGTGGGAATCTACCCAGTGGTACGGAATAACTCAGGGAAACTTGTGCTAATACCGTATGAGCCCTTCGGGGGAAAGATTTATCGCCATTGGATGAGCCCGCGTTAGATTAGTTTGTTGGTGGGGTAATGGCCTACCAAGACTACGATCTATAGCTGGTCTGAGAGGATGATCAGCCACACTGGGACTGAGACACGGCCCAGACTCCTACGGGAGGCAGCAGTGGGGAATATTGCACAATGGGCGCAAGCCTGATGCAGCCATGCCGCGTGAGTGAAGAAGGCCTTAGGGTTGTAAAACTCTTTCACCGGT…	AACGAACGCTGGCGGCAGGCCTAACACATGCAAGTCGAACGTGAAGCTGGAGCTTGCTCCAGTGGAAAGTGGCAGACGGGTGAGTAACGCGTGGGAATCTACCCAGTGGTACGGAATAACTCAGGGAAACTTGTGCTAATACCGTATGAGCCCTTCGGGGGAAAGATTTATCGCCATTGGATGAGCCCGCGTTAGATTAGTTTGTTGGTGGGGTAATGGCCTACCAAGACTACGATCTATAGCTGGTCTGAGAGGATGATCAGCCACACTGGGACTGAGACACGGCCCAGACTCCTACGGGAGGCAGCAGTGGGGAATATTGCACAATGGGCGCAAGCCTGATGCAGCCATGCCGCGTGAGTGAAGAAGGCCTTAGGGTTGTAAAACTCTTTCACCGGT…	k__Bacteria	p__Proteobacteria	c__Alphaproteobacteria	c__Alphaproteobacteria_unclassified	c__Alphaproteobacteria_unclassified	c__Alphaproteobacteria_unclassified
AACGAACGCTGGCGGCAGGCCTAACACATGCAAGTCGAACGTGAAGCTGGAGCTTGCTCCAGTGGAAAGTGGCAGACGGGTGAGTAACGCGTGGGAATTTACCCAGTGGTACGGAATAACTCAGGGAAACTTGTGCTAATACCGTATAAGCCCTTCGGGGGAAAGATTTATCGCCATTGGATGAGCCCGCGTTAGATTAGTTTGTTGGTGGGGTAATGGCCTACCAAGACTACGATCTATAGCTGGTCTGAGAGGATGATCAGCCACACTGGGACTGAGACACGGCCCAGACTCCTACGGGAGGCAGCAGTGGGGAATATTGCACAATGGGCGCAAGCCTGATGCAGCCATGCCGCGTGAGTGAAGAAGGCCTTAGGGTTGTAAAACTCTTTCACCGGT…	AACGAACGCTGGCGGCAGGCCTAACACATGCAAGTCGAACGTGAAGCTGGAGCTTGCTCCAGTGGAAAGTGGCAGACGGGTGAGTAACGCGTGGGAATTTACCCAGTGGTACGGAATAACTCAGGGAAACTTGTGCTAATACCGTATAAGCCCTTCGGGGGAAAGATTTATCGCCATTGGATGAGCCCGCGTTAGATTAGTTTGTTGGTGGGGTAATGGCCTACCAAGACTACGATCTATAGCTGGTCTGAGAGGATGATCAGCCACACTGGGACTGAGACACGGCCCAGACTCCTACGGGAGGCAGCAGTGGGGAATATTGCACAATGGGCGCAAGCCTGATGCAGCCATGCCGCGTGAGTGAAGAAGGCCTTAGGGTTGTAAAACTCTTTCACCGGT…	k__Bacteria	p__Proteobacteria	c__Alphaproteobacteria	c__Alphaproteobacteria_unclassified	c__Alphaproteobacteria_unclassified	c__Alphaproteobacteria_unclassified
AACGAACGCTGGCGGCAGGCCTAACACATGCAAGTCGAACGTGAAGCTGGAGCTTGCTCCAGTGGAAAGTGGCAGACGGGTGAGTAACGCGTGGGAATTTACCCAGTGGTACGGAATAACTCAGGGAAACTTGTGCTAATACCGTATACGCCCTTCGGGGGAAAGATTTATCGCCATTGGATGAGCCCGCGTTAGATTAGTTTGTTGGTGGGGTAATGGCCTACCAAGACTACGATCTATAGCTGGTCTGAGAGGATGATCAGCCACACTGGGACTGAGACACGGCCCAGACTCCTACGGGAGGCAGCAGTGGGGAATATTGCACAATGGGCGCAAGCCTGATGCAGCCATGCCGCGTGAGTGAAGAAGGCCTTAGGGTTGTAAAACTCTTTCACCGGT…	AACGAACGCTGGCGGCAGGCCTAACACATGCAAGTCGAACGTGAAGCTGGAGCTTGCTCCAGTGGAAAGTGGCAGACGGGTGAGTAACGCGTGGGAATTTACCCAGTGGTACGGAATAACTCAGGGAAACTTGTGCTAATACCGTATACGCCCTTCGGGGGAAAGATTTATCGCCATTGGATGAGCCCGCGTTAGATTAGTTTGTTGGTGGGGTAATGGCCTACCAAGACTACGATCTATAGCTGGTCTGAGAGGATGATCAGCCACACTGGGACTGAGACACGGCCCAGACTCCTACGGGAGGCAGCAGTGGGGAATATTGCACAATGGGCGCAAGCCTGATGCAGCCATGCCGCGTGAGTGAAGAAGGCCTTAGGGTTGTAAAACTCTTTCACCGGT…	k__Bacteria	p__Proteobacteria	c__Alphaproteobacteria	c__Alphaproteobacteria_unclassified	c__Alphaproteobacteria_unclassified	c__Alphaproteobacteria_unclassified
AACGAACGCTGGCGGCAGGCCTAACACATGCAAGTCGAACGTGAAGCTGGAGCTTGCTCCAGTGGAAAGTGGCAGACGGGTGAGTAACGCGTGGGAATTTACCCAGTGGTTCGGAATAACTTCGGGAAACCGGAGCTAATACCGAATACGCCCTCCGGGGGAAAGATTTATCGCCATTGGATGAGCCCGCGTCGGATTAGCTTGTTGGTGGGGTAAAAGCCCACCAAGGCGACGATCCGTAGCTGGTCTGAGAGGATGATCAGCCACACTGGGACTGAGACACGGCCCAGACTCCTACGGGAGGCAGCAGTGGGGAATATTGCACAATGGGCGCAAGCCTGATGCAGCCATGCCGCGTGAGTGAAGAAGGCCTTAGGGTTGTAAAACTCTTTCACCGGT…	AACGAACGCTGGCGGCAGGCCTAACACATGCAAGTCGAACGTGAAGCTGGAGCTTGCTCCAGTGGAAAGTGGCAGACGGGTGAGTAACGCGTGGGAATTTACCCAGTGGTTCGGAATAACTTCGGGAAACCGGAGCTAATACCGAATACGCCCTCCGGGGGAAAGATTTATCGCCATTGGATGAGCCCGCGTCGGATTAGCTTGTTGGTGGGGTAAAAGCCCACCAAGGCGACGATCCGTAGCTGGTCTGAGAGGATGATCAGCCACACTGGGACTGAGACACGGCCCAGACTCCTACGGGAGGCAGCAGTGGGGAATATTGCACAATGGGCGCAAGCCTGATGCAGCCATGCCGCGTGAGTGAAGAAGGCCTTAGGGTTGTAAAACTCTTTCACCGGT…	k__Bacteria	p__Proteobacteria	c__Alphaproteobacteria	o__Rhizobiales	o__Rhizobiales_unclassified	o__Rhizobiales_unclassified
AACGAACGCTGGCGGCAGGCCTAACACATGCAAGTCGAACGTGAAGCTGGAGCTTGCTCCAGTGGAAAGTGGCAGACGGGTGAGTAACGCGTGGGAATTTACCCAGTGGTTCGGAATAACTTCGGGAAACCGGAGCTAATACCGAATACGCCCTCCGGGGGAAAGATTTATCGCCATTGGATGAGCCCGCGTCGGATTAGCTTGTTGGTGGGGTAAAAGCCTACCAAGGCGACGATCCGTAGCTGGTCTGAGAGGATGATCAGCCACACTGGGACTGAGACACGGCCCAGACTCCTACGGGAGGCAGCAGTGGGGAATATTGCACAATGGGCGCAAGCCTGATGCAGCCATGCCGCGTGAGTGAAGAAGGCCTTAGGGTTGTAAAACTCTTTCACCGGT…	AACGAACGCTGGCGGCAGGCCTAACACATGCAAGTCGAACGTGAAGCTGGAGCTTGCTCCAGTGGAAAGTGGCAGACGGGTGAGTAACGCGTGGGAATTTACCCAGTGGTTCGGAATAACTTCGGGAAACCGGAGCTAATACCGAATACGCCCTCCGGGGGAAAGATTTATCGCCATTGGATGAGCCCGCGTCGGATTAGCTTGTTGGTGGGGTAAAAGCCTACCAAGGCGACGATCCGTAGCTGGTCTGAGAGGATGATCAGCCACACTGGGACTGAGACACGGCCCAGACTCCTACGGGAGGCAGCAGTGGGGAATATTGCACAATGGGCGCAAGCCTGATGCAGCCATGCCGCGTGAGTGAAGAAGGCCTTAGGGTTGTAAAACTCTTTCACCGGT…	k__Bacteria	p__Proteobacteria	c__Alphaproteobacteria	o__Rhizobiales	o__Rhizobiales_unclassified	o__Rhizobiales_unclassified
AACGAACGCTGGCGGCAGGCCTAACACATGCAAGTCGAACGTGAAGCTGGAGCTTGCTCCAGTGGAAAGTGGCAGACGGGTGAGTAACGCGTGGGAATTTACCCAGTGGTTCGGAATAACTTCGGGAAACCGGAGCTAATACCGAATATGCCCTCCGGGGGAAAGATTTATCGCCATTGGATGAGCCCGCGTCGGATTAGCTTGTTGGTGGGGTAAAAGCCCACCAAGGCGACGATCCGTAGCTGGTCTGAGAGGATGATCAGCCACACTGGGACTGAGACACGGCCCAGACTCCTACGGGAGGCAGCAGTGGGGAATATTGCACAATGGGCGCAAGCCTGATGCAGCCATGCCGCGTGAGTGAAGAAGGCCTTAGGGTTGTAAAACTCTTTCACCGGT…	AACGAACGCTGGCGGCAGGCCTAACACATGCAAGTCGAACGTGAAGCTGGAGCTTGCTCCAGTGGAAAGTGGCAGACGGGTGAGTAACGCGTGGGAATTTACCCAGTGGTTCGGAATAACTTCGGGAAACCGGAGCTAATACCGAATATGCCCTCCGGGGGAAAGATTTATCGCCATTGGATGAGCCCGCGTCGGATTAGCTTGTTGGTGGGGTAAAAGCCCACCAAGGCGACGATCCGTAGCTGGTCTGAGAGGATGATCAGCCACACTGGGACTGAGACACGGCCCAGACTCCTACGGGAGGCAGCAGTGGGGAATATTGCACAATGGGCGCAAGCCTGATGCAGCCATGCCGCGTGAGTGAAGAAGGCCTTAGGGTTGTAAAACTCTTTCACCGGT…	k__Bacteria	p__Proteobacteria	c__Alphaproteobacteria	o__Rhizobiales	o__Rhizobiales_unclassified	o__Rhizobiales_unclassified
AACGAACGCTGGCGGCAGGCCTAACACATGCAAGTCGAACGTGAAGCTTGACTTCGGTCGAGTGGAAAGTGGCAGACGGGTGAGGAACGCGTGGGAATTTACCCAGTGGTACGGAATAACTCCGGGAAACCGGTGCTAATACCGTATAAGCCCTCCGGGGGAAAGATTTATCGCCATTGGATGAGCCCGCGTCGGATTAGCTAGTTGGTGGGGTAAAAGCCCACCAAGGCGACGATCCGTAGCTGGTCTGAGAGGATGATCAGCCACACTGGGACTGAGACACGGCCCAGACTCCTACGGGAGGCAGCAGTGGGGAATATTGCACAATGGGCGCAAGCCTGATGCAGCCATGCCGCGTGAGTGACCAAGGCCTTAGGGTTGTAAAACTCTTTCACCGGT…	AACGAACGCTGGCGGCAGGCCTAACACATGCAAGTCGAACGTGAAGCTTGACTTCGGTCGAGTGGAAAGTGGCAGACGGGTGAGGAACGCGTGGGAATTTACCCAGTGGTACGGAATAACTCCGGGAAACCGGTGCTAATACCGTATAAGCCCTCCGGGGGAAAGATTTATCGCCATTGGATGAGCCCGCGTCGGATTAGCTAGTTGGTGGGGTAAAAGCCCACCAAGGCGACGATCCGTAGCTGGTCTGAGAGGATGATCAGCCACACTGGGACTGAGACACGGCCCAGACTCCTACGGGAGGCAGCAGTGGGGAATATTGCACAATGGGCGCAAGCCTGATGCAGCCATGCCGCGTGAGTGACCAAGGCCTTAGGGTTGTAAAACTCTTTCACCGGT…	k__Bacteria	p__Proteobacteria	c__Alphaproteobacteria	o__Rhizobiales	o__Rhizobiales_unclassified	o__Rhizobiales_unclassified
AACGAACGCTGGCGGCAGGCCTAACACATGCAAGTCGAAGGAGAAGCCATCTTCGGATGGTGGAAACTGGCGCACGGGTGAGTAACGCGTGGGTATCTACCTCGGGGTGGGGAATAACCGCTGGAAACGGCGGCTAATACCGCATACGCCTTAAGAGGGAAAGCTCCGGCGCCCTGAGAGGAGCCCGCGTTGGATTAGCTTGTTGGTGGGGTAACGGCCCACCAAGGCGACGATCTATAGCTGGTCTGAGAGGATGATCAGCCACACTGGGACTGAGACACGGCCCAGACTCCTACGGGAGGCAGCAGTGGGGAATATTGGACAATGGGCGCAAGCCTGATCCAGCCATGCCGCGTGAGTGAAGAAGGCCTTAGGGTTGTAAAGCTCTTTCACCTGCGA…	AACGAACGCTGGCGGCAGGCCTAACACATGCAAGTCGAAGGAGAAGCCATCTTCGGATGGTGGAAACTGGCGCACGGGTGAGTAACGCGTGGGTATCTACCTCGGGGTGGGGAATAACCGCTGGAAACGGCGGCTAATACCGCATACGCCTTAAGAGGGAAAGCTCCGGCGCCCTGAGAGGAGCCCGCGTTGGATTAGCTTGTTGGTGGGGTAACGGCCCACCAAGGCGACGATCTATAGCTGGTCTGAGAGGATGATCAGCCACACTGGGACTGAGACACGGCCCAGACTCCTACGGGAGGCAGCAGTGGGGAATATTGGACAATGGGCGCAAGCCTGATCCAGCCATGCCGCGTGAGTGAAGAAGGCCTTAGGGTTGTAAAGCTCTTTCACCTGCGA…	k__Bacteria	p__Proteobacteria	c__Alphaproteobacteria	o__Rhodospirillales	f__Rhodospirillaceae	f__Rhodospirillaceae_unclassified
AACGAACGCTGGCGGCAGGCCTAACACATGCAAGTCGAAGGAGAAGCCATCTTCGGATGGTGGAAACTGGCGCACGGGTGAGTAACGCGTGGGTATCTACCTCGGGGTGGGGAATAACCGCTGGAAACGGCGGCTAATACCGCATACGCCTTAAGAGGGAAAGCTCCGGCGCCCTGAGAGGAGCCCGCGTTGGATTAGCTTGTTGGTGGGGTAACGGCCTACCAAGGCGACGATCTATAGCTGGTCTGAGAGGATGATCAGCCACACTGGGACTGAGACACGGCCCAGACTCCTACGGGAGGCAGCAGTGGGGAATATTGGACAATGGGCGCAAGCCTGATCCAGCCATGCCGCGTGAGTGAAGAAGGCCCTAGGGTTGTAAAGCTCTTTCACCTGCGA…	AACGAACGCTGGCGGCAGGCCTAACACATGCAAGTCGAAGGAGAAGCCATCTTCGGATGGTGGAAACTGGCGCACGGGTGAGTAACGCGTGGGTATCTACCTCGGGGTGGGGAATAACCGCTGGAAACGGCGGCTAATACCGCATACGCCTTAAGAGGGAAAGCTCCGGCGCCCTGAGAGGAGCCCGCGTTGGATTAGCTTGTTGGTGGGGTAACGGCCTACCAAGGCGACGATCTATAGCTGGTCTGAGAGGATGATCAGCCACACTGGGACTGAGACACGGCCCAGACTCCTACGGGAGGCAGCAGTGGGGAATATTGGACAATGGGCGCAAGCCTGATCCAGCCATGCCGCGTGAGTGAAGAAGGCCCTAGGGTTGTAAAGCTCTTTCACCTGCGA…	k__Bacteria	p__Proteobacteria	c__Alphaproteobacteria	o__Rhodospirillales	f__Rhodospirillaceae	f__Rhodospirillaceae_unclassified
AACGAACGCTGGCGGCAGGCCTAACACATGCAAGTCGAAGGAGAAGCCATCTTCGGATGGTGGAAACTGGCGCACGGGTGAGTAACGCGTGGGTATCTACCTCGGGGTGGGGAATAACCGCTGGAAACGGCGGCTAATACCGCATACGCCTTAAGAGGGAAAGCTCCGGCGCCCTGAGAGGAGCCCGCGTTGGATTAGCTTGTTGGTGGGGTAACGGCCTACCAAGGCGACGATCTATAGCTGGTCTGAGAGGATGATCAGCCACACTGGGACTGAGACACGGCCCAGACTCCTACGGGAGGCAGCAGTGGGGAATATTGGACAATGGGCGCAAGCCTGATCCAGCCATGCCGCGTGAGTGAAGAAGGCCTTAGGGTTGTAAAGCTCTTTCACCTGCGA…	AACGAACGCTGGCGGCAGGCCTAACACATGCAAGTCGAAGGAGAAGCCATCTTCGGATGGTGGAAACTGGCGCACGGGTGAGTAACGCGTGGGTATCTACCTCGGGGTGGGGAATAACCGCTGGAAACGGCGGCTAATACCGCATACGCCTTAAGAGGGAAAGCTCCGGCGCCCTGAGAGGAGCCCGCGTTGGATTAGCTTGTTGGTGGGGTAACGGCCTACCAAGGCGACGATCTATAGCTGGTCTGAGAGGATGATCAGCCACACTGGGACTGAGACACGGCCCAGACTCCTACGGGAGGCAGCAGTGGGGAATATTGGACAATGGGCGCAAGCCTGATCCAGCCATGCCGCGTGAGTGAAGAAGGCCTTAGGGTTGTAAAGCTCTTTCACCTGCGA…	k__Bacteria	p__Proteobacteria	c__Alphaproteobacteria	o__Rhodospirillales	f__Rhodospirillaceae	f__Rhodospirillaceae_unclassified
AACGAACGCTGGCGGCAGGCCTAACACATGCAAGTCGAAGGAGAAGCCATCTTCGGATGGTGGAAACTGGCGCACGGGTGAGTAACGCGTGGGTATCTACCTCGGGGTGGGGAATAACCGCTGGAAACGGCGGCTAATACCGCATACGCCTTAAGAGGGAAAGCTCCGGCGCCCTGAGAGGAGCCCGCGTTGGATTAGCTTGTTGGTGGGGTAACGGCCTACCAAGGCTACGATCTATAGCTGGTCTGAGAGGATGATCAGCCACACTGGGACTGAGACACGGCCCAGACTCCTACGGGAGGCAGCAGTGGGGAATATTGGACAATGGGCGCAAGCCTGATCCAGCCATGCCGCGTGAGTGAAGAAGGCCTTAGGGTTGTAAAGCTCTTTCACCTGCGA…	AACGAACGCTGGCGGCAGGCCTAACACATGCAAGTCGAAGGAGAAGCCATCTTCGGATGGTGGAAACTGGCGCACGGGTGAGTAACGCGTGGGTATCTACCTCGGGGTGGGGAATAACCGCTGGAAACGGCGGCTAATACCGCATACGCCTTAAGAGGGAAAGCTCCGGCGCCCTGAGAGGAGCCCGCGTTGGATTAGCTTGTTGGTGGGGTAACGGCCTACCAAGGCTACGATCTATAGCTGGTCTGAGAGGATGATCAGCCACACTGGGACTGAGACACGGCCCAGACTCCTACGGGAGGCAGCAGTGGGGAATATTGGACAATGGGCGCAAGCCTGATCCAGCCATGCCGCGTGAGTGAAGAAGGCCTTAGGGTTGTAAAGCTCTTTCACCTGCGA…	k__Bacteria	p__Proteobacteria	c__Alphaproteobacteria	o__Rhodospirillales	f__Rhodospirillaceae	f__Rhodospirillaceae_unclassified
AACGAACGCTGGCGGCAGGCCTAACACATGCAAGTCGAAGGAGAAGCCATCTTCGGATGGTGGAAACTGGCGCACGGGTGAGTAACGCGTGGGTATCTACCTCGGGGTGGGGAATAACCGCTGGAAACGGCGGCTAATACCGCATACGCCTTAAGAGGGAAAGCTCCGGCGCCCTGAGAGGAGCCCGCGTTGGATTAGCTTGTTGGTGGGGTAACGGCCTACCAAGGCTACGATCTATAGCTGGTCTGAGAGGATGATCAGCCACACTGGGACTGAGACACGGCCCAGACTCCTACGGGAGGCAGCAGTGGGGAATATTGGACAATGGGCGCAAGCCTGATCCAGCCATGCCGCGTGAGTGAAGAAGGCCTTAGGGTTGTAAAGCTCTTTCACCTGCGA…	AACGAACGCTGGCGGCAGGCCTAACACATGCAAGTCGAAGGAGAAGCCATCTTCGGATGGTGGAAACTGGCGCACGGGTGAGTAACGCGTGGGTATCTACCTCGGGGTGGGGAATAACCGCTGGAAACGGCGGCTAATACCGCATACGCCTTAAGAGGGAAAGCTCCGGCGCCCTGAGAGGAGCCCGCGTTGGATTAGCTTGTTGGTGGGGTAACGGCCTACCAAGGCTACGATCTATAGCTGGTCTGAGAGGATGATCAGCCACACTGGGACTGAGACACGGCCCAGACTCCTACGGGAGGCAGCAGTGGGGAATATTGGACAATGGGCGCAAGCCTGATCCAGCCATGCCGCGTGAGTGAAGAAGGCCTTAGGGTTGTAAAGCTCTTTCACCTGCGA…	k__Bacteria	p__Proteobacteria	c__Alphaproteobacteria	o__Rhodospirillales	f__Rhodospirillaceae	f__Rhodospirillaceae_unclassified
AACGAACGCTGGCGGCAGGCCTAACACATGCAAGTCGAAGGAGAAGCCATCTTCGGATGGTGGAAACTGGCGCACGGGTGAGTAACGCGTGGGTATCTACCTCGGGGTGGGGAATAACCGCTGGAAACGGCGGCTAATACCGCATACGCCTTATGAGGGAAAGCTCCGGCGCCCTGAGAGGAGCCCGCGTTGGATTAGCTTGTTGGTGGGGTAATGGCCTACCAAGGCTACGATCTATAGCTGGTCTGAGAGGATGATCAGCCACACTGGGACTGAGACACGGCCCAGACTCCTACGGGAGGCAGCAGTGGGGAATATTGGACAATGGGCGCAAGCCTGATCCAGCCATGCCGCGTGAGTGAAGAAGGCCTTAGGGTTGTAAAGCTCTTTCACCTGCGA…	AACGAACGCTGGCGGCAGGCCTAACACATGCAAGTCGAAGGAGAAGCCATCTTCGGATGGTGGAAACTGGCGCACGGGTGAGTAACGCGTGGGTATCTACCTCGGGGTGGGGAATAACCGCTGGAAACGGCGGCTAATACCGCATACGCCTTATGAGGGAAAGCTCCGGCGCCCTGAGAGGAGCCCGCGTTGGATTAGCTTGTTGGTGGGGTAATGGCCTACCAAGGCTACGATCTATAGCTGGTCTGAGAGGATGATCAGCCACACTGGGACTGAGACACGGCCCAGACTCCTACGGGAGGCAGCAGTGGGGAATATTGGACAATGGGCGCAAGCCTGATCCAGCCATGCCGCGTGAGTGAAGAAGGCCTTAGGGTTGTAAAGCTCTTTCACCTGCGA…	k__Bacteria	p__Proteobacteria	c__Alphaproteobacteria	o__Rhodospirillales	f__Rhodospirillaceae	f__Rhodospirillaceae_unclassified
AACGAACGCTGGCGGCAGGCCTAACACATGCAAGTCGAAGGAGAAGCCATTTCGGTGGTGGAGACTGGCGGACGGGTGAGTAACACGTGGGAACCTGCCCTTCAGTTCGGGATAACAGTTGGAAACGACTGCTAATACCGGATATTCCCTACGGGGGAAAGATTTATCGCTGAAGGATGGGCCCGCGGTTGATTAGATAGTTGGTGGGGTAATGGCCTACCAAGTCGACGATCAATAGCTGGTTTGAGAGGATGATCAGCCACACTGGGACTGAGACACGGCCCAGACTCCTACGGGAGGCAGCAGTGGGGAATATTGGACAATGGGGGCAACCCTGATCCAGCCATGCCGCGTGAGTGAAGAAGGCCCTAGGGTTGTAAAGCTCTTTCGCTCGTGAGG…	AACGAACGCTGGCGGCAGGCCTAACACATGCAAGTCGAAGGAGAAGCCATTTCGGTGGTGGAGACTGGCGGACGGGTGAGTAACACGTGGGAACCTGCCCTTCAGTTCGGGATAACAGTTGGAAACGACTGCTAATACCGGATATTCCCTACGGGGGAAAGATTTATCGCTGAAGGATGGGCCCGCGGTTGATTAGATAGTTGGTGGGGTAATGGCCTACCAAGTCGACGATCAATAGCTGGTTTGAGAGGATGATCAGCCACACTGGGACTGAGACACGGCCCAGACTCCTACGGGAGGCAGCAGTGGGGAATATTGGACAATGGGGGCAACCCTGATCCAGCCATGCCGCGTGAGTGAAGAAGGCCCTAGGGTTGTAAAGCTCTTTCGCTCGTGAGG…	k__Bacteria	p__Proteobacteria	c__Alphaproteobacteria	o__Rhizobiales	o__Rhizobiales_unclassified	o__Rhizobiales_unclassified
AACGAACGCTGGCGGCAGGCCTAACACATGCAAGTCGAAGGAGAAGCCCATTTCGGTGGGTGGAGACTGGCGGACGGGTGAGTAACACGTGGGAACCTGCCCTTCAGTTCGGGATAACAGTTGGAAACGACTGCTAATACCGGATATTCCCTTCGGGGGAAAGATTTATCGCTGAAGGATGGGCCCGCGGTTGATTAGATAGTTGGTGGGGTAACGGCCTACCAAGTCGACGATCAATAGCTGGTTTGAGAGGATGATCAGCCACACTGGGACTGAGACACGGCCCAGACTCCTACGGGAGGCAGCAGTGGGGAATATTGGACAATGGGGGCAACCCTGATCCAGCCATGCCGCGTGAGTGAAGAAGGCCCTAGGGTTGTAAAGCTCTTTCGCTCGTGA…	AACGAACGCTGGCGGCAGGCCTAACACATGCAAGTCGAAGGAGAAGCCCATTTCGGTGGGTGGAGACTGGCGGACGGGTGAGTAACACGTGGGAACCTGCCCTTCAGTTCGGGATAACAGTTGGAAACGACTGCTAATACCGGATATTCCCTTCGGGGGAAAGATTTATCGCTGAAGGATGGGCCCGCGGTTGATTAGATAGTTGGTGGGGTAACGGCCTACCAAGTCGACGATCAATAGCTGGTTTGAGAGGATGATCAGCCACACTGGGACTGAGACACGGCCCAGACTCCTACGGGAGGCAGCAGTGGGGAATATTGGACAATGGGGGCAACCCTGATCCAGCCATGCCGCGTGAGTGAAGAAGGCCCTAGGGTTGTAAAGCTCTTTCGCTCGTGA…	k__Bacteria	p__Proteobacteria	c__Alphaproteobacteria	c__Alphaproteobacteria_unclassified	c__Alphaproteobacteria_unclassified	c__Alphaproteobacteria_unclassified
AACGAACGCTGGCGGCAGGCCTAACACATGCAAGTCGAAGGAGAAGCCGGACTTCGGTCCGGTGGAAACTGGCGCACGGGTGAGTAACGCGTGGGTATCTACCTCGGGGTGGGGAATAACCGCTGGAAACGGCGGCTAATACCGCATACGCCTTCAGAGGGAAAGCTCCGGCGCCCTGAGAGGAGCCCGCGTTGGATTAGCTTGTTGGTGGGGTAACGGCCTACCAAGGCTACGATCTATAGCTGGTCTGAGAGGATGATCAGCCACACTGGGACTGAGACACGGCCCAGACTCCTACGGGAGGCAGCAGTGGGGAATATTGGACAATGGGCGCAAGCCTGATCCAGCCATGCCGCGTGAGTGAAGAAGGCCTTAGGGTTGTAAAGCTCTTTCACCTGC…	AACGAACGCTGGCGGCAGGCCTAACACATGCAAGTCGAAGGAGAAGCCGGACTTCGGTCCGGTGGAAACTGGCGCACGGGTGAGTAACGCGTGGGTATCTACCTCGGGGTGGGGAATAACCGCTGGAAACGGCGGCTAATACCGCATACGCCTTCAGAGGGAAAGCTCCGGCGCCCTGAGAGGAGCCCGCGTTGGATTAGCTTGTTGGTGGGGTAACGGCCTACCAAGGCTACGATCTATAGCTGGTCTGAGAGGATGATCAGCCACACTGGGACTGAGACACGGCCCAGACTCCTACGGGAGGCAGCAGTGGGGAATATTGGACAATGGGCGCAAGCCTGATCCAGCCATGCCGCGTGAGTGAAGAAGGCCTTAGGGTTGTAAAGCTCTTTCACCTGC…	k__Bacteria	p__Proteobacteria	c__Alphaproteobacteria	o__Rhodospirillales	f__Rhodospirillaceae	f__Rhodospirillaceae_unclassified
AACGAACGCTGGCGGCAGGCCTAACACATGCAAGTCGAAGGAGAAGCCGGGCTTCGGCCCGGTGGAAACTGGCGCACGGGTGAGTAACGCGTGGGTATCTACCTCGGGGTGGGGAATAACCACTGGAAACGGTGGCTAATACCGCATACGCCTTCAGAGGGAAAGCTCCGGCGCCCTGAGAGGAGCCCGCGTTGGATTAGCTTGTTGGTGGGGTAATGGCCTACCAAGGCTACGATCTATAGCTGGTCTGAGAGGATGATCAGCCACACTGGGACTGAGACACGGCCCAGACTCCTACGGGAGGCAGCAGTGGGGAATATTGGACAATGGGCGCAAGCCTGATCCAGCCATGCCGCGTGAGTGAAGAAGGCCTTAGGGTTGTAAAGCTCTTTCACCTGC…	AACGAACGCTGGCGGCAGGCCTAACACATGCAAGTCGAAGGAGAAGCCGGGCTTCGGCCCGGTGGAAACTGGCGCACGGGTGAGTAACGCGTGGGTATCTACCTCGGGGTGGGGAATAACCACTGGAAACGGTGGCTAATACCGCATACGCCTTCAGAGGGAAAGCTCCGGCGCCCTGAGAGGAGCCCGCGTTGGATTAGCTTGTTGGTGGGGTAATGGCCTACCAAGGCTACGATCTATAGCTGGTCTGAGAGGATGATCAGCCACACTGGGACTGAGACACGGCCCAGACTCCTACGGGAGGCAGCAGTGGGGAATATTGGACAATGGGCGCAAGCCTGATCCAGCCATGCCGCGTGAGTGAAGAAGGCCTTAGGGTTGTAAAGCTCTTTCACCTGC…	k__Bacteria	p__Proteobacteria	c__Alphaproteobacteria	o__Rhodospirillales	f__Rhodospirillaceae	f__Rhodospirillaceae_unclassified
AACGAACGCTGGCGGCAGGCCTAACACATGCAAGTCGAAGGAGAAGCCGGGCTTCGGCCCGGTGGAAACTGGCGCACGGGTGAGTAACGCGTGGGTATCTACCTCGGGGTGGGGAATAACCGCTGGAAACGGCGGCTAATACCGCATACGCCTTCAGAGGGAAAGCTCCGGCGCCCTGAGAGGAGCCCGCGTTGGATTAGCTTGTTGGTGGGGTAACGGCCCACCAAGGCGACGATCTATAGCTGGTCTGAGAGGATGATCAGCCACACTGGGACTGAGACACGGCCCAGACTCCTACGGGAGGCAGCAGTGGGGAATATTGGACAATGGGCGCAAGCCTGATCCAGCCATGCCGCGTGAGTGAAGAAGGCCTTAGGGTTGTAAAGCTCTTTCACCTGC…	AACGAACGCTGGCGGCAGGCCTAACACATGCAAGTCGAAGGAGAAGCCGGGCTTCGGCCCGGTGGAAACTGGCGCACGGGTGAGTAACGCGTGGGTATCTACCTCGGGGTGGGGAATAACCGCTGGAAACGGCGGCTAATACCGCATACGCCTTCAGAGGGAAAGCTCCGGCGCCCTGAGAGGAGCCCGCGTTGGATTAGCTTGTTGGTGGGGTAACGGCCCACCAAGGCGACGATCTATAGCTGGTCTGAGAGGATGATCAGCCACACTGGGACTGAGACACGGCCCAGACTCCTACGGGAGGCAGCAGTGGGGAATATTGGACAATGGGCGCAAGCCTGATCCAGCCATGCCGCGTGAGTGAAGAAGGCCTTAGGGTTGTAAAGCTCTTTCACCTGC…	k__Bacteria	p__Proteobacteria	c__Alphaproteobacteria	o__Rhodospirillales	f__Rhodospirillaceae	f__Rhodospirillaceae_unclassified
AACGAACGCTGGCGGCAGGCCTAACACATGCAAGTCGAAGGAGAAGCCGGGCTTCGGCCCGGTGGAAACTGGCGCACGGGTGAGTAACGCGTGGGTATCTACCTCGGGGTGGGGAATAACCGCTGGAAACGGCGGCTAATACCGCATACGCCTTCAGAGGGAAAGCTCCGGCGCCCTGAGAGGAGCCCGCGTTGGATTAGCTTGTTGGTGGGGTAACGGCCCACCAAGGCTACGATCTATAGCTGGTCTGAGAGGATGATCAGCCACACTGGGACTGAGACACGGCCCAGACTCCTACGGGAGGCAGCAGTGGGGAATATTGGACAATGGGCGCAAGCCTGATCCAGCCATGCCGCGTGAGTGAAGAAGGCCTTAGGGTTGTAAAGCTCTTTCACCTGC…	AACGAACGCTGGCGGCAGGCCTAACACATGCAAGTCGAAGGAGAAGCCGGGCTTCGGCCCGGTGGAAACTGGCGCACGGGTGAGTAACGCGTGGGTATCTACCTCGGGGTGGGGAATAACCGCTGGAAACGGCGGCTAATACCGCATACGCCTTCAGAGGGAAAGCTCCGGCGCCCTGAGAGGAGCCCGCGTTGGATTAGCTTGTTGGTGGGGTAACGGCCCACCAAGGCTACGATCTATAGCTGGTCTGAGAGGATGATCAGCCACACTGGGACTGAGACACGGCCCAGACTCCTACGGGAGGCAGCAGTGGGGAATATTGGACAATGGGCGCAAGCCTGATCCAGCCATGCCGCGTGAGTGAAGAAGGCCTTAGGGTTGTAAAGCTCTTTCACCTGC…	k__Bacteria	p__Proteobacteria	c__Alphaproteobacteria	o__Rhodospirillales	f__Rhodospirillaceae	f__Rhodospirillaceae_unclassified
AACGAACGCTGGCGGCAGGCCTAACACATGCAAGTCGAAGGAGAAGCCGGGCTTCGGCCCGGTGGAAACTGGCGCACGGGTGAGTAACGCGTGGGTATCTACCTCGGGGTGGGGAATAACCGCTGGAAACGGCGGCTAATACCGCATACGCCTTCAGAGGGAAAGCTCCGGCGCCCTGAGAGGAGCCCGCGTTGGATTAGCTTGTTGGTGGGGTAATGGCCTACCAAGGCTACGATCTATAGCTGGTCTGAGAGGATGATCAGCCACACTGGGACTGAGACACGGCCCAGACTCCTACGGGAGGCAGCAGTGGGGAATATTGGACAATGGGCGCAAGCCTGATCCAGCCATGCCGCGTGAGTGAAGAAGGCCTTAGGGTTGTAAAGCTCTTTCACCTGC…	AACGAACGCTGGCGGCAGGCCTAACACATGCAAGTCGAAGGAGAAGCCGGGCTTCGGCCCGGTGGAAACTGGCGCACGGGTGAGTAACGCGTGGGTATCTACCTCGGGGTGGGGAATAACCGCTGGAAACGGCGGCTAATACCGCATACGCCTTCAGAGGGAAAGCTCCGGCGCCCTGAGAGGAGCCCGCGTTGGATTAGCTTGTTGGTGGGGTAATGGCCTACCAAGGCTACGATCTATAGCTGGTCTGAGAGGATGATCAGCCACACTGGGACTGAGACACGGCCCAGACTCCTACGGGAGGCAGCAGTGGGGAATATTGGACAATGGGCGCAAGCCTGATCCAGCCATGCCGCGTGAGTGAAGAAGGCCTTAGGGTTGTAAAGCTCTTTCACCTGC…	k__Bacteria	p__Proteobacteria	c__Alphaproteobacteria	o__Rhodospirillales	f__Rhodospirillaceae	f__Rhodospirillaceae_unclassified
AACGAACGCTGGCGGCAGGCCTAACACATGCAAGTCGAAGGAGAAGCTTTTCTTCGGAGAAGTGGAGACTGGCAGACGGGTGAGTAACACGTGGGAATCTACCAAGTAGTGGGGGATAACAGTTGGAAACGACTGCTAATACCGCATACGCCCTTCGGGGGAAAGATTTATCGCTATTTGATGGGCCCGCGTTAGATTAGCTAGTTGGTAAGGTAATGGCTTACCAAGGCGACGATCTATAGCTGGTTTGAGAGGATGATCAGCCACACTGGGACTGAGACACGGCCCAGACTCCTACGGGAGGCAGCAGTGGGGAATATTGCGCAATGGAGGAAACTCTGACGCAGCCATGCCGCGTGAGTGAAGAAGGCCCTAGGGTTGTAAAGCTCTTTCAGATGT…	AACGAACGCTGGCGGCAGGCCTAACACATGCAAGTCGAAGGAGAAGCTTTTCTTCGGAGAAGTGGAGACTGGCAGACGGGTGAGTAACACGTGGGAATCTACCAAGTAGTGGGGGATAACAGTTGGAAACGACTGCTAATACCGCATACGCCCTTCGGGGGAAAGATTTATCGCTATTTGATGGGCCCGCGTTAGATTAGCTAGTTGGTAAGGTAATGGCTTACCAAGGCGACGATCTATAGCTGGTTTGAGAGGATGATCAGCCACACTGGGACTGAGACACGGCCCAGACTCCTACGGGAGGCAGCAGTGGGGAATATTGCGCAATGGAGGAAACTCTGACGCAGCCATGCCGCGTGAGTGAAGAAGGCCCTAGGGTTGTAAAGCTCTTTCAGATGT…	k__Bacteria	p__Proteobacteria	c__Alphaproteobacteria	c__Alphaproteobacteria_unclassified	c__Alphaproteobacteria_unclassified	c__Alphaproteobacteria_unclassified
AACGAACGCTGGCGGCAGGCCTAACACATGCAAGTCGAAGGGGAAGCCACCTTCGGGTGGTGGAGACCGGCGCACGGGTGAGTAACGCGTGGGAATTTACCGAGGAGTGGGGAATAACCGCTGGAAACGGCGGCTAATACCGCATACGCCCTTATGGGGAAAGCTTTAGCGCTCTTTGATGAGCCCGCGTTAGATTAGGTAGTTGGTGGGGTAAAGGCCTACCAAGCCTGCGATCTATAGCTGGTCTGAGAGGATGATCAGCCACACTGGGACTGAGACACGGCCCAGACTCCTACGGGAGGCAGCAGTGGGGAATATTGGACAATGGGGGCAACCCTGATCCAGCCATGCCGCGTGCGTGAAGAAGGCCTTAGGGTTGTAAAGCGCTTTCACTGGTGA…	AACGAACGCTGGCGGCAGGCCTAACACATGCAAGTCGAAGGGGAAGCCACCTTCGGGTGGTGGAGACCGGCGCACGGGTGAGTAACGCGTGGGAATTTACCGAGGAGTGGGGAATAACCGCTGGAAACGGCGGCTAATACCGCATACGCCCTTATGGGGAAAGCTTTAGCGCTCTTTGATGAGCCCGCGTTAGATTAGGTAGTTGGTGGGGTAAAGGCCTACCAAGCCTGCGATCTATAGCTGGTCTGAGAGGATGATCAGCCACACTGGGACTGAGACACGGCCCAGACTCCTACGGGAGGCAGCAGTGGGGAATATTGGACAATGGGGGCAACCCTGATCCAGCCATGCCGCGTGCGTGAAGAAGGCCTTAGGGTTGTAAAGCGCTTTCACTGGTGA…	k__Bacteria	p__Proteobacteria	c__Alphaproteobacteria	c__Alphaproteobacteria_unclassified	c__Alphaproteobacteria_unclassified	c__Alphaproteobacteria_unclassified
AACGAACGCTGGCGGCAGGCCTAACACATGCAAGTCGAGCGAAACCTTCGGGTTTAGCGGCGGACGGGTGAGTAACGCGTGGGAACGTGCCTTTCACTACGGAATAGTCCCGGGAAACTGGGTTTAATACCGTATACGCCCTTCGGGGGAAAGAATTTCGGTGAAAGATCGGCCCGCGTTAGATTAGGTAGTTGGTGGGGTAACGGCCTACCAAGCCTACGATCTATAGCTGGTTTTAGAGGATGATCAGCCACACTGGGACTGAGACACGGCCCAGACTCCTACGGGAGGCAGCAGTGGGGAATCTTAGACAATGGGCGCAAGCCTGATCTAGCCATGCCGCGTGAGTGATGAAGGCCCTAGGGTCGTAAAGCTCTTTCAACGGTGAAGATAATGACG…	AACGAACGCTGGCGGCAGGCCTAACACATGCAAGTCGAGCGAAACCTTCGGGTTTAGCGGCGGACGGGTGAGTAACGCGTGGGAACGTGCCTTTCACTACGGAATAGTCCCGGGAAACTGGGTTTAATACCGTATACGCCCTTCGGGGGAAAGAATTTCGGTGAAAGATCGGCCCGCGTTAGATTAGGTAGTTGGTGGGGTAACGGCCTACCAAGCCTACGATCTATAGCTGGTTTTAGAGGATGATCAGCCACACTGGGACTGAGACACGGCCCAGACTCCTACGGGAGGCAGCAGTGGGGAATCTTAGACAATGGGCGCAAGCCTGATCTAGCCATGCCGCGTGAGTGATGAAGGCCCTAGGGTCGTAAAGCTCTTTCAACGGTGAAGATAATGACG…	k__Bacteria	p__Proteobacteria	c__Alphaproteobacteria	o__Rhodobacterales	f__Rhodobacteraceae	f__Rhodobacteraceae_unclassified
AACGAACGCTGGCGGCAGGCCTAACACATGCAAGTCGAGCGAAACCTTCGGGTTTAGCGGCGGACGGGTTAGTAACGCGTGGGAACGTGCCCTTTACTGCGGAATAGCCACTGGAAACGGTGAGTAATACCGCATACGCCCTTCGGGGGAAAGATTTATCGGTAAAGGATCGGCCCGCGTTAGATTAGGTAGTTGGTGAGGTAATGGCTCACCAAGCCTACGATCTATAGCTGGTTTGAGAGGATGATCAGCAACACTGGGACTGAGACACGGCCCAGACTCCTACGGGAGGCAGCAGTGGGGAATCTTCGGCAATGGGGGCAACCCTGACCGAGCCATGCCGCGTGAGTGATGAAGGCCCTAGGGTCGTAAAGCTCTTTCGCCAGAGATGATAATGAC…	AACGAACGCTGGCGGCAGGCCTAACACATGCAAGTCGAGCGAAACCTTCGGGTTTAGCGGCGGACGGGTTAGTAACGCGTGGGAACGTGCCCTTTACTGCGGAATAGCCACTGGAAACGGTGAGTAATACCGCATACGCCCTTCGGGGGAAAGATTTATCGGTAAAGGATCGGCCCGCGTTAGATTAGGTAGTTGGTGAGGTAATGGCTCACCAAGCCTACGATCTATAGCTGGTTTGAGAGGATGATCAGCAACACTGGGACTGAGACACGGCCCAGACTCCTACGGGAGGCAGCAGTGGGGAATCTTCGGCAATGGGGGCAACCCTGACCGAGCCATGCCGCGTGAGTGATGAAGGCCCTAGGGTCGTAAAGCTCTTTCGCCAGAGATGATAATGAC…	k__Bacteria	p__Proteobacteria	c__Alphaproteobacteria	o__Rhodobacterales	f__Rhodobacteraceae	f__Rhodobacteraceae_unclassified
AACGAACGCTGGCGGCAGGCCTAACACATGCAAGTCGAGCGAAACCTTCGGGTTTAGCGGCGGACGGGTTAGTAACGCGTGGGAACGTGCCCTTTACTGCGGAATAGCCACTGGAAACGGTGAGTAATACCGCATACGCCCTTCGGGGGAAAGATTTATCGGTAAAGGATCGGCCCGCGTTAGATTAGGTAGTTGGTGGGGTAATGGCCTACCAAGCCTACGATCTATAGCTGGTTTGAGAGGATGATCAGCAACACTGGGACTGAGACACGGCCCAGACTCCTACGGGAGGCAGCAGTGGGGAATCTTCGGCAATGGGGGCAACCCTGACCGAGCCATGCCGCGTGAGTGATGAAGGCCTTAGGGTCGTAAAGCTCTTTCGCCAGAGATGATAATGAC…	AACGAACGCTGGCGGCAGGCCTAACACATGCAAGTCGAGCGAAACCTTCGGGTTTAGCGGCGGACGGGTTAGTAACGCGTGGGAACGTGCCCTTTACTGCGGAATAGCCACTGGAAACGGTGAGTAATACCGCATACGCCCTTCGGGGGAAAGATTTATCGGTAAAGGATCGGCCCGCGTTAGATTAGGTAGTTGGTGGGGTAATGGCCTACCAAGCCTACGATCTATAGCTGGTTTGAGAGGATGATCAGCAACACTGGGACTGAGACACGGCCCAGACTCCTACGGGAGGCAGCAGTGGGGAATCTTCGGCAATGGGGGCAACCCTGACCGAGCCATGCCGCGTGAGTGATGAAGGCCTTAGGGTCGTAAAGCTCTTTCGCCAGAGATGATAATGAC…	k__Bacteria	p__Proteobacteria	c__Alphaproteobacteria	o__Rhodobacterales	f__Rhodobacteraceae	f__Rhodobacteraceae_unclassified
AACGAACGCTGGCGGCAGGCCTAACACATGCAAGTCGAGCGAACCCTTCGGGGTTAGCGGCGGACGGGTGAGTAACGCGTGGGAACGTGCCCTGGGGTGCGGAACAACCGCTGGAAACGGCGGCTAATACCGCATGATGTCTTCGGACCAAAGATTTATCGCCCTGGGATCGGCCCGCGTTGGATTAGCTAGTTGGTGGGGTAATTGCCTACCAAGGCTACGATCCATAGCTGGTTTGAGAGGATGATCAGCCACACTGGGACTGAGACACGGCCCAGACTCCTACGGGAGGCAGCAGTGGGGAATCTTAGACAATGGGGGCAACCCTGATCTAGCCATGCCGCGTGAGCGATGAAGGCCTTAGGGTTGTAAAGCTCTTTCACCGGGGAAGATAATGAC…	AACGAACGCTGGCGGCAGGCCTAACACATGCAAGTCGAGCGAACCCTTCGGGGTTAGCGGCGGACGGGTGAGTAACGCGTGGGAACGTGCCCTGGGGTGCGGAACAACCGCTGGAAACGGCGGCTAATACCGCATGATGTCTTCGGACCAAAGATTTATCGCCCTGGGATCGGCCCGCGTTGGATTAGCTAGTTGGTGGGGTAATTGCCTACCAAGGCTACGATCCATAGCTGGTTTGAGAGGATGATCAGCCACACTGGGACTGAGACACGGCCCAGACTCCTACGGGAGGCAGCAGTGGGGAATCTTAGACAATGGGGGCAACCCTGATCTAGCCATGCCGCGTGAGCGATGAAGGCCTTAGGGTTGTAAAGCTCTTTCACCGGGGAAGATAATGAC…	k__Bacteria	p__Proteobacteria	c__Alphaproteobacteria	o__Rhodobacterales	f__Rhodobacteraceae	g__Rhodobacter
[truncated: 15,689 more rows]
